# Supplementary material for: Crystal structure of 3-(tri­phenyl­phosphoranyl­idene)-2,5-di­hydro­furan-2,5-dione tetra­hydro­furan monosolvate
Source: Acta Crystallogr E Crystallogr Commun. 2018 Aug 24;74(Pt 9):1336–8. doi: 10.1107/S2056989018011775 (PMC6127696; doi:10.1107/S2056989018011775)
Supplement: Supplementary file 1 [file e-74-01336-sup1.cif]

##############################################################################
#                                                                            #
# This CIF contains the data in a paper accepted for publication in          #
# Acta Crystallographica Section E. It conforms to the requirements of       #
# Notes for Authors for Acta Crystallographica Section E, and has been       #
# peer reviewed under the auspices of the IUCr Commission on Journals.       #
#                                                                            #
# Full details of the Crystallographic Information File format               #
# are given in the paper "The Crystallographic Information File (CIF):       #
# a New Standard Archive File for Crystallography" by S. R. Hall, F. H.      #
# Allen and I. D. Brown [Acta Cryst. (1991), A47, 655-685].                  #
#                                                                            #
# The current version of the core CIF dictionary is obtainable from          #
# ftp://ftp.iucr.org/pub/cif_core.dic.                                       #
#                                                                            #
# Software is freely available for graphical display of the structure(s)     #
# in this CIF. For information consult the CIF software page                 #
# http://www.iucr.org/resources/cif/software.                                #
#                                                                            #
# This file may be used for bona fide research purposes within the           #
# scientific community so long as proper attribution is given to the journal # 
# article from which it was obtained.                                        #
#                                                                            #
##############################################################################
data_I
_audit_creation_method     SHELXL-2014/7
_journal_date_recd_electronic     2018-05-08
_journal_date_accepted     2018-08-20
_journal_name_full     'Acta Crystallographica, Section E'
_journal_year     2018
_journal_volume     74
_journal_issue      9
_journal_page_first     1336
_journal_page_last     1338
_journal_paper_category     GO
_journal_paper_doi     10.1107/S2056989018011775
_journal_coeditor_code     RZ5234
_publ_contact_author_name     'Almaz Zagidullin'
_publ_contact_author_address
;
Department of Chemistry, Kazan State University,
Kremlevskaya St. 18,
420008, Kazan,
Russian Federation
;
_publ_contact_author_email     'Almaz_zagidullin@mail.ru'
_publ_contact_author_fax     ?
_publ_contact_author_phone     ?
_publ_section_title
;
Crystal structure of 3-(triphenylphosphoranylidene)-2,5-dihydrofuran-2,5-dione
tetrahydrofuran monosolvate
;
_publ_section_title_footnote     .
loop_
    _publ_author_name
    _publ_author_footnote
    _publ_author_address
    'Zagidullin, Almaz' .
;
Arbuzov Institute of Organic and Physical Chemistry,
FRC Kazan Scientific Center of RAS
Arbuzov Str. 8
420088 Kazan
Russian Federation
;
    'Islamov, Daut' .
;
Department of Chemistry,
Kazan State University,
Kremlevskaya St. 18,
420008, Kazan,
Russian Federation
;
    'Oshchepkova, Elena' .
;
Arbuzov Institute of Organic and Physical Chemistry,
FRC Kazan Scientific Center of RAS
Arbuzov Str. 8
420088 Kazan
Russian Federation
;
    'Lonnecke, Peter' .
;
University of Leipzig,
Faculty of Chemistry and Mineralogy,
Institute of Inorganic Chemistry,
Johannisallee 29,
Leipzig, Germany
;
    'Miluykov, Vasili' .
;
Arbuzov Institute of Organic and Physical Chemistry, FRC Kazan Scientific
Center of RAS
Arbuzov Str. 8
420088 Kazan
Russian Federation
;
_publ_section_synopsis
;
The structure of the pseudopolymorph of
3-(triphenylphosphoranylidene)-2,5-dihydrofuran-2,5-dione with a THF solvent
molecule is described. The compound has a hydrogen-bonded layer structure, and
displays C---H...O hydrogen bonds connecting molecules of the
dihydrofuran-2,5-dione derivative into chains.
;
_chemical_name_systematic
;
3-(Triphenylphosphoranylidene)-2,5-dihydrofuran-2,5-dione
tetrahydrofuran monosolvate
;
_chemical_name_common     ?
_chemical_formula_moiety     'C22 H17 O3 P, C4 H8 O'
_chemical_formula_sum     'C26 H25 O4 P'
_chemical_formula_iupac     'C22 H17 O3 P, C4 H8 O'
_chemical_formula_weight     432.43
_chemical_melting_point     ?
_shelx_space_group_comment
;
The symmetry employed for this shelxl refinement is uniquely defined
by the following loop, which should always be used as a source of
symmetry information in preference to the above space-group names.
They are only intended as comments.
;
_space_group_crystal_system     monoclinic
_space_group_name_H-M_alt     'P 21/c'
_space_group_name_Hall     '-P 2ybc'
loop_
    _space_group_symop_operation_xyz
    'x, y, z'
    '-x, y+1/2, -z+1/2'
    '-x, -y, -z'
    'x, -y-1/2, z-1/2'
_cell_length_a     12.1287(5)
_cell_length_b     10.5530(4)
_cell_length_c     17.5838(8)
_cell_angle_alpha     90
_cell_angle_beta     104.435(4)
_cell_angle_gamma     90
_cell_volume     2179.57(16)
_cell_formula_units_Z     4
_cell_measurement_reflns_used     5863
_cell_measurement_theta_min     3.0269
_cell_measurement_theta_max     32.5463
_cell_measurement_temperature     130(2)
_exptl_crystal_description     needles
_exptl_crystal_colour     'pale yellow'
_exptl_crystal_size_max     0.200
_exptl_crystal_size_mid     0.150
_exptl_crystal_size_min     0.050
_exptl_crystal_density_diffrn     1.318
_exptl_crystal_density_meas     ?
_exptl_crystal_density_method     'not measured'
_exptl_crystal_F_000     912
_exptl_absorpt_coefficient_mu     0.157
_exptl_absorpt_correction_type     multi-scan
_exptl_absorpt_process_details
;
(CrysAlis PRO; Agilent, 2014)
;
_shelx_estimated_absorpt_T_min     0.969
_shelx_estimated_absorpt_T_max     0.992
_exptl_absorpt_correction_T_min     0.99476
_exptl_absorpt_correction_T_max     1
_diffrn_ambient_temperature     130(2)
_diffrn_radiation_type     MoK\a
_diffrn_radiation_wavelength     0.71073
_diffrn_measurement_device_type     'Agilent Xcalibur Sapphire3 CCD'
_diffrn_measurement_method     '\w scans'
_diffrn_detector_area_resol_mean     ?
_diffrn_reflns_number     30663
_diffrn_reflns_av_R_equivalents     0.0611
_diffrn_reflns_theta_min     3.033
_diffrn_reflns_theta_max     32.620
_diffrn_reflns_theta_full     25.242
_diffrn_measured_fraction_theta_max     0.926
_diffrn_measured_fraction_theta_full     0.998
_diffrn_reflns_limit_h_min     -18
_diffrn_reflns_limit_h_max     17
_diffrn_reflns_limit_k_min     -15
_diffrn_reflns_limit_k_max     15
_diffrn_reflns_limit_l_min     -26
_diffrn_reflns_limit_l_max     26
_diffrn_standards_number     0
_diffrn_standards_interval_count     .
_diffrn_standards_interval_time     .
_diffrn_standards_decay_%     ?
_refine_special_details     ?
_reflns_number_total     7381
_reflns_number_gt     5123
_reflns_threshold_expression     'I > 2\s(I)'
_refine_ls_structure_factor_coef     Fsqd
_refine_ls_matrix_type     full
_refine_ls_R_factor_all     0.0995
_refine_ls_R_factor_gt     0.0618
_refine_ls_wR_factor_gt     0.1145
_refine_ls_wR_factor_ref     0.1301
_refine_ls_goodness_of_fit_ref     1.025
_refine_ls_restrained_S_all     1.025
_refine_ls_number_reflns     7381
_refine_ls_number_parameters     370
_refine_ls_number_restraints     10
_refine_ls_hydrogen_treatment     mixed
_refine_ls_weighting_scheme     calc
_refine_ls_weighting_details
              'w=1/[\s^2^(Fo^2^)+(0.0367P)^2^+1.6405P] where P=(Fo^2^+2Fc^2^)/3'
_atom_sites_solution_hydrogens     mixed
_atom_sites_solution_primary     ?
_atom_sites_solution_secondary     ?
_refine_ls_shift/su_max     0.000
_refine_ls_shift/su_mean     0.000
_refine_diff_density_max     0.548
_refine_diff_density_min     -0.390
_refine_ls_extinction_method     none
_refine_ls_extinction_coef     .
loop_
    _atom_type_symbol
    _atom_type_description
    _atom_type_scat_dispersion_real
    _atom_type_scat_dispersion_imag
    _atom_type_scat_source
    P P 0.1023 0.0942 'International Tables Vol C Tables 4.2.6.8 and 6.1.1.4'
    O O 0.0106 0.0060 'International Tables Vol C Tables 4.2.6.8 and 6.1.1.4'
    C C 0.0033 0.0016 'International Tables Vol C Tables 4.2.6.8 and 6.1.1.4'
    H H 0.0000 0.0000 'International Tables Vol C Tables 4.2.6.8 and 6.1.1.4'
_computing_data_collection
;
CrysAlis PRO (Agilent, 2014)
;
_computing_cell_refinement
;
CrysAlis PRO (Agilent, 2014)
;
_computing_data_reduction
;
CrysAlis PRO (Agilent, 2014)
;
_computing_structure_solution
;
SHELXS97 (Sheldrick, 2015a)
;
_computing_structure_refinement
;
SHELXL2014 (Sheldrick, 2015b)
;
_computing_molecular_graphics
;
Mercury (Macrae <i>et al.</i>, 2008)
;
_computing_publication_material
;
publCIF (Westrip, 2010)
;
loop_
    _atom_site_type_symbol
    _atom_site_label
    _atom_site_fract_x
    _atom_site_fract_y
    _atom_site_fract_z
    _atom_site_U_iso_or_equiv
    _atom_site_adp_type
    _atom_site_calc_flag
    _atom_site_occupancy
    _atom_site_disorder_assembly
    _atom_site_disorder_group
    P P1 0.35862(4) 0.49261(4) 0.15957(2) 0.01719(10) Uani d 1 . .
    O O1 0.20198(11) 0.76108(12) 0.01566(8) 0.0267(3) Uani d 1 . .
    O O2 0.35896(12) 0.79120(13) 0.11583(8) 0.0325(3) Uani d 1 . .
    O O3 0.05937(12) 0.67737(15) -0.07627(8) 0.0365(4) Uani d 1 . .
    C C1 0.26851(14) 0.58651(16) 0.09179(10) 0.0196(3) Uani d 1 . .
    C C2 0.28856(15) 0.71485(17) 0.08280(10) 0.0228(4) Uani d 1 . .
    C C3 0.13225(15) 0.66384(19) -0.01654(11) 0.0252(4) Uani d 1 . .
    C C4 0.16138(15) 0.54664(18) 0.03290(11) 0.0223(3) Uani d 1 . .
    C C5 0.32090(14) 0.33056(16) 0.13491(9) 0.0184(3) Uani d 1 . .
    C C6 0.39680(15) 0.24576(18) 0.11459(10) 0.0223(4) Uani d 1 . .
    C C7 0.36203(17) 0.12181(18) 0.09439(11) 0.0263(4) Uani d 1 . .
    C C8 0.25270(17) 0.08421(18) 0.09336(11) 0.0272(4) Uani d 1 . .
    C C9 0.17691(17) 0.16811(18) 0.11337(11) 0.0259(4) Uani d 1 . .
    C C10 0.21095(15) 0.29100(17) 0.13488(11) 0.0224(3) Uani d 1 . .
    C C11 0.34766(14) 0.51365(17) 0.25923(9) 0.0191(3) Uani d 1 . .
    C C12 0.30953(17) 0.62921(19) 0.28046(11) 0.0259(4) Uani d 1 . .
    C C13 0.30127(18) 0.6482(2) 0.35722(12) 0.0302(4) Uani d 1 . .
    C C14 0.33144(17) 0.5526(2) 0.41208(11) 0.0293(4) Uani d 1 . .
    C C15 0.36981(17) 0.4372(2) 0.39104(11) 0.0278(4) Uani d 1 . .
    C C16 0.37760(15) 0.41676(18) 0.31450(11) 0.0237(4) Uani d 1 . .
    C C17 0.50533(14) 0.51511(16) 0.15815(10) 0.0194(3) Uani d 1 . .
    C C18 0.53141(16) 0.56868(18) 0.09223(11) 0.0241(4) Uani d 1 . .
    C C19 0.64382(17) 0.5776(2) 0.08833(12) 0.0304(4) Uani d 1 . .
    C C20 0.73049(16) 0.5328(2) 0.14956(12) 0.0303(4) Uani d 1 . .
    C C21 0.70505(16) 0.4806(2) 0.21537(11) 0.0283(4) Uani d 1 . .
    C C22 0.59299(15) 0.47212(19) 0.22015(11) 0.0247(4) Uani d 1 . .
    H H4A 0.1714(16) 0.476(2) 0.0002(12) 0.023(5) Uiso d 1 . .
    H H4B 0.0986(18) 0.530(2) 0.0566(12) 0.028(6) Uiso d 1 . .
    H H6 0.4736(18) 0.273(2) 0.1138(12) 0.027(5) Uiso d 1 . .
    H H7 0.4134(16) 0.064(2) 0.0801(12) 0.021(5) Uiso d 1 . .
    H H8 0.2294(18) 0.001(2) 0.0810(12) 0.028(6) Uiso d 1 . .
    H H9 0.1041(19) 0.142(2) 0.1131(13) 0.033(6) Uiso d 1 . .
    H H10 0.1598(18) 0.349(2) 0.1476(13) 0.031(6) Uiso d 1 . .
    H H12 0.2872(18) 0.696(2) 0.2434(13) 0.033(6) Uiso d 1 . .
    H H13 0.273(2) 0.728(2) 0.3708(14) 0.044(7) Uiso d 1 . .
    H H14 0.3238(19) 0.566(2) 0.4650(14) 0.036(6) Uiso d 1 . .
    H H15 0.3900(19) 0.370(2) 0.4293(14) 0.035(6) Uiso d 1 . .
    H H16 0.4058(18) 0.332(2) 0.2995(13) 0.033(6) Uiso d 1 . .
    H H18 0.4709(18) 0.601(2) 0.0507(13) 0.032(6) Uiso d 1 . .
    H H19 0.6601(19) 0.614(2) 0.0407(14) 0.039(6) Uiso d 1 . .
    H H20 0.811(2) 0.539(2) 0.1460(14) 0.039(6) Uiso d 1 . .
    H H21 0.7635(19) 0.451(2) 0.2572(14) 0.037(6) Uiso d 1 . .
    O O4 0.9797(3) 0.6888(3) 0.1470(2) 0.0667(10) Uani d 0.718(4) A 1
    C C23 0.9886(4) 0.7506(4) 0.2223(2) 0.0567(10) Uani d 0.718(4) A 1
    H H23A 0.9324 0.7145 0.2485 0.068 Uiso calc 0.718(4) A 1
    H H23B 1.0658 0.7385 0.2570 0.068 Uiso calc 0.718(4) A 1
    C C24 0.9665(11) 0.8833(6) 0.2065(6) 0.0645(14) Uani d 0.718(4) A 1
    H H24A 1.0263 0.9358 0.2408 0.077 Uiso calc 0.718(4) A 1
    H H24B 0.8917 0.9074 0.2153 0.077 Uiso calc 0.718(4) A 1
    C C25 0.9668(12) 0.9006(11) 0.1196(4) 0.076(2) Uani d 0.718(4) A 1
    H H25A 0.9144 0.9690 0.0946 0.092 Uiso calc 0.718(4) A 1
    H H25B 1.0442 0.9189 0.1136 0.092 Uiso calc 0.718(4) A 1
    C C26 0.9267(7) 0.7765(9) 0.0877(3) 0.0600(12) Uani d 0.718(4) A 1
    H H26A 0.8428 0.7709 0.0770 0.072 Uiso calc 0.718(4) A 1
    H H26B 0.9496 0.7601 0.0383 0.072 Uiso calc 0.718(4) A 1
    O O4F 1.0380(5) 0.9389(7) 0.1713(4) 0.057(2) Uani d 0.282(4) A 2
    C C23F 0.965(3) 0.9030(19) 0.2222(17) 0.0645(14) Uani d 0.282(4) A 2
    H H23C 0.8965 0.9582 0.2132 0.077 Uiso calc 0.282(4) A 2
    H H23D 1.0061 0.9077 0.2782 0.077 Uiso calc 0.282(4) A 2
    C C24F 0.9329(11) 0.7719(12) 0.1986(6) 0.0567(10) Uani d 0.282(4) A 2
    H H24C 0.8575 0.7504 0.2072 0.068 Uiso calc 0.282(4) A 2
    H H24D 0.9902 0.7114 0.2281 0.068 Uiso calc 0.282(4) A 2
    C C25F 0.930(2) 0.771(3) 0.1100(8) 0.0600(12) Uani d 0.282(4) A 2
    H H25C 0.9780 0.7024 0.0974 0.072 Uiso calc 0.282(4) A 2
    H H25D 0.8510 0.7605 0.0774 0.072 Uiso calc 0.282(4) A 2
    C C26F 0.975(3) 0.894(3) 0.0982(12) 0.076(2) Uani d 0.282(4) A 2
    H H26C 1.0239 0.8877 0.0612 0.092 Uiso calc 0.282(4) A 2
    H H26D 0.9116 0.9534 0.0759 0.092 Uiso calc 0.282(4) A 2
    H H22 0.5776(17) 0.437(2) 0.2658(12) 0.026(5) Uiso d 1 . .
loop_
    _atom_site_aniso_label
    _atom_site_aniso_U_11
    _atom_site_aniso_U_22
    _atom_site_aniso_U_33
    _atom_site_aniso_U_12
    _atom_site_aniso_U_13
    _atom_site_aniso_U_23
    P1 0.01787(19) 0.0168(2) 0.01680(18) 0.00042(16) 0.00412(14) -0.00023(17)
    O1 0.0279(7) 0.0222(7) 0.0280(7) 0.0025(5) 0.0034(5) 0.0065(5)
    O2 0.0379(8) 0.0195(7) 0.0358(8) -0.0044(6) 0.0013(6) -0.0017(6)
    O3 0.0282(7) 0.0449(9) 0.0310(7) 0.0028(6) -0.0029(6) 0.0112(7)
    C1 0.0203(8) 0.0182(8) 0.0191(8) 0.0000(6) 0.0027(6) 0.0005(6)
    C2 0.0236(8) 0.0212(9) 0.0231(8) 0.0020(7) 0.0048(7) 0.0006(7)
    C3 0.0203(8) 0.0301(10) 0.0254(9) 0.0035(7) 0.0061(7) 0.0043(8)
    C4 0.0182(8) 0.0238(9) 0.0236(8) -0.0002(7) 0.0024(6) 0.0026(7)
    C5 0.0208(8) 0.0170(8) 0.0165(7) 0.0008(6) 0.0032(6) 0.0013(6)
    C6 0.0224(8) 0.0235(9) 0.0204(8) 0.0040(7) 0.0041(7) 0.0007(7)
    C7 0.0340(10) 0.0213(9) 0.0228(9) 0.0082(8) 0.0056(7) -0.0008(7)
    C8 0.0369(10) 0.0159(8) 0.0269(9) -0.0010(8) 0.0043(8) 0.0005(7)
    C9 0.0270(9) 0.0205(9) 0.0300(9) -0.0020(7) 0.0066(7) 0.0012(7)
    C10 0.0237(8) 0.0183(8) 0.0257(9) 0.0017(7) 0.0069(7) 0.0010(7)
    C11 0.0190(7) 0.0204(8) 0.0186(7) -0.0006(6) 0.0060(6) -0.0012(6)
    C12 0.0340(10) 0.0216(9) 0.0236(9) 0.0040(8) 0.0097(7) 0.0020(7)
    C13 0.0427(11) 0.0242(10) 0.0281(9) 0.0053(8) 0.0170(8) -0.0012(8)
    C14 0.0375(11) 0.0318(10) 0.0218(9) 0.0002(8) 0.0135(8) 0.0002(8)
    C15 0.0346(10) 0.0272(10) 0.0228(9) 0.0023(8) 0.0095(8) 0.0037(8)
    C16 0.0269(9) 0.0234(9) 0.0221(8) 0.0013(7) 0.0082(7) 0.0012(7)
    C17 0.0195(7) 0.0201(8) 0.0185(7) -0.0013(6) 0.0047(6) -0.0016(6)
    C18 0.0237(8) 0.0275(9) 0.0217(8) 0.0009(7) 0.0069(7) 0.0009(7)
    C19 0.0286(10) 0.0383(12) 0.0273(10) -0.0018(8) 0.0125(8) 0.0016(9)
    C20 0.0208(9) 0.0387(12) 0.0322(10) -0.0040(8) 0.0084(7) -0.0051(9)
    C21 0.0208(8) 0.0373(11) 0.0246(9) 0.0006(8) 0.0014(7) -0.0034(8)
    C22 0.0238(8) 0.0293(10) 0.0206(8) -0.0004(7) 0.0048(7) -0.0001(7)
    O4 0.079(2) 0.0495(17) 0.083(2) 0.0060(15) 0.0406(17) -0.0007(16)
    C23 0.059(3) 0.069(3) 0.039(2) 0.002(2) 0.0074(19) 0.0047(19)
    C24 0.061(2) 0.058(3) 0.079(5) -0.004(3) 0.027(3) -0.022(3)
    C25 0.050(3) 0.061(3) 0.113(6) -0.007(2) 0.012(5) 0.018(4)
    C26 0.0586(19) 0.092(3) 0.029(3) -0.0256(19) 0.011(3) -0.001(3)
    O4F 0.051(4) 0.076(5) 0.037(3) -0.041(3) -0.004(3) 0.012(3)
    C23F 0.061(2) 0.058(3) 0.079(5) -0.004(3) 0.027(3) -0.022(3)
    C24F 0.059(3) 0.069(3) 0.039(2) 0.002(2) 0.0074(19) 0.0047(19)
    C25F 0.0586(19) 0.092(3) 0.029(3) -0.0256(19) 0.011(3) -0.001(3)
    C26F 0.050(3) 0.061(3) 0.113(6) -0.007(2) 0.012(5) 0.018(4)
_geom_special_details
;
 All esds (except the esd in the dihedral angle between two l.s. planes)
 are estimated using the full covariance matrix.  The cell esds are taken
 into account individually in the estimation of esds in distances, angles
 and torsion angles; correlations between esds in cell parameters are only
 used when they are defined by crystal symmetry.  An approximate (isotropic)
 treatment of cell esds is used for estimating esds involving l.s. planes.
;
loop_
    _geom_bond_atom_site_label_1
    _geom_bond_atom_site_label_2
    _geom_bond_site_symmetry_2
    _geom_bond_distance
    _geom_bond_publ_flag
    P1 C1 . 1.7168(17) ?
    P1 C5 . 1.7952(18) ?
    P1 C17 . 1.8016(17) ?
    P1 C11 . 1.8039(17) ?
    O1 C3 . 1.360(2) ?
    O1 C2 . 1.455(2) ?
    O2 C2 . 1.212(2) ?
    O3 C3 . 1.201(2) ?
    C1 C2 . 1.392(2) ?
    C1 C4 . 1.506(2) ?
    C3 C4 . 1.502(3) ?
    C4 H4A . 0.97(2) ?
    C4 H4B . 0.97(2) ?
    C5 C6 . 1.393(2) ?
    C5 C10 . 1.397(2) ?
    C6 C7 . 1.393(3) ?
    C6 H6 . 0.98(2) ?
    C7 C8 . 1.380(3) ?
    C7 H7 . 0.95(2) ?
    C8 C9 . 1.383(3) ?
    C8 H8 . 0.94(2) ?
    C9 C10 . 1.385(3) ?
    C9 H9 . 0.93(2) ?
    C10 H10 . 0.94(2) ?
    C11 C12 . 1.388(3) ?
    C11 C16 . 1.395(2) ?
    C12 C13 . 1.393(3) ?
    C12 H12 . 0.95(2) ?
    C13 C14 . 1.381(3) ?
    C13 H13 . 0.96(3) ?
    C14 C15 . 1.386(3) ?
    C14 H14 . 0.97(2) ?
    C15 C16 . 1.389(3) ?
    C15 H15 . 0.97(2) ?
    C16 H16 . 1.02(2) ?
    C17 C18 . 1.395(2) ?
    C17 C22 . 1.395(2) ?
    C18 C19 . 1.385(3) ?
    C18 H18 . 0.96(2) ?
    C19 C20 . 1.387(3) ?
    C19 H19 . 0.98(2) ?
    C20 C21 . 1.384(3) ?
    C20 H20 . 1.00(2) ?
    C21 C22 . 1.385(3) ?
    C21 H21 . 0.94(2) ?
    C22 H22 . 0.95(2) ?
    O4 C26 . 1.423(8) ?
    O4 C23 . 1.455(5) ?
    C23 C24 . 1.440(9) ?
    C23 H23A . 0.9900 ?
    C23 H23B . 0.9900 ?
    C24 C25 . 1.540(10) ?
    C24 H24A . 0.9900 ?
    C24 H24B . 0.9900 ?
    C25 C26 . 1.460(7) ?
    C25 H25A . 0.9900 ?
    C25 H25B . 0.9900 ?
    C26 H26A . 0.9900 ?
    C26 H26B . 0.9900 ?
    O4F C26F . 1.404(19) ?
    O4F C23F . 1.461(17) ?
    C23F C24F . 1.468(15) ?
    C23F H23C . 0.9900 ?
    C23F H23D . 0.9900 ?
    C24F C25F . 1.549(14) ?
    C24F H24C . 0.9900 ?
    C24F H24D . 0.9900 ?
    C25F C26F . 1.445(15) ?
    C25F H25C . 0.9900 ?
    C25F H25D . 0.9900 ?
    C26F H26C . 0.9900 ?
    C26F H26D . 0.9900 ?
loop_
    _geom_angle_atom_site_label_1
    _geom_angle_atom_site_label_2
    _geom_angle_atom_site_label_3
    _geom_angle_site_symmetry_1
    _geom_angle_site_symmetry_3
    _geom_angle
    _geom_angle_publ_flag
    C1 P1 C5 . . 107.60(8) ?
    C1 P1 C17 . . 111.98(8) ?
    C5 P1 C17 . . 108.38(8) ?
    C1 P1 C11 . . 114.52(8) ?
    C5 P1 C11 . . 106.01(8) ?
    C17 P1 C11 . . 108.03(8) ?
    C3 O1 C2 . . 109.44(14) ?
    C2 C1 C4 . . 109.82(15) ?
    C2 C1 P1 . . 122.78(13) ?
    C4 C1 P1 . . 127.38(13) ?
    O2 C2 C1 . . 135.62(17) ?
    O2 C2 O1 . . 116.47(16) ?
    C1 C2 O1 . . 107.90(15) ?
    O3 C3 O1 . . 121.34(18) ?
    O3 C3 C4 . . 128.29(19) ?
    O1 C3 C4 . . 110.37(15) ?
    C3 C4 C1 . . 101.89(15) ?
    C3 C4 H4A . . 109.7(12) ?
    C1 C4 H4A . . 114.2(12) ?
    C3 C4 H4B . . 107.5(13) ?
    C1 C4 H4B . . 113.0(12) ?
    H4A C4 H4B . . 110.0(17) ?
    C6 C5 C10 . . 119.98(16) ?
    C6 C5 P1 . . 121.94(13) ?
    C10 C5 P1 . . 118.06(13) ?
    C5 C6 C7 . . 119.43(17) ?
    C5 C6 H6 . . 120.6(13) ?
    C7 C6 H6 . . 120.0(13) ?
    C8 C7 C6 . . 120.15(18) ?
    C8 C7 H7 . . 120.1(12) ?
    C6 C7 H7 . . 119.7(12) ?
    C7 C8 C9 . . 120.65(18) ?
    C7 C8 H8 . . 120.5(13) ?
    C9 C8 H8 . . 118.8(13) ?
    C8 C9 C10 . . 119.81(18) ?
    C8 C9 H9 . . 120.0(14) ?
    C10 C9 H9 . . 120.2(14) ?
    C9 C10 C5 . . 119.96(17) ?
    C9 C10 H10 . . 120.4(13) ?
    C5 C10 H10 . . 119.6(13) ?
    C12 C11 C16 . . 120.19(16) ?
    C12 C11 P1 . . 118.66(14) ?
    C16 C11 P1 . . 121.14(13) ?
    C11 C12 C13 . . 119.78(18) ?
    C11 C12 H12 . . 121.6(14) ?
    C13 C12 H12 . . 118.6(14) ?
    C14 C13 C12 . . 120.07(18) ?
    C14 C13 H13 . . 121.2(15) ?
    C12 C13 H13 . . 118.7(15) ?
    C13 C14 C15 . . 120.23(18) ?
    C13 C14 H14 . . 119.8(14) ?
    C15 C14 H14 . . 120.0(14) ?
    C14 C15 C16 . . 120.24(18) ?
    C14 C15 H15 . . 120.3(14) ?
    C16 C15 H15 . . 119.5(14) ?
    C15 C16 C11 . . 119.48(17) ?
    C15 C16 H16 . . 119.8(13) ?
    C11 C16 H16 . . 120.7(13) ?
    C18 C17 C22 . . 119.64(16) ?
    C18 C17 P1 . . 119.62(13) ?
    C22 C17 P1 . . 120.61(13) ?
    C19 C18 C17 . . 119.90(17) ?
    C19 C18 H18 . . 121.0(13) ?
    C17 C18 H18 . . 119.1(13) ?
    C18 C19 C20 . . 120.22(18) ?
    C18 C19 H19 . . 118.5(13) ?
    C20 C19 H19 . . 121.3(13) ?
    C21 C20 C19 . . 120.07(18) ?
    C21 C20 H20 . . 120.2(14) ?
    C19 C20 H20 . . 119.7(14) ?
    C20 C21 C22 . . 120.18(18) ?
    C20 C21 H21 . . 120.4(14) ?
    C22 C21 H21 . . 119.4(14) ?
    C21 C22 C17 . . 119.98(17) ?
    C21 C22 H22 . . 118.8(12) ?
    C17 C22 H22 . . 121.3(12) ?
    C26 O4 C23 . . 107.1(4) ?
    C24 C23 O4 . . 107.0(5) ?
    C24 C23 H23A . . 110.3 ?
    O4 C23 H23A . . 110.3 ?
    C24 C23 H23B . . 110.3 ?
    O4 C23 H23B . . 110.3 ?
    H23A C23 H23B . . 108.6 ?
    C23 C24 C25 . . 105.1(6) ?
    C23 C24 H24A . . 110.7 ?
    C25 C24 H24A . . 110.7 ?
    C23 C24 H24B . . 110.7 ?
    C25 C24 H24B . . 110.7 ?
    H24A C24 H24B . . 108.8 ?
    C26 C25 C24 . . 101.1(6) ?
    C26 C25 H25A . . 111.6 ?
    C24 C25 H25A . . 111.6 ?
    C26 C25 H25B . . 111.6 ?
    C24 C25 H25B . . 111.6 ?
    H25A C25 H25B . . 109.4 ?
    O4 C26 C25 . . 104.8(7) ?
    O4 C26 H26A . . 110.8 ?
    C25 C26 H26A . . 110.8 ?
    O4 C26 H26B . . 110.8 ?
    C25 C26 H26B . . 110.8 ?
    H26A C26 H26B . . 108.9 ?
    C26F O4F C23F . . 101.3(16) ?
    O4F C23F C24F . . 103.2(12) ?
    O4F C23F H23C . . 111.1 ?
    C24F C23F H23C . . 111.1 ?
    O4F C23F H23D . . 111.1 ?
    C24F C23F H23D . . 111.1 ?
    H23C C23F H23D . . 109.1 ?
    C23F C24F C25F . . 103.2(14) ?
    C23F C24F H24C . . 111.1 ?
    C25F C24F H24C . . 111.1 ?
    C23F C24F H24D . . 111.1 ?
    C25F C24F H24D . . 111.1 ?
    H24C C24F H24D . . 109.1 ?
    C26F C25F C24F . . 102.9(14) ?
    C26F C25F H25C . . 111.2 ?
    C24F C25F H25C . . 111.2 ?
    C26F C25F H25D . . 111.2 ?
    C24F C25F H25D . . 111.2 ?
    H25C C25F H25D . . 109.1 ?
    O4F C26F C25F . . 108.1(17) ?
    O4F C26F H26C . . 110.1 ?
    C25F C26F H26C . . 110.1 ?
    O4F C26F H26D . . 110.1 ?
    C25F C26F H26D . . 110.1 ?
    H26C C26F H26D . . 108.4 ?
loop_
    _geom_hbond_atom_site_label_D
    _geom_hbond_atom_site_label_H
    _geom_hbond_atom_site_label_A
    _geom_hbond_site_symmetry_A
    _geom_hbond_distance_DH
    _geom_hbond_distance_HA
    _geom_hbond_distance_DA
    _geom_hbond_angle_DHA
    C9 H9 O4F 1_445 0.92(2) 2.59(2) 3.253(8) 129.4(18)
    C22 H22 O2 2_645 0.95(2) 2.55(2) 3.386(2) 148.2(16)
    C20 H20 O4 1_555 1.00(3) 2.58(2) 3.452(4) 145.8(19)
    C21 H21 O4F 2_745 0.94(2) 2.43(2) 3.283(6) 151(2)
_shelx_hkl_file
;
   0   0  -3    0.28    0.48
   0   0  -3    0.17    0.30
   0   0  -3    0.10    0.43
   0   0   3    0.34    0.36
   0   0  -4 2805.36   14.23
   0   0  -4 2863.02   14.96
   0   0  -4 2837.65   11.01
   0   0   4 2793.53   12.21
   0   0  -5   -0.07    0.92
   0   0  -5    0.35    0.41
   0   0   5    0.28    0.59
   0   0  -5   -0.61    0.69
   0   0  -6  368.74    6.65
   0   0   6  359.30    5.38
   0   0  -6  362.80    6.31
   0   0  -7   -0.43    0.77
   0   0   7   -0.69    0.67
   0   0  -7   -0.57    0.83
   0   0   8  301.93    5.78
   0   0  -8  301.58    7.12
   0   0  -8  308.65    6.75
   0   0  -9    1.06    0.89
   0   0   9    0.12    0.63
   0   0  -9    1.75    1.31
   0   0 -10  102.47    4.45
   0   0  10   93.55    3.64
   0   0 -10  100.55    4.67
   0   0 -11    0.10    1.18
   0   0  11   -1.73    0.92
   0   0 -11   -0.66    1.12
   0   0  12  121.66    4.56
   0   0 -12  116.79    5.29
   0   0  12  118.60    4.78
   0   0  13   -0.90    0.96
   0   0 -13    0.71    1.24
   0   0  13    0.75    1.05
   0   0 -14   15.10    2.42
   0   0  14   17.77    2.18
   0   0  14   16.43    1.92
   0   0  15   -0.12    1.03
   0   0  15   -0.25    0.94
   0   0 -15   -0.57    1.08
   0   0  16  277.10    8.61
   0   0 -16  278.00    9.53
   0   0  16  282.98    8.13
   0   0  17    1.04    1.12
   0   0  17    0.17    0.87
   0   0 -18   -0.89    1.42
   0   0  18    1.16    1.14
   0   0  19    0.62    1.31
   0   0 -19    1.05    1.58
   0   0  19    1.17    1.53
   0   0  20    2.10    1.50
   0   0 -20    0.64    1.29
   0   0  20    5.50    2.17
   0   0 -20    1.12    1.53
   0   0 -21   -0.32    1.66
   0   0  21   -0.17    1.69
   0   0 -22    2.58    1.60
   0   0  22    0.38    1.18
   0   0 -23    2.16    1.67
   0   0  23   -1.15    1.59
   0   0  24    1.14    1.88
   0   0 -24    1.90    1.71
   0   0 -25    3.26    2.32
   0   1  -2   13.35    0.92
   0  -1  -2   15.52    0.84
   0   1  -2   14.84    0.94
   0   1   2   15.71    0.77
   0  -1   3   22.12    1.27
   0  -1  -3   18.13    0.99
   0   1  -3   21.68    1.27
   0  -1  -3   20.18    1.13
   0   1   3   21.96    1.07
   0   1   4   -0.63    0.52
   0  -1   4    0.50    0.64
   0  -1  -4   -0.41    0.65
   0   1  -4    0.64    0.65
   0   1   4    0.53    0.44
   0  -1  -4    0.48    0.46
   0   1   5  150.60    2.96
   0  -1  -5  152.17    3.74
   0   1   5  157.50    3.24
   0  -1   5  156.34    3.69
   0   1   5  152.84    3.29
   0   1  -5  150.98    3.93
   0   1   6  154.36    3.64
   0   1   6  159.72    3.30
   0   1  -6  161.01    4.37
   0  -1   6  154.52    4.00
   0  -1  -6  154.55    4.09
   0   1   6  153.42    3.46
   0  -1  -6  152.37    4.42
   0   1   7  195.80    3.98
   0   1   7  200.87    4.14
   0  -1   7  191.86    4.74
   0  -1  -7  194.75    5.42
   0  -1  -7  189.31    4.91
   0   1  -7  193.75    5.18
   0   1   7  195.33    4.42
   0   1   8    9.57    1.04
   0   1   8    6.88    1.09
   0   1  -8    8.50    1.59
   0  -1  -8    6.57    1.23
   0   1   8    8.40    1.06
   0  -1  -8    8.57    1.52
   0  -1   8    8.42    1.25
   0  -1   9  279.73    6.33
   0   1  -9  280.37    7.08
   0   1   9  276.51    6.09
   0   1   9  283.18    5.62
   0  -1  -9  291.39    6.92
   0  -1  -9  287.02    7.38
   0   1 -10   11.68    1.73
   0   1  10   15.22    1.49
   0   1  10   15.40    1.63
   0  -1 -10   10.66    1.72
   0  -1  10   15.54    1.74
   0  -1 -10   14.93    2.17
   0   1 -10   12.15    0.58
   0   1 -11   24.32    2.53
   0  -1 -11   28.37    2.91
   0   1  11   29.60    2.11
   0  -1 -11   26.51    2.46
   0  -1  11   28.43    2.31
   0   1 -11   23.18    0.82
   0   1  11   25.21    2.16
   0   1  12   44.03    2.87
   0  -1  12   42.71    2.93
   0   1 -12   42.72    3.35
   0   1  12   46.38    2.71
   0  -1 -12   42.57    3.62
   0  -1 -12   43.50    3.33
   0   1 -13  168.76    6.74
   0  -1  13  174.33    6.06
   0   1  13  177.42    5.96
   0  -1 -13  180.68    7.38
   0   1  13  180.95    5.48
   0  -1 -13  172.30    6.61
   0  -1 -14   14.97    2.55
   0   1 -14   14.97    2.30
   0  -1  14   16.93    2.15
   0   1  14   16.13    2.06
   0  -1 -14   15.79    2.40
   0   1  14   15.63    1.79
   0   1 -15   12.00    2.32
   0   1  15    9.20    1.51
   0  -1 -15   14.43    2.32
   0  -1 -15    8.87    2.11
   0   1  15   10.11    1.75
   0   1 -16    2.56    1.45
   0   1  16    1.35    0.88
   0  -1 -16    1.60    1.35
   0   1  16    2.82    1.16
   0  -1 -17   62.09    4.73
   0   1 -17   66.96    4.94
   0   1  17   64.74    3.87
   0  -1  17   64.58    4.51
   0  -1  17   62.47    4.49
   0   1  17   67.07    4.32
   0   1 -17   60.80    4.79
   0   1 -18    4.50    1.82
   0   1  18    2.45    1.18
   0  -1  18    0.52    1.02
   0  -1  18    4.36    1.85
   0  -1 -18    1.78    1.72
   0  -1 -19   28.06    3.61
   0   1 -19   34.27    3.98
   0   1  19   33.23    3.33
   0  -1  19   27.72    3.24
   0  -1  19   31.80    3.55
   0  -1  20    2.16    1.40
   0   1  20    2.59    1.81
   0  -1 -20   -0.20    1.28
   0   1 -20    2.39    2.05
   0  -1  20    0.99    1.17
   0   1  20    0.13    1.02
   0  -1 -21   18.14    3.22
   0   1  21   18.94    3.20
   0  -1  21   21.87    3.10
   0  -1  21   20.37    3.16
   0   1 -21   20.71    3.46
   0   1 -22   -1.20    1.58
   0   1  22   -0.99    1.73
   0  -1 -22    1.04    1.63
   0  -1  22    0.79    1.35
   0   1  23   -0.59    1.45
   0   1 -23    1.95    1.88
   0  -1 -23    2.54    1.68
   0  -1 -23    0.29    1.23
   0  -1 -24   -0.47    1.58
   0   1 -24    2.48    2.10
   0   1  24   -0.71    1.42
   0   1 -25    3.27    1.81
   0   1  25    5.74    2.47
   0   2   0  205.79    2.56
   0  -2   0  212.25    3.47
   0  -2   0  208.69    2.53
   0   2   0  207.00    3.47
   0   2  -1    0.41    0.27
   0  -2  -1    0.27    0.51
   0  -2   1    0.33    0.27
   0  -2   1    0.36    0.57
   0   2   1    0.78    0.43
   0   2   1    1.14    0.62
   0   2  -1   -0.05    0.51
   0   2   2  575.75    5.92
   0  -2  -2  573.23    5.93
   0   2  -2  570.61    6.42
   0   2  -3  344.07    5.40
   0  -2  -3  338.17    4.91
   0   2  -3  336.40    5.40
   0   2  -4   23.80    1.71
   0   2  -4   20.54    1.67
   0  -2  -4   20.14    1.44
   0   2  -5   29.36    2.07
   0   2   5   27.57    1.55
   0  -2  -5   31.48    1.82
   0   2  -5   29.29    2.01
   0   2  -6   23.22    1.91
   0  -2  -6   24.53    1.79
   0   2  -6   31.13    2.18
   0   2   6   25.76    1.54
   0  -2   7  114.11    4.04
   0   2   7  112.06    3.42
   0   2  -7  113.39    4.17
   0  -2  -7  111.22    3.86
   0   2   7  110.23    2.92
   0   2   8  186.96    4.67
   0   2  -8  192.64    5.70
   0   2   8  190.50    4.09
   0  -2  -8  186.10    5.33
   0  -2   8  180.52    5.31
   0   2   8  183.23    4.67
   0  -2  -9   23.68    2.17
   0   2   9   22.76    1.55
   0   2   9   22.87    1.76
   0  -2   9   19.50    1.97
   0   2   9   21.03    1.72
   0  -2  -9   22.81    2.33
   0   2  -9   26.26    2.42
   0   2  10   91.57    3.56
   0   2 -10   92.72    4.50
   0  -2  10   89.37    4.08
   0   2  10   92.55    3.23
   0  -2 -10   91.75    4.69
   0  -2 -10   93.26    4.30
   0   2  10   90.25    3.63
   0   2  11   13.15    1.41
   0  -2 -11   12.58    1.80
   0   2  11   14.20    1.60
   0   2  11   13.63    1.60
   0  -2 -11   12.02    2.00
   0   2 -11   13.02    2.03
   0   2  12  131.86    4.89
   0  -2 -12  140.47    6.33
   0   2  12  135.18    4.33
   0  -2 -12  132.39    5.57
   0   2 -12  131.66    5.91
   0   2  13   32.69    2.30
   0  -2 -13   30.35    3.37
   0   2  13   34.72    2.69
   0  -2 -13   28.68    2.75
   0   2 -13   34.35    3.31
   0   2 -14    2.06    1.24
   0   2  14    4.31    1.14
   0   2  14    3.70    1.25
   0  -2 -14    1.46    1.39
   0  -2 -14    3.00    1.76
   0  -2 -15   30.27    3.54
   0   2  15   26.72    2.31
   0   2 -15   29.65    3.26
   0  -2  15   29.07    2.75
   0  -2 -15   27.62    3.02
   0   2  15   31.61    2.75
   0  -2  16  186.56    7.00
   0  -2 -16  177.77    7.62
   0   2  16  189.67    6.85
   0  -2 -16  184.25    8.36
   0   2 -16  187.76    8.13
   0   2  16  183.69    6.01
   0  -2  17   27.71    2.97
   0  -2 -17   23.49    2.97
   0  -2 -17   26.26    3.60
   0   2 -17   28.75    3.37
   0   2  17   26.40    2.76
   0   2  18    9.69    1.82
   0   2 -18   11.66    2.36
   0  -2  18   14.61    2.39
   0  -2 -18   18.22    3.08
   0  -2 -18   17.25    2.75
   0  -2  19   44.90    3.94
   0  -2  19   48.25    4.24
   0  -2 -19   44.08    4.29
   0   2  19   43.77    3.71
   0   2 -19   47.30    4.65
   0   2  20   21.04    3.52
   0   2 -20   27.40    3.83
   0  -2 -20   21.40    3.20
   0  -2  20   24.14    3.28
   0  -2  20   24.83    3.05
   0  -2 -21    1.87    1.70
   0   2  21    1.94    1.71
   0   2 -21    2.31    2.12
   0  -2  21    1.16    1.24
   0   2 -21    4.96    2.30
   0  -2  22    3.54    1.79
   0  -2 -22    1.58    1.63
   0   2  22    4.68    2.46
   0   2 -22    0.87    1.64
   0  -2 -23    3.06    2.13
   0   2  23    2.16    1.84
   0   2 -23   -2.48    2.17
   0   2 -23    2.00    1.84
   0   2  24    4.58    2.30
   0   2 -24    4.54    2.71
   0   2 -24    1.00    1.47
   0  -2 -24    5.18    2.26
   0  -2 -25    4.20    2.25
   0   2  25    2.38    2.12
   0  -3   0    0.18    0.43
   0   3   0    0.89    0.73
   0  -3   0    0.08    0.65
   0   3   0    0.29    0.43
   0   3   1  123.37    2.75
   0  -3   1  128.04    2.23
   0   3  -1  122.73    3.41
   0   3   1  118.79    3.25
   0  -3  -1  122.79    3.29
   0  -3   1  122.37    3.43
   0   3  -1  126.75    2.21
   0   3   2   94.26    2.81
   0   3  -2  100.63    3.23
   0  -3  -2  102.50    3.02
   0   3  -2  102.77    2.00
   0   3   2  102.39    3.07
   0  -3  -3  660.10    7.87
   0   3  -3  652.68    8.47
   0   3   3  646.27    7.83
   0  -3  -4    0.22    0.65
   0   3  -4    0.84    0.85
   0   3  -4    1.81    0.88
   0   3  -5  107.46    3.91
   0  -3   5  109.67    1.87
   0   3  -5  107.92    3.90
   0  -3  -5  109.11    3.59
   0   3  -6   64.96    3.21
   0   3  -6   72.60    3.35
   0  -3  -6   65.88    2.93
   0  -3   6   64.57    1.82
   0  -3   7   31.76    1.48
   0  -3  -7   24.76    1.95
   0   3  -7   26.34    2.30
   0   3  -7   25.57    2.24
   0  -3   8   20.61    1.39
   0  -3  -8   21.71    1.95
   0   3  -8   20.23    2.19
   0   3  -8   20.56    2.23
   0   3   9    0.28    0.57
   0  -3   9    0.68    0.59
   0   3  -9    1.00    1.27
   0   3  -9   -1.49    1.28
   0  -3  -9    0.90    0.93
   0   3   9    0.08    0.45
   0   3  10   11.22    1.20
   0   3 -10   12.73    2.14
   0   3  10   10.24    1.38
   0  -3  10   11.54    1.33
   0  -3 -10   10.87    1.63
   0   3  10   12.52    1.53
   0   3 -10   13.31    2.05
   0  -3  11   15.63    1.59
   0  -3 -11   13.00    2.12
   0   3  11   13.70    1.62
   0   3  11   14.25    1.70
   0   3 -11   12.04    1.86
   0   3  11   14.09    1.43
   0  -3 -11   15.77    2.04
   0   3 -11   13.50    2.25
   0  -3  12    8.35    1.39
   0  -3 -12    9.40    1.70
   0   3  12    7.30    1.38
   0   3  12    8.95    1.19
   0   3 -12    7.46    1.74
   0  -3 -12    7.26    2.30
   0   3  12    7.03    1.26
   0   3 -12    4.83    1.65
   0   3  13    4.84    1.05
   0  -3  13    5.24    1.32
   0   3 -13    8.05    1.99
   0   3 -13    6.14    1.92
   0  -3 -13    5.17    1.50
   0   3  13    6.10    1.31
   0   3  13    4.14    1.17
   0  -3 -13    7.00    2.04
   0  -3 -14   37.75    3.82
   0   3  14   36.03    2.75
   0  -3 -14   41.22    3.57
   0  -3  14   37.29    2.81
   0   3  14   41.04    2.56
   0   3  14   45.06    3.06
   0   3 -14   43.04    3.92
   0   3 -14   45.35    4.11
   0   3 -15   85.33    5.46
   0  -3 -15   78.72    5.50
   0   3 -15   77.17    5.43
   0  -3  15   76.23    4.09
   0   3  15   79.89    3.67
   0  -3 -15   67.73    4.65
   0   3  15   82.82    4.36
   0  -3 -16    4.90    1.73
   0   3 -16    6.45    2.17
   0   3  16    5.37    1.31
   0  -3  16    6.01    1.41
   0   3 -16    7.71    2.40
   0  -3 -16    5.77    2.21
   0   3 -17    4.03    1.97
   0  -3 -17    6.68    2.45
   0   3 -17    8.79    2.22
   0   3  17    8.55    1.74
   0  -3  17    7.67    1.68
   0  -3 -17    8.93    2.16
   0  -3  18    0.31    1.12
   0  -3 -18   -1.87    1.88
   0   3 -18   -0.65    1.49
   0   3 -18    3.78    2.19
   0   3  18   -0.04    0.85
   0  -3 -18    0.79    1.23
   0   3 -19  130.76    7.93
   0  -3 -19  125.71    7.86
   0   3 -19  128.77    7.66
   0  -3 -19  118.91    6.98
   0   3 -20    3.84    2.10
   0  -3 -20    4.05    1.88
   0   3 -20    6.53    2.38
   0  -3 -20    7.09    2.47
   0   3 -21   20.76    3.62
   0   3  21   23.78    3.69
   0  -3  21   20.29    3.18
   0   3 -21   17.54    3.50
   0  -3 -21   19.79    3.30
   0  -3 -22    0.81    1.64
   0   3  22    1.37    1.88
   0   3 -22    1.14    1.59
   0   3 -22    1.48    1.94
   0  -3  22    1.76    1.69
   0   3  23    6.06    2.63
   0  -3 -23   -0.71    1.87
   0   3 -23    4.28    2.49
   0   3 -23    5.33    2.31
   0  -3 -24    4.99    2.03
   0   3  24    3.46    2.12
   0   3 -24    5.70    2.67
   0  -3 -25    1.29    1.96
   0   4   0  455.97    7.29
   0   4   0  440.13    5.29
   0  -4   0  444.87    7.20
   0   4  -1    6.86    1.18
   0   4   1   10.09    1.29
   0  -4   1    7.49    1.22
   0  -4  -1    8.65    1.28
   0   4  -1    8.20    0.77
   0  -4   1    9.36    0.73
   0   4   1    8.72    0.98
   0   4   2   57.00    2.66
   0  -4  -2   59.28    2.70
   0   4  -2   59.75    2.88
   0   4  -2   59.49    1.74
   0   4   2   62.58    2.46
   0  -4   2   61.98    2.93
   0  -4  -3  845.24   10.09
   0   4  -3  846.66   10.85
   0   4   3  852.80   10.11
   0   4  -3  863.42    6.74
   0  -4  -4    6.42    1.13
   0   4   4    3.67    0.96
   0   4  -4    3.66    0.59
   0   4  -4    4.99    1.08
   0   4  -5   88.77    3.87
   0  -4  -5   95.28    3.60
   0   4  -6  158.04    5.33
   0  -4  -6  169.23    4.96
   0   4  -6  155.18    5.33
   0   4  -7   29.82    2.55
   0  -4  -7   34.27    2.46
   0  -4   7   31.08    1.16
   0   4  -7   30.63    2.55
   0   4  -8   33.31    2.84
   0  -4  -8   33.77    2.49
   0  -4   8   30.64    1.36
   0   4  -8   28.89    2.75
   0  -4  -9    2.85    1.03
   0   4  -9    2.05    1.12
   0   4  -9    3.63    1.57
   0  -4   9    2.10    0.59
   0  -4 -10  106.08    4.74
   0  -4  10  103.37    3.19
   0   4 -10  113.73    5.42
   0   4 -10  105.59    5.23
   0   4  11    0.35    0.54
   0   4 -11    0.66    1.41
   0  -4 -11   -0.60    1.07
   0  -4  11    0.79    0.66
   0   4 -11    1.93    1.52
   0   4  12   26.24    1.91
   0  -4 -12   26.35    2.72
   0   4 -12   24.16    3.03
   0  -4  12   27.54    1.97
   0   4 -12   23.71    3.03
   0   4  12   21.33    2.23
   0  -4 -13   18.85    2.82
   0   4  13   22.30    1.83
   0  -4 -13   18.85    2.37
   0   4 -13   25.15    3.25
   0   4 -13   26.82    3.29
   0   4  13   18.60    2.25
   0  -4  13   23.61    1.97
   0   4 -14    2.04    1.65
   0  -4  14    1.28    0.68
   0   4  14    0.71    0.58
   0  -4 -14    1.95    1.47
   0  -4 -14    0.88    1.08
   0   4  14    0.52    1.01
   0   4 -14    0.13    1.27
   0  -4 -15   34.46    3.78
   0  -4  15   35.61    2.60
   0   4  15   33.61    2.90
   0   4 -15   39.81    4.01
   0  -4 -15   45.27    3.94
   0   4 -15   39.05    4.02
   0  -4 -16   15.96    2.66
   0   4 -16   23.61    3.21
   0  -4 -16   19.96    3.16
   0   4 -16   17.70    3.04
   0   4 -17   11.22    2.50
   0  -4 -17   16.07    2.70
   0   4 -17   15.23    2.93
   0  -4 -17   15.51    3.09
   0  -4 -18   33.61    3.75
   0  -4 -18   36.21    4.25
   0   4 -18   31.04    4.11
   0   4 -18   30.47    3.86
   0   4 -19   24.90    3.81
   0  -4 -19   24.27    3.37
   0  -4 -19   22.44    3.56
   0   4 -19   26.11    3.90
   0  -4 -20    0.16    1.52
   0  -4 -20    1.18    1.67
   0   4 -20   -0.10    1.37
   0   4 -20    4.77    2.41
   0   4 -21   10.46    2.79
   0   4 -21    5.87    2.44
   0   4  21    6.51    2.29
   0  -4 -21    9.37    2.77
   0  -4 -21    8.47    2.39
   0  -4 -22   46.91    4.97
   0   4  22   41.61    5.13
   0   4 -22   45.13    5.37
   0   4 -22   50.35    5.51
   0  -4 -22   47.02    5.48
   0   4  23    0.52    1.54
   0  -4  23    4.29    1.94
   0   4 -23    5.53    2.58
   0   4 -23    0.65    1.85
   0  -4 -23    2.84    2.00
   0  -4 -24    6.53    2.44
   0   4  24    7.45    2.81
   0  -4 -25   11.80    2.98
   0  -5   0   -0.27    0.86
   0   5   0   -0.03    0.98
   0   5   0   -0.17    0.49
   0   5   1  236.32    5.96
   0  -5  -1  242.42    5.95
   0   5   1  242.46    4.78
   0   5  -1  243.92    6.11
   0  -5   1  242.45    6.10
   0   5  -1  249.92    4.15
   0   5   2  474.49    8.35
   0  -5  -2  470.30    8.31
   0  -5   2  455.72    8.58
   0   5   2  457.54    7.14
   0   5  -2  460.72    8.62
   0   5  -2  461.59    5.37
   0   5   3  552.75    9.09
   0  -5  -3  549.78    9.10
   0   5  -3  551.85    5.77
   0   5  -3  554.58    9.68
   0  -5   3  543.32    9.54
   0  -5  -4   56.95    3.05
   0  -5   4   60.63    3.45
   0   5  -4   58.93    3.35
   0   5   4   60.46    3.09
   0   5  -4   59.08    2.01
   0   5   5   82.97    3.69
   0   5  -5   81.31    2.56
   0  -5  -5   80.95    3.70
   0   5  -5   87.98    4.20
   0  -5  -6    2.17    0.93
   0   5  -6    1.81    1.15
   0  -5  -7   24.19    2.24
   0   5  -7   21.13    2.24
   0  -5  -8   10.17    1.69
   0   5  -8    7.19    1.50
   0   5  -8    6.01    1.64
   0  -5  -9   80.78    4.17
   0   5  -9   87.21    4.86
   0   5  -9   83.26    4.72
   0  -5 -10   10.41    1.85
   0   5 -10   11.83    2.11
   0   5 -10    8.60    1.91
   0  -5 -11    9.67    1.93
   0   5 -11    7.04    2.04
   0   5 -11   10.59    2.29
   0  -5  11    8.66    0.92
   0   5 -12   19.79    2.88
   0   5  12   20.00    1.74
   0  -5  12   21.47    1.52
   0   5 -12   23.28    2.98
   0  -5 -12   21.37    2.52
   0   5  13  108.65    3.96
   0   5  13  106.56    5.15
   0  -5 -13  104.16    5.46
   0   5 -13   98.36    5.88
   0   5 -13  112.59    6.30
   0  -5 -14   14.92    2.34
   0  -5 -14   12.89    2.61
   0   5 -14   16.25    2.69
   0   5  14   13.83    2.15
   0   5 -14   13.13    2.42
   0   5 -15    1.22    1.65
   0   5 -15   -0.52    1.47
   0  -5 -15    0.37    1.26
   0   5  15    0.65    1.05
   0  -5 -15    0.91    1.50
   0   5 -16   19.23    3.21
   0  -5 -16   14.35    2.97
   0   5 -16   16.50    3.06
   0  -5 -16   15.94    2.60
   0   5  16   21.54    2.57
   0   5 -17   17.76    3.27
   0  -5 -17   15.56    2.59
   0   5 -17   17.73    3.11
   0   5  17   16.61    2.36
   0  -5 -17   13.66    2.78
   0   5 -18    3.23    2.02
   0  -5 -18   -2.27    1.98
   0  -5 -18   -0.30    1.01
   0   5 -18   -0.36    1.32
   0  -5 -19   14.47    3.15
   0  -5 -19   15.61    2.87
   0   5 -19   13.09    2.99
   0   5 -19   23.39    3.61
   0   5 -20    6.89    2.62
   0  -5 -20    4.49    1.79
   0   5 -20    0.29    1.55
   0  -5 -20    6.45    2.28
   0   5 -21    3.86    2.66
   0   5  21    4.73    2.30
   0  -5 -21    8.01    2.28
   0  -5 -21    8.19    2.45
   0   5 -21    6.83    2.35
   0   5 -22    2.35    2.18
   0   5 -22    2.81    2.04
   0  -5 -22    1.05    1.95
   0  -5 -22    2.49    1.80
   0   5  22    8.23    3.05
   0   5  23   -1.26    1.69
   0   5 -23    0.67    2.17
   0   5 -23    1.14    1.54
   0  -5 -23    2.41    2.07
   0  -5 -24    4.09    2.13
   0  -5  24   -0.68    1.29
   0   6   0    4.16    1.26
   0   6   0    5.40    0.86
   0  -6   0    5.01    1.38
   0   6  -1   42.11    1.93
   0   6  -1   47.96    3.08
   0   6   1   45.32    2.93
   0  -6   1   44.41    2.97
   0   6   1   43.15    2.31
   0  -6  -1   46.43    2.91
   0  -6  -2  143.56    5.14
   0   6   2  144.53    5.14
   0   6  -2  138.81    5.19
   0  -6   2  144.73    5.36
   0   6  -2  140.70    2.75
   0   6  -2  142.01    3.30
   0  -6   3    0.57    1.04
   0  -6  -3    0.08    0.99
   0   6  -3    0.73    1.06
   0   6  -3    1.69    0.56
   0   6   3    0.47    0.89
   0   6  -4    2.15    0.60
   0  -6  -4    3.00    1.06
   0  -6   4    4.12    1.39
   0   6   4    1.99    0.87
   0   6  -4    2.40    1.15
   0  -6   5   11.84    1.94
   0   6   5   11.54    1.74
   0   6  -5   11.79    1.05
   0   6  -5   15.99    2.15
   0  -6  -5   12.75    1.80
   0   6  -6  216.71    4.41
   0  -6  -6  215.23    6.52
   0   6  -6  225.15    7.32
   0   6  -7   16.47    1.39
   0  -6  -7   15.81    1.92
   0   6  -7   16.65    2.40
   0   6  -8    0.47    1.44
   0  -6  -8    4.06    1.35
   0   6  -9   -0.02    1.42
   0  -6  -9    1.67    1.08
   0  -6 -10  311.93    8.71
   0   6 -10  299.09    9.52
   0   6 -11   28.69    3.35
   0   6 -11   25.16    3.05
   0  -6 -11   25.44    2.77
   0   6 -12    4.55    1.89
   0  -6 -12    3.31    1.17
   0   6 -12    1.60    1.50
   0   6 -13   10.46    2.42
   0  -6 -13   11.43    2.14
   0   6 -13   10.05    2.19
   0   6 -14   54.59    4.82
   0   6  14   50.86    3.94
   0  -6 -14   50.21    4.09
   0   6 -14   53.32    4.75
   0   6  15   -1.32    1.23
   0   6 -15   -0.82    1.91
   0   6 -15   -0.98    1.73
   0  -6 -15    0.47    1.69
   0  -6 -15    0.19    1.31
   0   6 -16    5.00    1.83
   0  -6 -16    5.57    1.91
   0   6  16    6.13    1.67
   0  -6 -16    1.28    1.52
   0   6 -16    4.14    1.60
   0  -6 -17    9.59    2.71
   0   6 -17    7.26    2.63
   0   6  17    5.59    1.61
   0   6 -17    6.28    2.17
   0  -6 -17    5.13    1.79
   0   6 -18   10.83    2.77
   0   6 -18    4.14    1.87
   0  -6 -18   10.01    2.68
   0  -6 -18    7.45    1.92
   0  -6 -19   17.64    3.19
   0   6 -19   17.17    3.27
   0   6 -19   22.39    3.72
   0  -6 -19   21.43    3.73
   0  -6 -20   -1.09    1.52
   0   6 -20    3.64    2.37
   0  -6 -20    3.23    1.95
   0   6  20   -0.36    1.62
   0   6 -20    0.71    1.52
   0   6 -21    0.88    1.80
   0   6  21    4.58    2.70
   0   6 -21    4.49    2.35
   0  -6 -21   -0.70    1.19
   0  -6 -21    0.32    2.25
   0  -6 -22   30.34    4.77
   0  -6 -22   35.96    4.48
   0   6 -22   33.83    4.77
   0   6 -22   21.73    4.09
   0   6  22   32.74    4.59
   0   7   0    0.96    1.12
   0  -7   0   -1.47    1.28
   0   7   0   -0.04    0.54
   0   7   1   24.09    2.38
   0  -7   1   22.14    2.38
   0   7   1   24.96    1.91
   0   7  -1   26.17    2.61
   0   7  -1   23.24    1.57
   0  -7  -1   20.30    2.24
   0   7  -2   26.63    1.58
   0   7  -2   25.78    1.34
   0  -7   2   30.39    2.75
   0  -7  -2   28.33    2.60
   0   7  -2   26.46    2.66
   0   7   2   32.27    2.79
   0  -7   3   65.38    3.92
   0  -7  -3   65.86    3.85
   0   7   3   72.46    4.00
   0   7  -3   58.93    1.43
   0   7  -3   65.03    4.00
   0   7  -3   65.14    2.32
   0   7  -4    0.66    0.50
   0   7   4    0.15    0.97
   0  -7  -4    0.82    1.08
   0   7  -4   -0.93    1.27
   0  -7   4   -1.41    1.38
   0   7  -5   47.65    2.00
   0   7  -5   47.19    3.71
   0  -7  -5   47.74    3.35
   0   7   5   47.93    3.29
   0  -7   5   41.36    3.49
   0   7  -6   31.61    1.69
   0  -7   6   31.53    3.10
   0  -7  -6   36.58    3.01
   0   7   6   33.28    2.90
   0   7  -6   27.37    3.03
   0   7  -7   80.78    2.87
   0  -7  -7   77.75    4.38
   0   7  -7   74.68    4.73
   0  -7   7   80.83    4.92
   0  -7  -8    9.16    1.85
   0   7  -8   10.32    2.21
   0   7  -8    8.23    1.09
   0   7  -9   23.70    1.82
   0  -7  -9   20.10    2.41
   0   7  -9   18.20    2.64
   0   7 -10   -0.10    1.44
   0   7 -10    1.78    0.68
   0  -7 -10    1.86    1.12
   0   7 -11    3.93    1.65
   0  -7 -11    3.95    1.44
   0  -7 -12    2.16    1.40
   0   7 -12   -0.08    1.67
   0   7 -13   -1.15    1.66
   0  -7 -13    2.38    1.43
   0  -7 -14    4.85    1.71
   0   7 -14    5.90    2.04
   0  -7 -15    9.20    2.09
   0   7 -15   12.53    2.60
   0   7  15   15.26    2.54
   0   7 -16   11.06    2.81
   0   7  16   14.23    2.44
   0  -7 -16   12.64    2.72
   0  -7 -16   12.69    2.63
   0   7 -17    3.74    1.96
   0  -7 -17    1.84    1.38
   0   7  17    4.58    1.69
   0   7 -17    5.52    2.45
   0  -7 -17    4.41    1.71
   0  -7 -18   10.17    2.46
   0  -7 -18    9.00    2.66
   0   7 -18    6.76    2.45
   0   7 -18    7.40    2.60
   0  -7 -19   36.54    4.22
   0  -7 -19   29.12    4.37
   0   7 -19   20.43    3.49
   0   7 -19   23.60    3.80
   0  -7 -20    1.89    1.64
   0  -7 -20   -1.35    2.37
   0   7 -20   -2.20    1.86
   0   7  20    3.63    2.22
   0   7 -20    2.62    1.93
   0   7 -21   18.89    3.87
   0  -7 -21   19.93    3.42
   0   7 -21   21.87    3.89
   0   7  21   21.11    3.90
   0  -7 -21   20.58    3.85
   0   8   0    5.56    0.98
   0   8   0    8.88    1.79
   0  -8   0    8.41    1.80
   0   8  -1    4.67    1.53
   0   8  -1    4.68    0.91
   0  -8  -1    4.01    1.65
   0   8  -1    3.65    0.78
   0   8   1    4.12    1.48
   0  -8   1    4.38    1.32
   0  -8  -2   85.18    4.71
   0   8   2   83.78    4.59
   0   8  -2   77.51    4.68
   0   8  -2   80.12    2.83
   0  -8   2   77.63    4.62
   0   8  -2   81.22    2.49
   0  -8   3    1.86    1.17
   0   8  -3    0.07    0.42
   0   8   3   -0.09    1.13
   0   8  -3   -0.19    1.31
   0  -8  -3    1.07    1.22
   0   8  -4   35.59    1.78
   0  -8   4   34.69    3.33
   0   8   4   40.14    3.30
   0  -8  -4   42.28    3.39
   0   8  -4   39.55    3.53
   0  -8  -5   27.93    2.76
   0   8  -5   29.86    1.62
   0   8   5   31.54    2.99
   0   8  -5   30.94    3.17
   0  -8   5   32.14    3.23
   0   8   6   85.53    4.81
   0   8  -6   84.06    5.15
   0  -8   6   85.07    5.19
   0  -8  -6   80.86    4.65
   0   8  -6   85.59    2.72
   0  -8   7    0.42    1.52
   0   8  -7    0.71    1.53
   0  -8  -7    1.92    0.97
   0   8  -8   -0.20    1.50
   0  -8   8    1.15    1.70
   0  -8  -8   -0.82    1.10
   0   8  -9   54.19    4.46
   0  -8   9   58.94    4.68
   0  -8  -9   56.16    4.11
   0   8 -10   24.54    3.11
   0  -8 -10   30.32    3.19
   0   8 -11    5.59    1.90
   0  -8 -11    4.16    1.60
   0  -8 -12    6.17    1.89
   0   8 -12    4.24    1.90
   0   8 -13    4.69    1.77
   0  -8 -13    2.98    1.41
   0   8 -14    4.41    1.82
   0  -8 -14    1.86    1.25
   0  -8 -15   33.53    3.75
   0   8 -15   31.58    4.14
   0   8 -16   11.86    2.71
   0  -8 -16   17.25    2.82
   0   8  16   18.55    2.83
   0  -8 -17    7.25    2.62
   0  -8 -17    6.24    1.79
   0   8 -17    6.10    2.69
   0  -8 -18   35.33    4.78
   0  -8 -18   33.74    4.11
   0   8 -18   32.50    4.48
   0  -8 -19   -0.95    1.61
   0   8 -19   -1.67    1.73
   0  -8 -19    0.68    1.46
   0   8  19    0.50    1.89
   0  -8 -20    0.28    1.42
   0   8  20   -0.13    1.51
   0  -8 -20    0.80    2.47
   0  -9   0    0.39    1.22
   0   9   0   -0.35    0.67
   0   9   0    1.98    1.39
   0   9  -1    5.07    1.70
   0  -9  -1    4.85    1.68
   0   9   1    3.60    1.09
   0   9   1    2.17    1.46
   0   9  -1    3.50    0.80
   0  -9   1    0.59    1.15
   0  -9  -2   79.46    4.85
   0   9  -2   77.12    2.92
   0  -9   2   82.70    5.19
   0   9  -2   80.03    5.06
   0   9   2   81.48    4.95
   0  -9  -3   70.75    4.62
   0   9  -3   75.71    4.87
   0   9   3   75.50    4.76
   0  -9   3   68.45    4.67
   0  -9   4   10.35    2.28
   0   9  -4   11.86    2.39
   0   9   4   10.01    1.96
   0  -9  -4    8.24    1.73
   0  -9   5    0.33    1.46
   0   9   5   -1.35    1.11
   0  -9  -5    0.50    1.15
   0   9  -5   -1.40    1.53
   0   9   6    4.41    1.51
   0  -9  -6    3.04    1.40
   0   9  -6    1.89    1.67
   0  -9   6    1.96    1.54
   0  -9   7   15.46    2.64
   0  -9  -7   16.59    2.41
   0   9  -7   17.80    2.78
   0  -9   8   42.63    4.11
   0   9  -8   42.38    4.12
   0  -9  -8   45.27    3.90
   0  -9   9   51.79    4.62
   0  -9  -9   55.90    4.31
   0   9  -9   50.51    4.58
   0  -9  10    1.26    1.49
   0   9 -10   -0.95    1.50
   0  -9 -10    0.03    1.23
   0   9 -11    1.64    1.87
   0  -9 -11    0.64    1.19
   0  -9  11   -1.95    1.54
   0  -9 -12    0.16    1.21
   0   9 -12   -3.07    2.13
   0  -9 -13   12.79    2.55
   0  -9  13   12.37    2.77
   0   9 -13   13.92    2.76
   0  -9 -14    4.36    1.63
   0   9 -14    5.98    2.30
   0  -9 -15    5.90    2.14
   0   9 -15    6.97    2.48
   0   9  16    7.26    2.00
   0  -9 -16    6.97    2.06
   0   9 -16    7.27    2.58
   0   9 -17   -1.84    1.95
   0  -9 -17   -1.13    1.45
   0   9  17   -0.17    1.33
   0   9  18    2.89    1.70
   0   9 -18    2.36    2.31
   0  -9 -18    1.04    1.65
   0  -9 -18   -1.86    2.22
   0   9 -19   18.37    3.49
   0  -9 -19   22.12    3.97
   0   9  19   23.54    4.01
   0 -10   0   15.06    2.55
   0  10   0   19.56    2.75
   0 -10  -1    1.05    1.34
   0  10   1    2.17    1.62
   0 -10   1   -0.95    1.37
   0  10   1    1.11    0.98
   0  10  -1    0.82    1.37
   0  10  -2   33.08    3.54
   0 -10   2   29.08    3.30
   0  10   2   28.12    2.43
   0 -10  -2   30.98    3.28
   0  10   2   32.66    3.45
   0 -10   3    2.60    1.53
   0  10  -3    7.40    2.24
   0  10   3    6.75    1.62
   0  10   3    6.32    1.82
   0 -10  -3    3.60    1.50
   0  10   4   34.80    3.58
   0  10  -4   37.58    3.84
   0 -10   4   33.51    3.63
   0 -10  -4   27.67    3.12
   0 -10   5    1.56    1.43
   0  10  -5   -0.42    1.42
   0  10   5    2.30    1.58
   0 -10  -5   -0.02    1.28
   0  10  -6    7.56    2.20
   0 -10   6    5.28    1.95
   0  10   6    3.35    1.47
   0 -10  -6    3.40    1.47
   0  10  -7    2.63    1.71
   0 -10   7    3.26    1.73
   0 -10  -7    1.29    1.45
   0  10   7    1.84    1.28
   0 -10   8    5.83    1.97
   0 -10  -8    7.44    2.01
   0  10  -8    6.71    2.19
   0 -10   9    2.33    1.65
   0  10  -9    0.56    1.57
   0 -10  -9    2.73    1.65
   0 -10 -10   11.74    2.42
   0  10 -10   12.28    2.84
   0 -10  10   14.58    3.05
   0  10 -11    3.08    1.66
   0 -10 -11    6.61    1.99
   0 -10  11    2.00    1.69
   0 -10  12   27.05    3.95
   0  10 -12   24.65    3.81
   0 -10 -12   23.20    3.15
   0 -10 -13    0.72    1.24
   0  10 -13   -1.51    1.76
   0 -10  13    0.36    1.77
   0  10 -14   -1.81    1.80
   0 -10 -14    1.54    1.61
   0 -10  14    4.27    2.29
   0 -10 -15    4.86    1.67
   0  10 -15    6.23    2.60
   0  10  15    3.34    1.79
   0 -10  15    3.04    1.74
   0 -10  16    3.66    2.42
   0 -10 -16    4.95    2.06
   0  10  16    1.81    1.78
   0  10 -16    2.58    2.09
   0 -10  17    7.34    2.68
   0 -10 -17   11.18    2.57
   0  10  17   15.70    3.48
   0  10 -17    9.85    2.78
   0 -10  18    3.64    2.41
   0 -10 -18    2.74    1.98
   0  10 -18    4.45    2.62
   0  10  18    8.25    3.00
   0 -11   0   -3.74    1.95
   0  11   0   -1.10    1.34
   0 -11  -1   31.35    3.53
   0  11  -1   30.96    3.65
   0 -11   1   32.26    3.67
   0  11   1   32.02    3.58
   0 -11   2    2.24    1.69
   0  11   2    2.25    1.64
   0  11  -2    1.20    1.65
   0 -11  -2    3.77    1.99
   0  11   3   26.08    3.25
   0 -11  -3   23.18    3.16
   0 -11   3   27.69    3.55
   0  11  -3   27.23    3.57
   0 -11   4    7.64    2.13
   0  11   4   12.39    2.43
   0  11  -4    8.58    2.20
   0  11   4    9.82    1.85
   0 -11  -4    8.88    2.08
   0  11   5    1.89    1.34
   0  11   5   -0.06    1.49
   0  11  -5   -0.98    1.53
   0 -11  -5   -1.24    1.28
   0 -11   5   -2.09    1.81
   0  11   6   20.68    3.03
   0 -11   6   19.38    3.14
   0  11   6   20.99    2.71
   0  11  -6   24.66    3.44
   0 -11  -6   26.78    3.32
   0  11  -7    9.29    2.35
   0 -11  -7    4.49    1.69
   0 -11   7    5.77    2.08
   0  11   7   10.63    2.16
   0  11   7    8.31    1.97
   0  11   8    2.54    1.65
   0 -11   8    1.11    1.51
   0 -11  -8    2.06    1.57
   0  11  -8    0.53    1.24
   0  11  -9    3.68    1.74
   0 -11  -9    0.78    1.35
   0 -11   9    5.68    2.10
   0  11 -10    0.58    1.72
   0  11  10   -0.23    1.32
   0 -11  10    0.67    1.71
   0 -11 -10    2.35    1.44
   0 -11 -11   -1.17    1.42
   0  11 -11    2.11    1.66
   0  11  11    1.21    1.76
   0 -11  11   -1.83    1.60
   0  11 -12    0.12    1.93
   0 -11 -12    2.10    1.88
   0 -11  12    2.83    2.16
   0  11  12   -1.50    1.80
   0 -11 -13   33.54    3.96
   0  11  13   29.37    3.99
   0  11 -13   28.45    4.30
   0 -11  13   30.84    4.45
   0  11 -14   12.30    3.24
   0 -11  14    9.18    2.98
   0 -11 -14   12.17    2.65
   0  11  14   15.97    3.48
   0 -11 -15    4.10    1.82
   0 -11  15    6.43    2.76
   0  11 -15    3.75    1.93
   0  11  15    5.49    2.28
   0 -11  16    1.81    1.93
   0  11 -16    2.81    2.12
   0  11  16    2.65    1.98
   0  11  17    3.55    2.47
   0  12   0   53.29    4.83
   0 -12   0   47.80    4.57
   0 -12  -1    5.58    1.83
   0 -12   1    8.71    2.44
   0  12   1    8.73    2.28
   0  12  -1    8.61    2.15
   0  12  -2    1.25    1.52
   0  12   2   -1.87    1.74
   0 -12   2    1.22    1.56
   0 -12  -2    1.10    1.48
   0 -12  -3   -0.08    1.39
   0  12   3    0.20    1.07
   0 -12   3    3.45    2.05
   0  12  -3    1.37    1.52
   0  12  -4   11.51    2.68
   0 -12   4   12.67    2.73
   0 -12  -4   12.89    2.60
   0  12   4   10.74    2.61
   0  12   5    1.39    1.58
   0 -12  -5    1.95    1.96
   0 -12   5   -0.72    1.65
   0  12  -5   -0.88    1.44
   0  12  -6   14.76    3.14
   0 -12   6    9.67    2.62
   0  12   6   12.93    2.73
   0 -12  -6   13.25    2.61
   0 -12  -7    1.40    1.50
   0 -12   7    0.79    1.82
   0  12   7   -0.66    1.21
   0  12  -7    0.18    1.73
   0  12  -8    1.98    1.87
   0 -12   8    0.07    1.73
   0 -12  -8    2.50    1.73
   0  12   8   -1.58    1.59
   0 -12  -9    4.69    1.91
   0  12  -9    4.73    2.02
   0 -12   9    6.90    2.42
   0  12   9    5.38    1.83
   0 -12  10   -0.75    1.59
   0  12 -10    1.76    2.09
   0 -12 -10   -1.80    1.66
   0  12  10    0.14    1.18
   0 -12  11   -0.57    1.72
   0  12  11    3.69    1.74
   0 -12 -11    2.74    1.96
   0  12 -11    3.96    2.05
   0  12  12   16.95    3.24
   0 -12 -12   21.02    3.25
   0  12 -12   23.09    3.97
   0 -12  12   18.97    3.70
   0  12  13    6.79    2.79
   0  12 -13    5.55    2.32
   0 -12 -13    7.97    2.18
   0 -12  13    5.79    2.63
   0  12 -14    3.37    2.07
   0 -12  14    6.45    2.81
   0  12  14    4.39    2.03
   0 -12 -14    0.65    1.45
   0  12  15    8.96    2.93
   0  12  16   -0.03    1.37
   0  13   0   -1.24    1.46
   0 -13   0    0.32    1.15
   0  13   1    0.37    1.54
   0 -13  -1    2.82    1.51
   0 -13   1    2.22    1.85
   0  13  -1    2.34    1.94
   0 -13   2   16.70    3.22
   0  13   2   13.42    2.74
   0  13  -2   10.17    2.37
   0 -13  -2   16.82    2.96
   0 -13   3    5.69    2.28
   0  13   3    2.91    1.80
   0  13  -3    6.32    2.26
   0 -13  -3    3.73    2.02
   0 -13  -4    2.46    1.69
   0 -13   4    1.60    1.92
   0  13  -4    4.25    2.04
   0  13   4    1.30    1.23
   0  13   5    0.03    1.70
   0 -13  -5    0.26    1.28
   0  13  -5    3.31    1.90
   0 -13   5    1.06    1.49
   0 -13   6    2.99    1.80
   0  13   6    7.44    2.43
   0  13  -6    6.01    2.12
   0 -13  -6    1.51    1.41
   0 -13  -7    0.14    1.67
   0 -13   7    3.26    1.99
   0  13  -7    0.86    1.73
   0 -13   8    2.89    1.76
   0  13  -8    0.50    1.74
   0 -13  -8   -0.74    1.23
   0  13  -9    4.02    2.31
   0 -13   9    6.59    2.68
   0 -13  -9    4.86    2.05
   0 -13 -10    1.42    1.46
   0 -13  10    1.77    1.78
   0  13 -10   -0.97    1.37
   0 -13 -11    7.18    2.20
   0  13 -11   10.03    3.07
   0 -13  11    2.34    2.36
   0 -13 -12    3.34    1.89
   0  13 -12    5.82    2.69
   0  13  12    3.08    1.89
   0 -13  12    0.26    1.77
   0  13  13    6.16    2.37
   0  13  14    1.72    2.10
   0  14   0   14.42    3.07
   0 -14   0   12.54    2.89
   0  14   1    1.08    1.62
   0  14  -1    3.31    1.79
   0 -14  -1    2.81    1.74
   0 -14   1    2.38    1.50
   0  14  -2    1.86    1.93
   0 -14  -2    2.66    1.66
   0 -14   2    1.90    1.83
   0  14   2    3.53    2.11
   0  14  -3    2.49    1.60
   0 -14   3   -0.99    1.86
   0  14   3   -0.46    1.52
   0 -14  -3    3.50    1.87
   0  14   4   19.79    3.53
   0 -14  -4   19.45    3.43
   0  14  -4   16.15    3.39
   0 -14   4   16.93    3.40
   0  14   5    2.98    1.99
   0 -14  -5    2.45    1.97
   0  14  -5   -0.52    1.66
   0 -14   5    2.08    1.96
   0  14  -6    0.19    1.83
   0 -14   6    0.70    1.88
   0 -14  -6   -2.60    1.99
   0  14   6    1.89    1.72
   0 -14   7   25.40    4.01
   0  14  -7   24.22    4.10
   0 -14  -7   20.71    3.37
   0 -14  -8   -0.12    1.40
   0  14  -8    4.88    2.54
   0 -14   8    0.97    1.99
   0 -14  -9   -0.28    1.40
   0  14  -9    2.11    1.84
   0 -14   9    0.27    1.45
   0 -14 -10    5.12    2.16
   0  15   0   -0.33    1.50
   0 -15   0   -1.26    1.51
   0  15  -1    1.81    1.77
   0  15   1    1.34    1.78
   0 -15  -1    2.50    2.03
   0 -15   1    0.53    1.90
   0 -15   2    3.72    1.81
   0  15   2    2.93    2.01
   0  15  -2    4.10    2.16
   0 -15  -2    3.50    2.23
   0 -15   3    0.09    1.87
   0  15  -3   -1.88    1.71
   0 -15  -3    3.78    1.90
   0  15   3   -1.03    1.67
   0 -15  -4    9.42    2.56
   0 -15   4   13.14    3.28
   0  15  -4    9.94    2.83
   0  15   4   10.72    2.76
   0 -15   5    1.02    1.85
   0  15  -5   -1.54    2.16
   0  15   5    2.18    2.06
   0 -15  -5    1.41    1.71
   0 -15  -6    0.41    1.41
   0 -15  -7    6.12    2.19
   1   0 -25   -1.70    1.59
  -1   0  24   10.77    2.56
   1   0 -24   10.54    2.96
   1   0 -23   -1.29    1.43
  -1   0  23   -0.17    1.25
  -1   0  22    0.74    1.59
   1   0 -22    3.00    2.07
   1   0 -22   -1.88    1.90
   1   0 -21    3.14    1.96
   1   0 -20    5.35    2.29
  -1   0  20    3.52    1.40
  -1   0  19    1.47    1.17
  -1   0  19    0.82    1.06
   1   0 -19    1.35    1.43
  -1   0  18   23.17    2.61
   1   0 -18   25.54    3.31
  -1   0  18   21.17    2.62
  -1   0  17   -0.70    0.96
   1   0 -17   -1.59    1.49
  -1   0  17   -0.64    0.80
  -1   0  16   17.53    2.21
   1   0 -16   12.78    2.27
  -1   0  16    9.88    1.89
  -1   0  15    1.02    0.91
  -1   0  15    0.20    0.86
   1   0 -15   -0.76    1.25
  -1   0  14   27.92    2.53
  -1   0  14   33.24    2.73
   1   0 -14   28.78    3.05
   1   0 -13    0.51    1.29
  -1   0  13   -0.94    1.04
   1   0 -12    4.72    1.41
   1   0 -12    4.56    1.59
  -1   0  12    4.37    1.16
   1   0 -11    0.40    1.04
   1   0 -11   -0.29    1.08
  -1   0  11    1.42    0.90
   1   0 -10    1.83    1.20
   1   0 -10    0.31    0.85
  -1   0  10   -0.48    0.84
  -1   0   9    1.06    0.78
   1   0  -9    1.32    0.97
   1   0  -9   -0.25    1.12
   1   0  -8   92.34    3.87
  -1   0   8  104.63    3.60
   1   0  -8   95.87    3.96
   1   0  -7   -0.63    0.93
   1   0  -7   -0.31    0.85
  -1   0   7   -0.31    0.77
  -1   0   6  399.28    6.14
   1   0  -6  406.36    6.73
   1   0  -6  414.50    6.74
  -1   0   5    0.84    0.75
   1   0  -5    1.07    0.69
   1   0  -5    1.13    0.90
   1   0  -4 1608.86   10.60
   1   0  -4 1583.61   10.95
  -1   0   4 1593.95   10.35
  -1   0   3   -0.37    0.53
  -1   0   3    0.17    0.50
   1   0  -3    1.16    0.43
   1   0  -3   -0.24    0.40
  -1   0  -2   10.01    0.78
  -1   0  -2   10.27    0.65
  -1   0  -2   10.29    0.63
  -1   0  -2   12.02    0.85
  -1   0  -3    0.37    0.50
  -1   0  -3    0.82    0.34
  -1   0  -3    0.58    0.38
  -1   0  -3    0.54    0.53
  -1   0  -4    8.74    0.71
  -1   0  -4    8.29    0.75
  -1   0  -4    8.86    0.91
  -1   0  -4    9.23    1.06
  -1   0  -5    0.05    0.40
  -1   0  -5    0.04    0.62
  -1   0  -5   -0.10    0.90
   1   0   5    0.22    0.48
  -1   0  -6  572.24    8.69
  -1   0  -6  580.00    5.65
  -1   0  -6  555.60    7.76
   1   0   6  578.35    6.48
   1   0   7   -0.34    0.51
  -1   0  -7   -1.23    0.95
  -1   0  -7    0.77    0.74
  -1   0  -8  193.89    5.40
  -1   0  -8  195.28    5.94
   1   0   8  201.82    4.50
  -1   0  -9    0.93    0.95
   1   0   9   -0.46    0.63
   1   0  10    0.67    0.86
  -1   0 -10   -0.94    1.02
   1   0  10    0.02    0.65
   1   0  11    0.60    0.88
  -1   0 -11    0.11    1.04
   1   0  11   -0.65    0.73
  -1   0 -12  121.05    5.28
   1   0  12  115.31    5.04
  -1   0 -13   -1.12    1.38
   1   0  13   -0.64    0.87
   1   0  14    1.98    1.43
  -1   0 -14   -0.28    1.38
   1   0  14    1.49    1.47
   1   0  15   -0.83    0.98
  -1   0 -15   -1.17    1.26
   1   0  15   -0.12    1.31
  -1   0 -16   49.22    4.12
   1   0  16   54.76    4.10
   1   0  16   53.30    4.30
   1   0  17    0.24    1.09
  -1   0 -17   -0.27    1.25
   1   0  17    0.47    1.28
   1   0  18    9.42    2.09
   1   0  18    4.53    1.90
  -1   0 -18    8.24    2.24
  -1   0 -18    4.46    1.78
   1   0  19    1.53    1.46
  -1   0 -19   -1.02    1.14
   1   0  19   -1.19    1.25
   1   0  20   25.27    3.25
  -1   0 -20   24.41    3.50
   1   0  20   22.37    3.16
  -1   0 -21    1.81    1.62
   1   0  21   -1.28    1.43
   1   0  21    1.65    1.65
  -1   0 -22    5.10    1.97
   1   0  22    4.32    1.91
   1   0  23   -0.43    1.55
  -1   0 -23    0.63    1.76
  -1   0 -24    3.51    1.72
  -1   0 -25   -3.66    2.31
  -1   1  25    4.24    2.02
   1   1 -25    5.01    2.19
   1  -1 -25    5.58    2.43
   1  -1 -24    7.89    2.60
   1  -1 -24    2.35    1.70
  -1   1  24    1.95    2.17
   1   1 -24    1.39    1.67
  -1   1  23   13.51    3.07
   1  -1 -23    6.79    2.26
   1   1 -23   10.52    2.83
   1   1 -22    2.69    1.68
   1  -1 -22    2.45    2.03
  -1  -1  22    3.99    1.86
   1  -1 -21    8.26    2.18
  -1  -1  21   10.91    2.44
   1   1 -21   10.12    2.56
   1   1 -20    6.41    2.21
  -1  -1  20    8.24    1.96
   1  -1 -20    4.93    1.84
   1   1 -19   56.22    5.01
   1  -1 -19   52.90    4.81
   1   1 -19   48.31    4.67
  -1  -1  19   47.75    4.02
  -1   1  19   53.79    3.93
  -1   1  18    2.19    1.01
  -1  -1  18    3.99    1.53
  -1  -1  18    3.30    1.45
  -1   1  18    3.60    1.18
   1   1 -18    3.63    1.49
   1  -1 -18    4.18    1.90
  -1   1  17    1.89    1.09
   1  -1 -17    0.63    1.34
   1   1 -17   -1.17    1.32
  -1  -1  17    2.46    1.35
  -1   1  17    0.27    0.91
   1   1 -16    0.05    1.57
  -1  -1  16    2.14    1.14
   1  -1 -16    3.74    1.76
  -1   1  16   -0.66    0.96
  -1   1  16    1.39    0.97
   1  -1 -16    2.65    1.57
  -1   1  15   10.67    1.68
  -1  -1  15   10.30    1.82
   1   1 -15    8.01    2.05
  -1   1  15   12.22    1.78
   1  -1 -15   13.58    2.31
   1  -1 -15    8.86    1.95
  -1  -1  14    3.20    1.23
   1   1 -14    3.31    1.57
  -1   1  14    4.73    1.31
   1  -1 -14    6.20    1.70
  -1   1  14    4.21    1.11
   1  -1 -14    5.51    1.90
  -1  -1  13   14.32    1.98
   1  -1 -13   16.99    2.32
   1   1 -13   20.07    2.52
  -1   1  13   15.15    1.86
   1   1 -13   12.79    0.64
   1  -1 -13   16.18    2.35
  -1   1  13   14.98    1.70
   1   1 -12   46.52    3.45
  -1   1  12   40.55    2.73
   1  -1 -12   44.11    3.27
  -1  -1  12   46.13    3.09
   1  -1 -12   41.69    3.41
  -1   1  12   45.12    2.71
   1   1 -11   29.98    2.90
  -1   1  11   35.11    2.27
  -1   1  11   31.47    2.26
  -1  -1  11   32.10    2.57
   1  -1 -11   29.42    2.72
   1  -1 -11   32.93    2.77
   1  -1 -10   34.67    2.70
  -1   1  10   33.52    2.22
   1   1 -10   34.80    2.77
  -1   1  10   34.15    2.10
   1  -1 -10   34.33    2.88
  -1  -1  10   36.15    2.59
  -1  -1   9  112.65    4.21
  -1   1   9  112.62    3.79
  -1   1   9  110.92    3.44
   1  -1  -9  114.15    4.53
  -1   1   9  119.23    3.09
   1  -1  -9  110.40    4.57
   1   1  -9  115.43    4.59
  -1   1   8   -0.17    0.74
   1  -1  -8    0.45    0.95
  -1   1   8   -0.31    0.48
   1  -1  -8   -0.29    0.88
  -1   1   8    0.09    0.47
   1   1  -8    0.36    1.10
  -1  -1   8    1.73    0.94
  -1  -1   7   14.36    1.52
   1  -1  -7   13.69    1.64
   1  -1  -7   16.53    1.61
  -1   1   7   14.77    1.17
   1   1  -7   15.31    1.71
  -1   1   7   13.32    1.31
  -1   1   7   15.00    1.05
  -1   1   6    2.08    0.61
  -1   1   6    3.08    0.55
   1   1  -6    1.91    0.87
   1  -1  -6    2.80    0.89
  -1  -1   6    3.62    0.98
  -1   1   5   83.41    1.95
   1  -1  -5   82.12    2.82
  -1  -1   5   83.81    2.86
   1   1  -5   79.23    1.41
   1   1  -5   82.05    2.91
  -1   1   4 1418.85   10.99
   1   1  -4 1427.35   10.74
   1   1  -4 1430.58    5.89
  -1  -1   4 1358.93   10.47
   1   1  -3  475.31    5.46
  -1   1   3  469.49    5.63
   1  -1  -3  470.67    5.52
  -1  -1   3  487.08    3.59
   1   1  -3  467.37    4.31
  -1  -1   3  471.84    5.60
   1   1  -3  475.40    3.57
   1   1  -2    2.19    0.42
  -1  -1   2    3.44    0.60
  -1   1   2    2.16    0.53
   1   1  -2    2.16    0.44
  -1  -1   2    2.08    0.32
   1  -1  -2    1.44    0.47
  -1   1  -1  283.82    3.57
  -1  -1  -1  282.82    3.67
  -1   1  -1  288.91    3.55
   1   1   2  339.11    4.38
  -1   1  -2  341.75    4.30
   1   1   2  331.93    3.28
  -1  -1  -2  335.10    3.30
  -1   1  -2  337.07    3.55
  -1   1  -2  331.09    4.48
   1   1   3  406.27    4.41
  -1   1  -3  410.51    4.49
  -1   1  -3  406.41    5.29
   1  -1   3  399.02    4.50
   1  -1   3  413.46    3.41
  -1  -1  -3  408.11    4.47
   1   1   3  391.91    5.28
  -1  -1  -4  117.42    2.81
   1  -1   4  114.29    2.81
   1   1   4  114.17    3.12
   1  -1   4  120.25    1.84
   1   1   4  113.52    3.10
  -1   1  -4  112.23    3.12
  -1  -1  -4  118.26    3.34
   1   1   4  113.35    1.74
  -1   1  -5    9.93    1.25
   1   1   5    9.75    1.09
  -1  -1  -5   10.25    1.12
   1   1   5   11.19    0.74
   1   1   5    9.97    1.13
   1  -1   5    9.51    1.12
  -1  -1  -5   10.61    1.37
  -1   1  -6    6.15    0.48
   1  -1   6    5.37    1.07
   1   1   6    6.78    1.00
  -1  -1  -6    6.79    1.32
   1   1   6    5.75    0.65
  -1   1  -6    5.84    1.04
  -1  -1  -6    5.41    1.02
   1   1   6    8.17    1.18
  -1   1  -7   98.53    3.71
  -1  -1  -7  101.51    4.05
  -1   1  -7  102.69    1.89
   1   1   7  101.10    3.45
  -1   1  -7  103.84    3.80
   1   1   7   98.95    3.57
   1   1   7  104.93    2.67
  -1  -1  -7  105.56    3.61
   1  -1   7   98.94    3.44
  -1  -1  -8    0.13    0.73
   1  -1   8    0.34    0.81
   1   1   8    0.60    0.50
   1   1   8    0.09    0.74
  -1   1  -8    0.42    0.80
  -1  -1  -8    2.71    1.31
  -1   1  -8    0.30    0.22
  -1   1  -8    0.76    0.81
   1   1   9    4.23    1.11
   1   1   9    4.45    0.79
  -1   1  -9    2.18    0.92
  -1   1  -9    4.26    0.46
  -1  -1  -9    3.53    1.36
   1  -1   9    4.78    1.25
  -1  -1  -9    6.03    1.25
   1  -1  10   55.59    3.22
   1   1  10   55.28    2.46
  -1  -1 -10   55.24    3.71
  -1  -1 -10   52.00    3.24
  -1   1 -10   52.65    1.49
  -1   1 -10   54.00    3.35
   1   1  10   57.16    3.22
  -1   1 -11   51.21    3.43
   1   1  11   53.56    3.27
   1   1  11   56.92    2.67
   1  -1  11   53.49    3.29
  -1  -1 -11   56.57    3.49
  -1   1 -11   50.69    1.48
  -1  -1 -11   56.16    3.91
  -1  -1 -12    3.19    1.21
  -1   1 -12    4.32    0.48
  -1   1 -12    5.19    1.55
  -1  -1 -12    4.21    1.75
   1  -1  12    3.75    1.47
   1   1  12    2.96    1.17
  -1   1 -12    2.17    1.13
   1   1  12    3.31    0.87
   1  -1  13   83.37    4.45
  -1   1 -13   89.93    4.96
   1   1  13   88.20    4.55
   1   1  13   85.56    3.63
  -1  -1 -13   79.53    4.53
  -1  -1 -13   90.81    5.40
  -1  -1 -14   12.99    2.38
   1  -1  14   15.49    2.27
   1   1  14   13.33    1.59
  -1   1 -14   14.14    2.12
   1   1  14   17.55    2.27
  -1  -1 -14   15.08    2.34
   1  -1  15   22.31    2.63
   1   1  15   20.14    2.48
  -1   1 -15   22.54    2.78
  -1  -1 -15   17.89    2.54
   1  -1  15   17.46    2.51
   1  -1  16    5.40    1.75
   1  -1  16    7.56    1.95
  -1  -1 -16    7.95    1.91
   1   1  16    9.24    2.38
   1   1  16    8.74    1.79
  -1   1 -16   12.56    2.46
   1  -1  17   20.19    2.85
   1  -1  17   16.38    2.58
   1   1  17   14.72    2.27
  -1  -1 -17   15.08    2.74
   1   1  17   17.24    2.91
  -1   1 -17   12.94    2.53
  -1   1 -18    6.64    2.09
   1   1  18    3.94    1.44
  -1  -1 -18    8.85    2.15
   1  -1  18    6.19    1.90
   1  -1  18    5.74    1.66
   1   1  18    4.82    2.00
   1  -1  19   17.56    2.74
   1  -1  19   13.72    2.45
   1   1  19   18.55    3.01
  -1   1 -19   17.92    3.03
   1   1  19   17.94    2.61
  -1  -1 -19   12.11    2.53
   1  -1  20    3.78    1.77
   1   1  20    4.82    1.57
   1  -1  20    2.05    1.20
  -1  -1 -20    1.21    1.40
   1   1  20    1.09    1.42
   1  -1  21    0.05    1.33
  -1   1 -21    7.08    2.58
  -1  -1 -21    2.99    1.63
   1  -1  21    3.43    1.53
   1   1  21    7.04    2.28
  -1  -1 -21    5.67    1.98
   1  -1  22   -0.02    1.08
   1   1  22    0.98    1.42
  -1  -1 -22    0.31    1.48
   1  -1  22    4.28    1.86
  -1   1 -22    1.80    1.67
  -1   1 -23    2.02    1.53
  -1  -1 -23    2.67    1.81
   1   1  23    2.31    2.14
  -1  -1 -24    3.82    2.15
   1   1  24    4.08    1.83
  -1   1 -24    2.10    2.27
  -1   1 -25   -0.92    1.78
  -1  -1 -25    1.41    1.88
   1   1  25    2.63    2.06
   1  -2 -25    9.81    2.96
  -1   2  25    8.02    2.84
   1  -2 -24    6.30    2.33
  -1   2  24   13.13    3.23
   1   2 -24   11.55    3.36
   1   2 -24    9.63    2.95
   1   2 -23   -0.55    1.70
   1  -2 -23    0.07    1.65
  -1   2  23    2.59    2.04
   1   2 -23   -0.08    1.73
   1   2 -22    0.10    2.02
   1   2 -22    0.40    1.35
   1  -2 -22    4.20    1.97
   1  -2 -21    4.03    1.84
  -1  -2  21    1.02    1.18
   1   2 -21    0.06    1.23
  -1  -2  20    1.38    1.38
   1  -2 -20    0.07    1.22
   1   2 -20    1.42    1.59
  -1  -2  20   -0.27    1.04
   1   2 -19   -0.21    1.43
   1  -2 -19    2.05    2.23
   1  -2 -19    1.93    1.51
  -1  -2  19    0.26    1.11
   1   2 -18   39.91    4.19
  -1   2  18   41.79    3.29
   1  -2 -18   40.45    4.08
   1  -2 -18   38.98    4.52
  -1   2  17    0.93    0.92
  -1   2  17    1.29    0.97
   1   2 -17    3.17    1.62
   1  -2 -17   -1.18    1.76
   1  -2 -17   -0.77    1.13
  -1   2  16   42.31    3.08
  -1  -2  16   40.59    3.53
   1   2 -16   40.56    3.90
   1  -2 -16   45.88    4.04
  -1   2  16   37.76    2.89
   1  -2 -16   42.49    4.10
   1  -2 -15    5.51    1.65
  -1   2  15    8.00    1.50
   1   2 -15    5.10    1.83
   1  -2 -15    6.23    1.79
  -1   2  15    4.02    1.15
  -1  -2  15    3.15    1.30
   1  -2 -14    0.36    1.40
   1  -2 -14    1.52    1.60
  -1   2  14   -0.69    0.77
  -1  -2  14   -1.36    1.05
   1   2 -14    3.00    1.66
   1   2 -14    2.57    1.37
  -1   2  14    0.75    0.91
  -1   2  13    0.43    0.72
   1  -2 -13   -0.02    1.47
   1   2 -13   -0.27    1.28
   1  -2 -13    0.27    1.23
   1   2 -13    1.54    1.28
  -1   2  13    0.34    0.69
  -1  -2  13    0.23    1.12
   1  -2 -12  192.52    7.14
  -1  -2  12  192.99    6.60
  -1   2  12  198.10    5.69
   1  -2 -12  189.32    6.80
   1   2 -12  191.67    7.04
  -1   2  12  200.23    5.06
  -1   2  12  202.09    5.51
   1   2 -11   99.16    4.83
  -1   2  11   99.27    3.65
   1  -2 -11   97.77    4.66
   1  -2 -11   98.31    5.01
  -1   2  11   98.74    3.86
  -1  -2  11  102.95    4.66
  -1   2  11   93.94    3.39
   1  -2 -10  107.42    4.66
  -1   2  10  111.43    3.90
  -1   2  10  108.76    3.50
  -1  -2  10  111.18    4.61
   1   2 -10  108.38    4.82
  -1   2  10  107.13    3.60
   1  -2 -10  105.88    4.85
  -1   2   9   20.81    1.51
   1  -2  -9   15.81    1.89
  -1   2   9   21.36    1.60
  -1   2   9   19.83    1.65
  -1  -2   9   16.31    1.91
   1   2  -9   21.10    2.22
  -1   2   8  258.94    4.80
   1  -2  -8  258.31    6.40
  -1  -2   8  255.37    6.45
  -1   2   8  259.64    5.40
   1   2  -8  256.49    6.62
   1   2  -7  340.56    7.10
   1  -2  -7  345.04    6.98
  -1   2   7  344.51    5.12
   1   2  -7  340.88    7.15
  -1  -2   7  347.21    7.06
   1  -2  -6   45.38    2.44
  -1  -2   6   42.39    2.48
   1   2  -6   46.48    2.56
   1   2  -6   45.51    2.55
  -1   2   6   43.68    1.69
   1   2  -5   32.81    2.00
  -1  -2   5   35.62    1.06
   1   2  -5   37.36    2.13
   1  -2  -5   34.63    1.42
   1  -2  -5   35.42    2.06
  -1  -2   5   32.85    2.11
   1  -2  -4    0.88    0.36
   1   2  -4   -0.49    0.78
   1  -2  -4    0.49    0.74
   1   2  -4   -0.58    0.85
  -1  -2   4   -0.58    0.92
  -1  -2   4   -0.38    0.36
  -1   2   4   -0.67    0.97
   1   2  -3  574.30    6.46
  -1   2   3  574.37    6.97
   1  -2  -3  561.14    6.78
  -1  -2   3  570.31    7.09
   1   2  -3  576.65    6.81
  -1   2   3  564.09    6.89
  -1  -2   2   45.40    1.94
   1   2  -2   45.24    1.81
  -1   2   2   47.04    1.96
   1  -2  -2   44.25    1.88
  -1   2   2   47.65    1.89
  -1  -2   1  403.14    3.58
   1  -2  -1  391.24    5.17
  -1   2   1  398.18    4.74
  -1  -2   1  401.21    5.00
   1   2  -1  381.82    4.60
  -1   2   1  385.81    5.18
   1  -2   0 1690.19   10.62
  -1   2   0 1677.69    9.25
  -1  -2   0 1704.61    8.94
   1   2   0 1699.04    8.86
   1   2   0 1706.15    8.82
  -1   2   0 1720.43   10.84
  -1   2  -1    2.22    0.64
   1  -2   1    2.47    0.65
   1  -2   1    1.87    0.58
  -1  -2  -1    1.55    0.49
  -1   2  -1    2.61    0.62
   1   2   1    2.54    0.50
   1   2   1    2.81    0.50
  -1  -2  -1    1.78    0.47
  -1  -2  -2  808.01    6.38
  -1  -2  -2  798.71    6.39
  -1   2  -2  777.95    7.96
   1   2   2  792.44    6.34
   1   2   2  792.19    6.33
  -1   2  -3    8.88    0.66
  -1   2  -3    8.57    1.09
  -1  -2  -3    9.06    0.86
  -1   2  -3    8.45    1.12
  -1  -2  -4    5.15    0.83
  -1   2  -4    5.15    1.07
   1  -2   4    3.82    0.60
  -1   2  -4    4.90    1.04
   1   2   4    3.39    0.76
   1   2   5  279.31    3.10
   1  -2   5  281.36    4.32
  -1   2  -5  291.01    6.17
  -1  -2  -5  282.75    5.03
  -1   2  -5  289.67    5.89
   1   2   5  279.91    5.38
  -1   2  -6   29.17    2.18
   1   2   6   28.38    2.01
   1  -2   6   30.88    1.66
  -1   2  -6   33.63    2.38
  -1  -2  -6   29.60    1.83
   1  -2   6   28.77    0.86
   1   2   6   29.57    1.95
   1   2   6   28.69    1.16
   1   2   7   54.23    2.71
   1   2   7   58.45    2.78
  -1   2  -7   59.73    3.31
  -1  -2  -7   54.00    2.65
  -1   2  -7   54.14    3.01
   1  -2   7   56.39    2.43
   1   2   7   57.19    1.77
   1   2   8   68.53    2.14
  -1  -2  -8   64.76    3.08
   1  -2   8   69.10    2.88
  -1   2  -8   65.48    3.42
  -1  -2  -8   66.41    3.64
   1   2   8   63.08    3.04
   1   2   8   69.88    3.21
   1   2   9  137.80    4.70
  -1   2  -9  131.07    5.06
  -1  -2  -9  129.50    5.31
   1  -2   9  129.18    4.17
  -1  -2  -9  136.88    4.75
   1   2   9  125.34    4.35
   1   2   9  129.83    3.21
   1   2  10  226.90    6.31
  -1  -2 -10  220.69    7.23
  -1   2 -10  227.52    7.00
   1   2  10  227.05    6.10
   1   2  10  220.74    4.49
   1  -2  10  225.04    5.87
  -1  -2 -10  225.08    6.47
   1   2  11  172.37    5.79
  -1  -2 -11  163.54    6.66
   1   2  11  178.23    4.31
   1  -2  11  171.85    5.48
  -1  -2 -11  173.54    5.94
  -1   2 -11  174.56    6.39
   1   2  12   59.66    3.59
   1   2  12   64.28    2.75
  -1  -2 -12   61.29    3.78
   1  -2  12   62.79    3.52
  -1  -2 -12   56.82    4.14
  -1   2 -12   61.28    4.11
  -1  -2 -13   54.33    4.20
  -1  -2 -13   49.90    3.59
   1   2  13   59.04    3.67
  -1   2 -13   57.95    4.23
   1   2  13   53.70    2.70
   1  -2  13   54.36    3.46
  -1  -2 -14   61.91    4.68
   1   2  14   63.33    4.02
  -1   2 -14   71.47    4.74
   1   2  14   66.88    3.13
   1  -2  14   62.74    3.97
  -1  -2 -14   60.27    4.15
   1  -2  15  111.15    5.31
   1   2  15  106.71    5.33
  -1   2 -15  109.16    5.99
   1   2  15  101.75    4.00
  -1  -2 -15  103.41    6.16
  -1  -2 -15  104.17    5.56
  -1   2 -16  102.47    6.00
   1   2  16  115.99    5.73
  -1  -2 -16  107.33    6.64
   1  -2  16  104.46    5.38
  -1  -2 -16   99.55    5.69
  -1  -2 -17   -1.26    1.40
  -1   2 -17   -0.03    1.23
  -1  -2 -17   -1.30    1.47
   1  -2  17    1.76    1.31
   1   2  17    0.75    1.17
   1   2  17   -0.73    1.63
   1  -2  18    9.79    2.12
   1  -2  18    8.43    1.84
   1   2  18    7.40    1.81
   1   2  18   12.71    2.77
  -1  -2 -18   10.59    2.45
  -1   2 -18   11.47    2.57
   1  -2  19    4.92    1.80
  -1   2 -19    6.13    2.30
   1  -2  19    3.58    1.58
   1   2  19    5.75    2.17
  -1  -2 -19    7.14    2.14
   1   2  19    2.42    1.32
  -1  -2 -20   12.50    2.49
  -1   2 -20   11.03    2.71
   1   2  20   11.54    2.68
   1   2  20   13.42    2.35
   1  -2  20   15.15    2.61
   1  -2  20   10.66    2.30
  -1   2 -20    5.49    2.32
  -1   2 -21    2.57    2.15
   1   2  21    3.72    2.43
  -1   2 -21   -0.45    1.68
   1  -2  21   -0.47    1.05
  -1  -2 -21    2.13    1.64
  -1   2 -22    5.35    2.71
  -1   2 -22    2.31    1.97
   1  -2  22    3.64    1.65
   1   2  22    2.96    2.09
  -1  -2 -22    3.60    1.56
  -1  -2 -23    0.38    1.36
  -1  -2 -23    4.39    2.01
   1  -2  23    2.99    1.63
  -1   2 -23    1.65    1.89
  -1   2 -23    2.74    2.52
   1   2  23    0.66    1.74
   1   2  24    3.51    2.24
  -1  -2 -24   -0.28    1.61
  -1   2 -24    4.41    2.07
  -1  -2 -25    4.65    2.25
   1  -3 -25    4.36    2.20
  -1   3  25    6.22    2.63
   1   3 -24   -0.95    1.53
  -1   3  24    2.71    1.88
   1   3 -24    0.05    1.71
   1  -3 -24    0.80    1.66
   1   3 -23   11.24    3.12
  -1   3  23    9.74    2.90
   1   3 -23   14.61    3.13
   1  -3 -23   10.07    2.71
  -1  -3  22   11.29    2.51
   1  -3 -22    8.04    2.61
   1   3 -22   11.38    2.76
   1   3 -22   13.97    3.22
   1  -3 -21   69.61    6.16
   1   3 -21   68.91    6.07
   1  -3 -21   69.31    5.81
   1   3 -21   71.92    6.45
   1  -3 -20    1.92    1.67
   1   3 -20    3.73    2.10
   1   3 -20    2.47    1.72
   1  -3 -20    3.99    2.40
   1  -3 -19    3.92    2.16
   1  -3 -19    5.42    1.72
   1   3 -19    5.23    2.14
   1   3 -19    2.87    1.89
   1   3 -18   -1.99    1.76
   1  -3 -18    0.88    1.54
   1  -3 -18    0.18    1.50
   1   3 -18   -0.61    1.81
  -1  -3  18   -0.18    0.94
   1  -3 -17   -0.64    1.36
   1  -3 -17    2.14    1.48
  -1   3  17    0.42    0.84
   1   3 -17    1.86    1.40
  -1  -3  17   -0.15    0.94
   1   3 -17    0.71    1.53
  -1   3  16    1.22    0.90
  -1   3  16    0.03    0.67
   1  -3 -16   -0.84    1.61
   1   3 -16    0.83    1.53
   1   3 -16    1.66    1.57
   1  -3 -16    3.44    1.58
   1  -3 -15   -1.13    1.79
  -1   3  15    0.38    0.74
  -1   3  15    1.19    0.70
   1   3 -15   -0.56    1.23
   1  -3 -15   -2.81    1.55
   1   3 -15    0.07    1.30
   1  -3 -14    4.14    1.70
  -1   3  14    6.26    1.27
   1   3 -14    7.00    1.91
   1  -3 -14    5.16    1.73
  -1   3  14    3.59    1.06
  -1   3  14    8.68    1.51
   1   3 -14    7.17    2.03
  -1   3  13   10.89    1.50
   1  -3 -13    9.92    2.10
   1   3 -13    7.00    1.99
  -1   3  13   11.72    1.55
   1  -3 -13   12.33    2.15
  -1   3  13   12.59    1.63
  -1  -3  13   11.82    2.11
   1   3 -13   12.67    2.28
  -1   3  12    2.90    0.98
  -1  -3  12    3.42    1.21
   1  -3 -12    2.49    1.71
   1   3 -12    4.13    1.66
   1  -3 -12    3.31    1.32
   1   3 -12    4.68    1.65
  -1   3  12    5.17    1.06
  -1   3  12    3.90    0.87
   1  -3 -11    4.61    1.43
  -1   3  11    4.03    1.06
  -1   3  11    2.54    0.74
  -1   3  11    2.97    0.82
  -1  -3  11    3.55    1.51
   1   3 -11    1.50    1.29
   1   3 -11    4.71    1.78
   1  -3 -10   53.09    3.39
  -1   3  10   50.72    2.66
   1   3 -10   55.99    3.65
  -1   3  10   53.78    2.59
   1   3 -10   58.61    3.78
  -1  -3  10   54.30    3.54
   1   3  -9   79.44    4.19
   1  -3  -9   74.83    3.85
  -1  -3   9   77.39    4.05
   1   3  -9   74.31    4.00
   1  -3  -8    2.67    0.85
   1   3  -8    3.07    1.00
  -1  -3   8    4.72    1.13
   1   3  -8    5.55    1.32
   1  -3  -7   12.50    1.66
   1   3  -7   12.28    1.75
  -1  -3   7    8.86    1.44
  -1  -3   7   10.67    0.63
   1   3  -7   12.69    1.63
  -1  -3   6   33.25    2.38
  -1  -3   6   36.52    1.30
   1   3  -6   38.85    2.56
   1  -3  -6   36.45    2.35
   1   3  -6   39.70    2.52
   1   3  -5    1.54    0.90
   1   3  -5    0.45    1.02
   1  -3  -5   -0.30    0.66
  -1   3   5   -1.20    1.08
  -1  -3   5    0.38    0.92
   1  -3  -4  101.72    3.45
  -1   3   4  102.76    3.50
   1   3  -4   99.43    3.47
  -1   3   4  105.16    3.53
   1   3  -3  743.69    8.83
  -1   3   3  745.42    8.90
  -1   3   3  736.33    8.62
   1  -3  -3  757.19    8.98
  -1   3   2   23.97    1.73
   1   3  -2   22.43    1.56
  -1   3   2   21.02    1.46
   1  -3  -2   21.66    1.60
   1   3  -1  310.31    5.11
   1   3  -1  326.34    3.75
   1  -3  -1  316.27    5.55
  -1   3   1  322.32    5.62
  -1  -3   1  322.97    5.19
  -1   3   1  319.09    4.88
   1   3   0  102.32    2.53
  -1   3   0  104.48    2.65
  -1   3   0  105.22    3.26
   1  -3   0  105.87    3.21
  -1  -3   0  103.98    2.01
   1   3   0  102.42    2.83
  -1  -3   0  104.77    2.85
  -1   3  -1  110.47    3.41
  -1  -3  -1  109.94    2.54
   1  -3   1  113.35    3.38
  -1   3  -1  107.33    2.67
   1   3   1  110.13    2.86
  -1  -3  -1  108.14    2.88
  -1   3  -2  214.92    3.82
   1   3   2  208.15    4.01
  -1  -3  -2  218.52    4.07
   1  -3   2  212.48    4.84
  -1   3  -2  215.35    4.89
  -1   3  -3   21.49    0.84
   1   3   3   20.79    1.37
  -1   3  -3   22.41    1.77
  -1  -3  -3   21.22    1.41
  -1  -3  -4   24.32    1.58
  -1   3  -4   22.09    1.88
  -1   3  -4   21.52    1.83
  -1  -3  -5   43.70    2.14
  -1   3  -5   41.13    2.59
  -1   3  -5   40.70    2.50
  -1  -3  -6   -0.05    0.63
  -1   3  -6    0.83    1.00
  -1   3  -6   -0.08    0.94
  -1   3  -7   43.07    2.81
   1  -3   7   39.55    1.12
   1  -3   7   45.05    1.92
  -1   3  -7   36.70    2.77
  -1  -3  -7   40.87    2.44
   1   3   8    2.18    0.78
  -1   3  -8    3.32    1.32
   1   3   8    2.32    0.48
   1  -3   8    3.20    0.76
  -1  -3  -8    2.02    0.80
  -1   3  -8    2.63    1.33
   1   3   9   27.44    2.28
  -1  -3  -9   30.24    2.34
  -1   3  -9   25.83    2.65
   1   3   9   27.13    1.42
   1   3   9   27.79    2.16
  -1   3  -9   27.13    2.67
   1  -3   9   27.24    1.88
   1  -3  10   21.39    1.77
  -1   3 -10   19.17    2.32
   1   3  10   17.72    1.94
  -1  -3 -10   19.69    2.09
   1   3  10   17.54    1.86
  -1   3 -10   16.19    2.34
  -1  -3 -10   14.57    2.19
   1   3  10   20.25    1.32
  -1   3 -11    0.79    1.30
  -1  -3 -11    0.98    1.69
   1   3  11   -0.40    0.95
   1  -3  11   -0.34    0.70
   1   3  11    0.79    0.94
  -1   3 -11   -0.40    1.40
   1   3  11    0.08    0.41
  -1  -3 -11    1.45    1.02
  -1   3 -12   92.92    5.08
  -1  -3 -12  101.92    5.63
  -1   3 -12   95.40    5.50
  -1  -3 -12   88.24    4.63
   1   3  12   99.52    3.24
   1  -3  12   92.03    4.01
   1   3  12   94.11    4.41
   1   3  12   95.24    4.55
   1   3  13  442.71    9.66
   1   3  13  435.24    9.98
  -1   3 -13  424.28   11.73
   1   3  13  432.35    6.99
  -1  -3 -13  428.58   10.34
  -1  -3 -13  420.73   11.67
  -1   3 -13  426.85   11.27
   1  -3  13  429.49    8.96
   1  -3  14    1.14    1.12
  -1  -3 -14   -0.75    1.52
  -1   3 -14    1.82    1.42
  -1   3 -14    4.51    2.23
  -1  -3 -14    0.14    0.98
   1   3  14    2.59    1.20
   1   3  15   27.04    2.70
  -1  -3 -15   28.30    3.05
   1  -3  15   28.25    2.67
  -1  -3 -15   27.53    3.46
  -1   3 -15   27.73    3.26
  -1   3 -15   27.76    3.38
  -1   3 -16   -2.19    1.38
   1   3  16    0.43    0.93
   1  -3  16   -0.81    0.87
  -1   3 -16   -1.67    1.71
  -1  -3 -16   -0.40    1.70
  -1  -3 -16   -0.02    1.12
   1  -3  17   30.86    2.96
  -1   3 -17   31.15    3.83
  -1  -3 -17   31.45    3.93
   1   3  17   32.79    3.24
  -1  -3 -17   29.88    3.32
   1   3  17   34.05    3.98
  -1   3 -17   31.64    3.62
   1   3  18    0.18    0.90
  -1  -3 -18    1.35    1.29
   1  -3  18    0.14    0.86
   1   3  18    2.50    1.68
  -1   3 -18   -0.58    1.73
  -1   3 -18    0.57    1.84
  -1  -3 -18    2.27    2.13
   1   3  19   38.71    3.69
  -1   3 -19   36.29    4.16
   1   3  19   30.39    3.87
  -1   3 -19   34.13    4.30
  -1  -3 -19   39.50    4.68
  -1  -3 -19   33.82    3.78
  -1  -3 -20    1.50    1.51
   1  -3  20    8.45    2.39
  -1   3 -20    3.16    2.22
   1   3  20    2.87    2.33
  -1   3 -20    2.48    2.02
   1   3  21    3.74    2.23
  -1   3 -21    5.19    2.42
  -1   3 -21   -0.72    1.74
  -1  -3 -21    1.60    1.51
   1  -3  21    2.25    1.68
  -1   3 -22    3.03    2.07
   1   3  22   -0.43    1.48
  -1  -3 -22    0.66    1.38
  -1   3 -22   -0.32    1.75
   1  -3  22    2.36    1.66
  -1   3 -23   23.44    4.21
   1  -3  23   19.89    3.29
   1   3  23   18.67    3.68
  -1   3 -23   21.46    3.89
  -1  -3 -23   14.35    2.93
  -1  -3 -24    0.71    1.51
   1   3  24   -0.96    1.67
   1  -4 -25    1.54    1.87
   1  -4 -24   19.59    3.67
  -1   4  24   17.90    3.79
   1   4 -24   11.97    3.02
  -1   4  23    1.50    1.61
   1  -4 -23    3.41    2.36
   1  -4 -23    2.54    2.05
   1   4 -23    0.85    1.81
   1   4 -23    1.75    1.93
   1   4 -22   13.43    3.06
   1  -4 -22   18.23    3.29
   1   4 -22   18.35    3.45
   1  -4 -22   12.48    3.29
   1  -4 -21   -1.38    1.65
   1   4 -21    5.06    2.59
   1   4 -21    4.97    2.50
   1  -4 -21    2.85    1.77
   1   4 -20   16.69    3.23
   1  -4 -20   11.25    2.97
   1  -4 -20   16.00    3.07
   1   4 -20   13.29    2.86
   1  -4 -19   12.18    2.95
   1   4 -19   10.03    2.50
   1   4 -19    9.87    2.78
   1  -4 -19    8.84    2.47
   1   4 -18   14.29    2.77
   1  -4 -18   14.14    2.66
   1  -4 -18   10.30    2.35
   1   4 -18   14.27    2.91
   1  -4 -17    0.04    1.46
   1  -4 -17    3.47    1.93
   1   4 -17   -0.68    1.37
   1   4 -17    1.22    1.94
  -1   4  16   17.56    2.04
   1  -4 -16   16.23    2.77
   1   4 -16   21.49    3.25
   1  -4 -16   15.77    2.51
  -1  -4  16   16.30    1.95
   1   4 -16   14.93    2.72
   1   4 -15   -0.55    1.52
   1   4 -15   -0.50    1.59
   1  -4 -15    1.93    1.44
  -1   4  15   -0.21    0.85
  -1   4  15   -0.76    0.70
  -1  -4  15    1.41    0.83
   1  -4 -15   -1.33    1.42
   1   4 -14   10.53    2.31
  -1   4  14    9.31    1.58
  -1  -4  14    9.53    1.45
   1  -4 -14    9.71    1.96
   1  -4 -14    9.45    2.14
  -1   4  14    6.57    1.29
   1   4 -14    7.25    2.01
   1  -4 -13   34.11    3.20
   1   4 -13   32.10    3.40
   1  -4 -13   27.30    3.20
  -1   4  13   29.40    2.32
  -1   4  13   30.63    2.58
   1   4 -13   30.24    3.26
   1   4 -12    6.75    1.96
  -1   4  12    8.36    1.30
   1   4 -12    8.12    1.80
   1  -4 -12    8.89    1.74
   1   4 -11   41.84    3.54
   1   4 -11   42.31    3.55
   1  -4 -11   39.19    3.13
   1  -4 -10   32.94    2.79
   1   4 -10   30.16    3.01
   1   4 -10   28.92    2.77
   1   4  -9   40.98    3.21
   1  -4  -9   37.87    2.85
   1   4  -9   34.59    2.91
   1  -4  -8  105.24    4.48
   1   4  -8  104.56    4.60
   1   4  -8  102.86    4.70
  -1  -4   8   94.06    2.14
   1   4  -7    9.46    1.42
   1   4  -7    6.78    1.61
   1  -4  -7    9.57    1.55
   1   4  -6   14.48    1.68
   1  -4  -6   16.94    1.84
   1   4  -6   15.70    1.91
  -1   4   5   56.70    3.00
   1  -4  -5   56.14    2.95
   1   4  -5   61.45    3.21
   1   4  -4   22.33    1.95
  -1   4   4   20.02    1.71
   1  -4  -4   18.60    1.83
  -1   4   4   20.73    1.82
   1   4  -4   19.01    0.80
   1   4  -3    5.84    1.05
   1  -4  -3    6.34    1.21
  -1   4   3    2.90    0.97
  -1   4   3    5.90    1.08
   1   4  -2  284.71    5.85
  -1  -4   2  287.00    5.90
  -1   4   2  279.39    6.05
   1  -4  -2  286.77    6.05
  -1   4   2  289.76    5.45
  -1   4   1  100.60    3.62
  -1  -4   1  102.35    1.85
   1   4  -1  100.74    3.37
   1   4  -1   97.60    2.40
  -1   4   1  101.73    3.07
   1  -4  -1   99.08    3.62
  -1  -4   1   98.20    3.38
   1   4   0  145.90    3.98
  -1   4   0  155.22    3.59
   1  -4   0  142.11    4.31
  -1  -4   0  155.29    2.82
  -1  -4   0  151.62    4.04
   1   4   0  154.00    3.41
  -1   4   0  153.77    4.52
  -1  -4  -1    0.39    0.70
  -1   4  -1    1.30    0.95
   1   4   1    0.45    0.68
   1  -4   1    1.19    0.91
  -1   4  -1    0.82    0.57
   1  -4   2    0.03    0.90
  -1   4  -2   -0.32    1.00
  -1  -4  -2    1.23    0.69
  -1   4  -2    0.03    0.56
   1   4   2    0.22    0.76
   1  -4   3  164.38    4.98
   1   4   3  163.33    4.20
  -1  -4  -3  166.56    4.29
  -1   4  -3  165.41    5.01
  -1   4  -3  157.57    3.65
  -1   4  -4  128.57    3.47
  -1   4  -4  133.01    4.64
  -1  -4  -4  133.19    3.94
  -1   4  -4  116.83    1.73
   1   4   4  123.84    3.84
  -1   4  -5   74.49    3.64
  -1  -4  -5   73.18    3.05
  -1   4  -6   39.03    2.86
  -1   4  -6   42.48    3.02
  -1  -4  -6   43.97    2.49
  -1  -4  -7  136.39    4.56
  -1   4  -7  134.55    5.31
  -1   4  -7  132.75    5.25
  -1  -4  -8  276.19    6.76
  -1   4  -8  276.36    7.90
  -1   4  -8  273.89    7.73
  -1   4  -9   14.69    2.28
  -1  -4  -9   15.10    1.85
   1   4   9   18.29    1.21
  -1   4  -9   20.86    2.32
   1   4  10   12.75    1.97
   1  -4  10   15.19    1.37
  -1   4 -10   13.76    2.40
  -1  -4 -10   12.19    1.74
   1   4  10   13.64    1.11
  -1   4 -10   12.06    2.08
  -1   4 -11   28.53    3.19
   1   4  11   28.41    1.63
   1  -4  11   26.94    1.94
  -1  -4 -11   31.17    2.71
   1   4  11   29.48    2.67
  -1   4 -11   28.65    3.08
   1  -4  12    5.55    1.06
  -1  -4 -12    6.70    1.60
  -1   4 -12    7.99    1.93
   1   4  12    5.92    0.85
   1   4  12    6.76    1.64
  -1   4 -12    6.71    1.99
  -1  -4 -12    6.42    1.87
   1  -4  13   52.68    3.02
  -1  -4 -13   42.07    3.88
  -1  -4 -13   44.19    3.51
   1   4  13   49.57    3.52
  -1   4 -13   48.44    4.05
  -1   4 -13   47.55    4.21
  -1  -4 -14    6.36    2.03
   1  -4  14    6.37    1.26
  -1   4 -14    8.14    2.40
   1   4  14    6.18    1.58
  -1   4 -14    6.47    1.92
  -1  -4 -14    5.83    1.64
  -1   4 -15    3.36    1.83
  -1   4 -15    4.71    2.06
  -1  -4 -15    2.73    1.48
   1  -4  15    1.85    1.00
  -1  -4 -15    3.12    1.75
   1   4  15    1.84    1.26
  -1   4 -16    3.51    1.82
  -1  -4 -16    2.80    1.36
  -1  -4 -16    4.70    2.09
  -1   4 -16    5.53    2.66
  -1  -4 -17    2.11    2.10
   1   4  17    3.06    2.18
  -1  -4 -17    3.53    1.74
  -1   4 -17    6.59    2.40
  -1   4 -17    0.34    1.71
  -1   4 -18   27.24    3.93
  -1  -4 -18   30.84    3.56
   1   4  18   29.42    3.99
  -1   4 -18   36.48    4.17
  -1  -4 -18   40.37    4.73
  -1  -4 -19    4.74    2.12
  -1  -4 -19    2.00    1.51
   1   4  19    0.35    1.72
  -1   4 -19    5.42    2.09
  -1   4 -19    2.13    2.09
  -1   4 -20   25.60    3.78
   1   4  20   16.35    3.26
  -1  -4 -20   22.29    3.19
  -1   4 -20   19.83    3.61
  -1  -4 -20   23.29    3.84
  -1  -4 -21    0.33    1.30
   1   4  21    1.47    1.75
  -1   4 -21   -4.34    2.51
  -1  -4 -21    0.22    1.76
  -1   4 -21    1.24    1.62
  -1   4 -22   31.49    4.32
   1   4  22   37.06    4.96
  -1   4 -22   32.82    4.73
   1  -4  22   26.31    3.80
  -1  -4 -22   35.00    4.33
   1   4  23    2.08    1.65
  -1   4 -23    2.60    1.87
  -1   4 -23   -0.89    1.62
  -1  -4 -23    1.88    1.85
   1  -4  23    0.39    1.37
   1  -4  24    2.51    1.80
   1  -5 -24    8.35    2.42
   1  -5 -23    0.01    1.58
   1   5 -23    0.02    1.92
   1   5 -23    5.54    2.58
  -1   5  23    3.05    2.23
   1  -5 -23   -0.31    1.72
   1   5 -22    7.62    2.57
   1  -5 -22    6.12    2.30
   1  -5 -22    8.55    2.72
   1   5 -22    7.10    2.65
   1  -5 -21    3.31    1.80
   1   5 -21    5.24    2.54
   1   5 -21    7.34    2.70
   1  -5 -21    4.91    2.80
   1  -5 -20   11.71    2.83
   1   5 -20   13.32    2.92
   1   5 -20   14.24    3.09
   1  -5 -20   16.30    3.04
   1  -5 -19   59.81    5.16
   1  -5 -19   68.21    6.00
   1   5 -19   66.69    5.89
   1   5 -19   48.77    4.98
   1   5 -18   17.04    3.23
   1   5 -18   12.78    2.75
   1  -5 -18   13.09    2.76
   1  -5 -18   10.53    2.75
   1   5 -17    1.93    1.75
   1   5 -17    0.50    1.32
   1  -5 -17    0.92    1.55
   1  -5 -17   -1.25    1.52
  -1   5  16   -0.19    0.84
   1   5 -16    0.26    1.35
   1  -5 -16   -1.91    1.64
   1   5 -16    2.03    1.41
   1  -5 -16   -1.39    1.73
   1   5 -15   44.73    4.29
   1  -5 -15   37.23    4.01
  -1   5  15   44.41    3.30
   1  -5 -15   43.51    3.90
   1   5 -15   41.83    4.13
   1   5 -14   10.79    2.46
  -1   5  14    6.27    1.38
   1  -5 -14   12.63    2.22
  -1   5  14    9.14    1.44
   1   5 -14   10.81    2.19
  -1  -5  13    2.02    0.70
   1  -5 -13    1.31    1.33
   1   5 -13   -0.61    1.24
  -1   5  13   -0.53    0.65
   1   5 -13   -0.68    1.61
  -1  -5  12    2.26    0.65
   1  -5 -12    1.54    1.12
   1   5 -12    0.84    1.51
   1   5 -12    2.95    1.68
  -1  -5  11  138.03    3.25
   1   5 -11  146.78    6.42
   1   5 -11  138.85    6.49
   1  -5 -11  138.21    5.94
  -1  -5  10    0.46    0.33
   1  -5 -10    0.12    1.05
   1   5 -10   -0.94    1.63
   1   5 -10    0.62    1.36
  -1  -5   9   61.51    1.53
   1  -5  -9   61.34    3.73
   1   5  -9   67.00    4.30
   1   5  -9   65.32    4.06
   1   5  -8   -0.40    1.26
   1  -5  -8    1.76    1.12
   1   5  -7   13.16    1.94
   1  -5  -7   10.36    1.56
   1   5  -6  130.07    5.19
   1  -5  -6  133.59    4.93
  -1   5   5  157.25    5.33
  -1   5   5  157.77    5.18
   1   5  -5  163.19    2.67
   1   5  -5  159.69    5.45
   1  -5  -5  159.40    5.25
   1   5  -4   24.05    2.22
   1   5  -4   23.70    0.88
   1  -5  -4   27.22    2.33
  -1   5   4   25.02    2.22
  -1   5   4   24.98    2.00
  -1   5   3  112.67    4.36
  -1  -5   3  114.97    4.38
   1   5  -3  112.19    4.30
   1   5  -3  106.62    1.72
  -1   5   3  112.83    3.96
   1  -5  -3  117.81    4.44
   1   5  -2   12.22    0.68
   1   5  -2   13.89    0.88
  -1  -5   2   12.84    1.57
  -1   5   2   14.29    1.78
   1   5  -2   17.23    1.84
  -1  -5   2   14.42    0.72
   1  -5  -2   17.70    1.92
  -1   5   2   15.47    1.45
  -1  -5   1   24.11    1.96
  -1   5   1   23.73    1.69
   1   5  -1   24.78    1.36
  -1  -5   1   26.52    1.13
   1  -5  -1   27.94    2.23
  -1   5   1   24.68    2.15
   1   5  -1   24.67    1.97
  -1   5   0    9.46    1.13
   1   5   0    7.73    1.26
   1  -5   0    7.18    1.38
   1   5   0    6.73    1.01
  -1  -5   0    6.65    1.19
  -1   5   0    7.57    1.37
  -1   5  -1   -0.29    0.56
   1  -5   1   -0.43    1.00
  -1   5  -1   -0.81    0.93
  -1  -5  -1    0.81    0.79
   1   5   1   -0.37    0.73
  -1   5  -2   58.50    3.19
  -1  -5  -2   60.19    2.89
   1   5   2   59.66    2.91
  -1   5  -2   57.47    2.31
   1  -5   2   61.79    3.39
   1  -5   3    5.03    1.19
  -1  -5  -3    8.40    1.27
  -1   5  -3    4.77    1.30
   1   5   3    5.89    1.09
  -1   5  -3    6.35    0.94
  -1   5  -4  119.46    4.82
  -1  -5  -4  113.60    4.04
   1  -5   4  116.51    4.69
   1   5   4  115.17    4.13
  -1   5  -4  114.34    3.40
  -1  -5  -5    6.83    1.18
  -1   5  -5    4.47    1.29
  -1   5  -5    5.43    0.93
  -1   5  -6    7.42    1.64
  -1  -5  -6    8.83    1.31
  -1   5  -7   12.37    2.01
  -1  -5  -7   12.98    1.66
  -1  -5  -8    3.02    0.94
  -1   5  -8    2.96    1.47
  -1   5  -8    0.38    1.29
  -1   5  -9    7.38    1.88
  -1   5  -9    9.10    1.96
  -1  -5  -9    8.89    1.48
  -1   5 -10   21.18    2.79
  -1  -5 -10   22.75    2.35
  -1   5 -10   25.38    2.97
   1   5  11   94.50    3.00
  -1   5 -11   98.45    5.50
  -1  -5 -11  100.23    4.88
  -1   5 -11   99.36    5.59
  -1   5 -12    0.39    1.53
  -1  -5 -12    1.98    1.21
  -1   5 -12    1.29    1.39
   1   5  12    1.10    1.25
  -1   5 -13   43.62    4.01
   1   5  13   46.55    3.64
  -1   5 -13   43.09    4.09
  -1  -5 -13   43.66    3.54
  -1  -5 -13   40.35    4.02
  -1   5 -14    1.74    1.54
  -1  -5 -14    0.05    1.58
  -1  -5 -14   -0.96    1.12
  -1   5 -14   -1.56    1.78
   1   5  14   -1.33    1.01
  -1   5 -15    1.70    1.42
  -1  -5 -15    0.48    1.35
   1   5  15    1.42    1.16
  -1  -5 -15    0.61    0.93
  -1   5 -15    0.89    1.62
  -1  -5 -16    1.22    1.20
  -1  -5 -16   -0.45    1.76
   1   5  16    0.22    1.11
  -1   5 -16    0.64    1.35
  -1   5 -16    1.47    2.00
   1   5  17    2.77    2.18
  -1  -5 -17    2.38    1.49
  -1   5 -17    2.17    1.50
  -1   5 -17    4.39    2.04
  -1  -5 -17    3.49    1.83
  -1  -5 -18    0.85    1.64
  -1   5 -18   -1.40    1.69
   1   5  18    1.16    1.89
  -1  -5 -18   -0.24    1.30
  -1   5 -18    3.04    2.08
   1   5  19    1.32    2.06
  -1   5 -19    1.78    1.87
  -1  -5 -19    0.64    1.47
  -1  -5 -19   -1.51    1.90
  -1   5 -19    1.49    1.89
  -1   5 -20    1.30    1.60
  -1  -5 -20   -1.40    2.24
  -1  -5 -20    1.17    1.68
   1   5  20    2.66    1.85
  -1   5 -20   -1.50    1.72
  -1   5 -21    2.01    1.68
  -1  -5 -21    0.76    1.14
  -1   5 -21    2.96    1.95
  -1  -5 -21    3.78    2.29
   1   5  21    3.43    2.33
  -1  -5 -22    2.65    1.83
  -1   5 -22    3.99    2.13
  -1   5 -22   -0.18    1.88
  -1  -5 -22    0.32    1.84
   1   5  22   -0.86    2.21
   1  -5  23    8.13    2.46
  -1   5 -23    6.92    2.86
   1  -6 -24   12.33    3.01
   1  -6 -23    5.22    2.16
   1   6 -22    2.02    1.88
   1  -6 -22    0.75    1.71
   1  -6 -22    4.47    2.11
   1   6 -22    0.76    1.97
   1  -6 -21    7.03    2.16
   1   6 -21    9.62    2.99
   1   6 -21   -0.65    1.54
   1  -6 -21    6.62    2.48
   1  -6 -20    1.26    1.49
   1   6 -20   -1.86    1.63
   1  -6 -20    0.48    2.23
   1   6 -20    0.35    1.45
   1   6 -19    0.74    1.47
   1  -6 -19    1.00    1.44
   1  -6 -19    0.75    1.44
   1   6 -19    2.11    1.44
   1   6 -18   16.61    3.17
   1   6 -18   21.36    3.54
   1  -6 -18   19.48    3.50
   1  -6 -18   19.85    3.16
   1  -6 -17    5.01    1.70
   1  -6 -17   10.46    2.64
   1   6 -17   10.21    2.39
   1   6 -17    9.16    2.59
   1   6 -16   -0.42    1.65
   1  -6 -16    0.72    1.69
   1   6 -16   -0.04    1.51
  -1   6  16    1.54    1.09
   1  -6 -16   -0.13    1.16
   1   6 -15   -0.38    1.42
   1   6 -15   -1.94    1.65
  -1   6  15   -0.02    1.05
   1  -6 -15    0.57    1.31
   1   6 -14   25.39    3.26
   1   6 -14   29.87    3.56
   1  -6 -14   26.55    3.12
   1   6 -13    1.30    1.35
   1   6 -13    4.10    1.87
   1  -6 -13    1.08    1.02
   1  -6 -12    7.30    1.81
   1   6 -12    9.25    2.13
   1   6 -12    6.54    1.86
   1  -6 -11   44.66    3.60
   1   6 -11   45.64    4.05
   1  -6 -10   14.35    2.18
   1   6 -10   12.85    2.35
   1  -6  -9    6.31    1.63
   1   6  -9    5.63    1.50
   1  -6  -8   18.27    2.20
   1   6  -8   21.30    2.71
   1   6  -7   60.30    3.96
   1   6  -7   57.86    2.03
   1  -6  -7   63.50    3.79
   1   6  -6  274.42    7.94
   1   6  -6  270.15    3.80
   1  -6  -6  286.75    7.77
  -1   6   6  285.83    7.78
   1  -6  -5   61.96    3.64
   1   6  -5   64.73    3.79
   1   6  -5   60.83    1.56
  -1   6   5   61.24    3.65
   1  -6  -4  138.56    5.29
  -1   6   4  134.03    5.24
  -1   6   4  130.86    4.82
   1   6  -4  133.46    5.28
   1   6  -4  123.97    2.04
  -1  -6   4  132.73    5.27
   1  -6  -3   37.59    2.81
  -1  -6   3   37.24    2.84
  -1   6   3   37.47    2.46
  -1   6   3   36.54    2.78
   1   6  -3   38.74    2.79
   1   6  -3   33.69    1.13
   1   6  -2  241.39    6.64
  -1   6   2  227.57    6.66
  -1  -6   2  233.88    3.20
   1  -6  -2  237.62    6.80
  -1  -6   2  243.89    6.63
  -1   6   2  238.21    5.74
   1   6  -2  242.63    3.96
  -1   6   1  112.01    4.67
  -1  -6   1  112.80    4.46
   1   6  -1  111.13    3.11
   1   6  -1  112.13    4.43
  -1   6   1  111.66    3.77
   1  -6  -1  114.31    4.77
   1   6   0    3.31    1.05
  -1  -6   0    1.72    1.00
  -1   6   0    2.56    0.85
  -1   6   0    1.95    1.40
   1  -6   0    1.27    1.07
   1   6   0    1.73    0.63
   1   6   1    0.52    0.88
   1   6   1    1.42    0.83
  -1   6  -1    0.62    0.94
  -1  -6  -1    1.88    0.88
   1  -6   1    1.54    1.09
  -1   6  -1    1.09    0.60
   1  -6   2   58.13    3.61
   1   6   2   60.55    3.28
  -1   6  -2   56.02    2.49
  -1  -6  -2   61.58    3.25
  -1   6  -2   55.23    3.53
  -1   6  -3    8.51    1.66
   1  -6   3    6.24    1.55
  -1   6  -3    5.76    0.93
  -1  -6  -3    6.96    1.27
   1   6   3    6.01    1.31
  -1   6  -4    7.89    1.06
   1   6   4    9.21    1.45
  -1  -6  -4    8.36    1.42
  -1   6  -4    7.93    1.57
   1  -6   4    7.44    1.47
   1  -6   5   16.29    2.13
  -1   6  -5   16.26    1.45
   1   6   5   13.92    1.72
  -1   6  -5   10.85    1.89
  -1  -6  -5   16.29    1.90
  -1   6  -6    8.33    1.81
  -1   6  -6   12.94    1.39
  -1  -6  -6   12.32    1.67
   1  -6   6   10.49    1.99
  -1   6  -7   85.41    4.80
  -1  -6  -7   89.30    4.21
  -1   6  -7   85.93    3.46
  -1   6  -8   40.20    2.53
  -1   6  -8   35.12    3.37
  -1  -6  -8   35.78    2.76
  -1  -6  -9   13.33    1.90
  -1   6  -9   14.98    2.45
  -1   6 -10  198.69    7.90
  -1  -6 -10  180.53    6.56
  -1   6 -11    6.27    1.90
  -1   6 -11    4.91    1.79
  -1  -6 -11    5.47    1.37
  -1   6 -12    0.65    1.50
  -1   6 -12    3.91    1.65
  -1  -6 -12    0.84    1.25
   1   6  13    5.91    1.53
  -1   6 -13    4.91    1.67
  -1   6 -13    9.04    2.15
  -1  -6 -13    4.56    1.61
  -1  -6 -14    1.12    1.21
   1   6  14    1.35    1.31
  -1   6 -14   -0.54    1.49
  -1   6 -14   -1.41    1.89
  -1  -6 -15    0.20    0.98
  -1   6 -15    0.89    1.76
  -1   6 -15   -1.60    1.92
  -1  -6 -15   -1.51    1.90
   1   6  15   -1.13    1.08
  -1  -6 -16   48.51    5.01
  -1   6 -16   46.68    4.78
  -1  -6 -16   50.25    4.26
   1   6  16   51.66    4.23
  -1   6 -16   44.29    4.66
  -1  -6 -17   14.11    2.58
   1   6  17   12.45    2.27
  -1   6 -17   10.04    2.43
  -1  -6 -17   11.70    2.98
   1   6  17   11.29    2.76
  -1   6 -17    6.41    2.34
  -1   6 -18    3.81    2.12
  -1  -6 -18    1.41    1.14
  -1  -6 -18    1.11    1.95
  -1   6 -18    3.73    2.20
   1   6  18   -1.49    1.52
   1   6  19    4.86    2.28
  -1   6 -19    4.59    2.38
  -1  -6 -19    7.79    2.90
  -1  -6 -19    2.18    1.32
  -1  -6 -20    4.87    1.84
  -1   6 -20    6.77    2.50
   1   6  20    6.17    2.62
  -1   6 -20    4.84    2.61
  -1  -6 -20    5.43    2.08
  -1   6 -21    1.97    1.95
  -1  -6 -21    5.93    2.44
   1   6  21    4.27    2.73
  -1   6 -21    2.50    1.94
  -1   6 -22   11.97    3.29
   1   6  22   10.21    2.97
   1  -7 -23    4.89    2.32
   1  -7 -22   -2.71    2.02
   1   7 -22    3.69    2.03
   1  -7 -21   33.45    4.34
   1   7 -21   31.85    4.48
   1  -7 -21   32.08    4.92
   1   7 -21   28.95    4.40
   1  -7 -20    2.52    1.74
   1   7 -20    2.23    2.02
   1  -7 -20    2.42    1.91
   1   7 -20    2.05    2.12
   1   7 -19    2.93    1.90
   1  -7 -19    6.05    2.06
   1   7 -19    5.05    2.17
   1  -7 -19    5.28    2.58
   1  -7 -18    1.62    1.86
   1   7 -18    1.10    1.70
   1  -7 -18    0.40    1.09
   1   7 -18    1.55    1.90
   1  -7 -17   21.39    3.82
   1   7 -17   22.85    3.57
   1  -7 -17   18.35    2.91
   1   7 -17   19.82    3.37
   1   7 -16   -1.04    1.70
   1  -7 -16   -0.75    1.31
  -1   7  16    2.17    1.25
   1  -7 -15    9.98    2.32
   1   7 -15    6.28    2.16
   1   7 -14    5.52    2.11
   1  -7 -14    5.75    1.79
   1  -7 -13    0.48    1.27
   1   7 -13    0.76    1.41
   1  -7 -12    8.15    1.94
   1   7 -12    8.49    2.24
   1  -7 -11    5.48    1.78
   1   7 -11    5.13    1.99
   1   7 -10   20.02    2.92
   1  -7 -10   24.18    2.78
   1   7  -9  112.69    6.01
   1   7  -9  110.57    3.23
   1  -7  -9  106.46    5.47
   1  -7  -8   66.82    4.24
   1   7  -8   67.22    4.56
   1   7  -8   65.88    2.25
   1  -7  -7   17.58    2.31
   1   7  -7   20.62    2.61
   1   7  -7   18.77    1.08
   1   7  -6  108.53    5.40
   1   7  -6  101.18    2.09
  -1   7   6   97.62    5.00
   1  -7  -6  101.88    5.03
  -1  -7   6  112.74    5.50
  -1  -7   5   72.39    4.33
   1  -7  -5   65.60    4.02
   1   7  -5   62.11    1.47
  -1   7   5   74.48    4.24
   1   7  -5   70.11    4.25
   1   7  -4   64.41    1.48
  -1   7   4   73.44    4.19
  -1  -7   4   67.77    4.10
  -1   7   4   66.98    3.72
   1   7  -4   75.97    4.36
   1  -7  -4   68.90    4.08
   1   7  -3   38.05    3.13
   1  -7  -3   33.44    2.83
  -1   7   3   31.36    2.85
  -1  -7   3   33.12    2.91
  -1   7   3   32.87    2.47
  -1  -7   2   15.80    0.95
   1   7  -2   17.94    2.09
  -1  -7   2   17.56    2.08
  -1   7   2   19.17    2.27
   1  -7  -2   17.73    2.29
  -1   7   2   15.99    1.74
   1   7  -2   19.68    1.28
   1   7  -1    4.33    0.82
  -1   7   1    2.63    0.70
   1   7  -1    4.34    1.32
  -1   7   1    4.12    1.50
  -1  -7   1    4.78    1.31
   1  -7  -1    4.28    1.17
   1  -7   0   -0.05    1.12
   1   7   0    1.18    1.01
  -1   7   0    0.29    0.66
  -1  -7   0    1.22    1.12
  -1   7   0    3.27    1.49
   1   7   0    1.29    0.74
   1   7   1   42.80    3.01
   1  -7   1   40.30    3.22
   1   7   1   43.93    2.55
  -1   7  -1   42.39    2.33
  -1   7  -1   42.81    3.27
  -1  -7  -1   39.30    2.92
   1   7   2   21.31    2.00
  -1  -7  -2   20.63    2.19
  -1   7  -2   20.97    1.63
   1  -7   2   17.76    2.23
   1   7   2   22.62    2.36
  -1   7  -2   22.08    2.40
   1  -7   3  148.55    6.08
  -1   7  -3  145.13    4.08
   1   7   3  155.98    5.62
  -1  -7  -3  145.66    5.45
  -1   7  -3  149.34    6.18
  -1  -7  -4    0.24    0.83
  -1   7  -4   -0.57    0.59
  -1   7  -4   -1.82    1.68
   1   7   4   -0.42    0.98
   1  -7   4   -0.26    1.34
   1  -7   5    6.81    1.48
  -1  -7  -5    9.52    1.51
  -1   7  -5    7.09    1.66
   1   7   5   11.98    1.90
  -1   7  -5   10.45    1.22
   1  -7   6   35.73    3.42
  -1   7  -6   33.08    2.11
  -1   7  -6   34.73    3.33
  -1  -7  -6   31.90    2.74
  -1   7  -7   76.28    4.85
  -1   7  -7   76.97    3.23
  -1  -7  -7   76.67    4.17
   1  -7   7   82.42    4.98
   1  -7   8    2.07    1.42
  -1  -7  -8    1.96    1.20
  -1   7  -8    0.34    0.66
  -1   7  -8    1.38    1.47
  -1  -7  -9    2.25    1.18
  -1   7  -9    3.11    0.96
  -1   7  -9    4.16    1.78
  -1   7 -10    2.34    0.85
  -1   7 -10    5.93    2.16
  -1  -7 -10    5.54    1.52
  -1   7 -11   64.21    4.95
  -1  -7 -11   56.40    3.99
  -1  -7 -12    8.04    1.83
  -1   7 -12   11.72    2.71
  -1  -7 -13    1.44    1.16
  -1   7 -13   -0.97    1.60
   1   7  14    3.76    1.68
  -1   7 -14    1.95    1.38
  -1  -7 -14    5.65    1.71
   1   7  15    1.15    1.47
  -1   7 -15    0.89    1.57
  -1  -7 -15   -0.85    1.07
   1   7  16    2.05    1.61
   1   7  16    3.10    1.91
  -1  -7 -16    0.62    1.12
  -1  -7 -16    2.29    2.15
  -1   7 -16    2.44    2.00
  -1   7 -17   -0.86    1.72
  -1  -7 -17   -0.18    1.07
   1   7  17    0.74    1.97
   1   7  17   -0.47    1.03
  -1   7 -17    3.11    2.26
  -1  -7 -17    2.48    1.77
  -1   7 -18    4.96    2.44
  -1   7 -18    6.87    2.53
  -1  -7 -18    4.19    1.62
  -1  -7 -18    1.71    2.18
   1   7  18    8.35    2.68
  -1   7 -19   21.68    3.95
  -1   7 -19   17.34    3.57
   1   7  19   13.37    3.27
  -1  -7 -19   24.19    3.95
  -1  -7 -19   25.74    3.42
  -1   7 -20    7.30    2.78
  -1  -7 -20   11.38    3.28
  -1   7 -20    7.67    2.73
   1   7  20   12.08    3.21
   1   7  21   -2.82    1.99
  -1   7 -21   -2.60    2.07
  -1  -7 -21   -2.07    2.10
  -1   7 -21    0.03    1.77
   1  -8 -22   20.45    3.59
   1  -8 -21   10.88    2.81
   1  -8 -20    3.97    2.36
   1  -8 -20   12.09    3.12
   1   8 -20    9.12    3.11
   1   8 -19    0.15    1.72
   1  -8 -19   -3.14    1.96
   1  -8 -19   -0.11    1.59
   1   8 -18   14.22    3.35
   1  -8 -18    9.75    2.80
   1  -8 -18   13.13    2.77
   1   8 -17   19.75    3.60
   1  -8 -17   23.34    3.48
   1   8 -16    2.95    1.84
   1  -8 -16    5.37    2.14
   1   8 -15    3.34    2.21
   1  -8 -15    1.71    1.49
   1  -8 -14   19.97    3.03
   1   8 -14   17.05    3.47
   1  -8 -13   15.02    2.54
   1   8 -13   14.82    2.72
   1  -8 -12    0.73    1.25
   1   8 -12   -1.19    1.71
   1   8 -11   22.66    3.11
   1  -8 -11   27.67    3.25
   1   8 -10    3.42    1.74
   1  -8 -10    1.53    1.52
   1  -8  -9   28.32    3.03
   1   8  -9   34.57    3.61
   1  -8  -8   22.57    2.81
  -1  -8   8   29.37    3.32
   1   8  -8   23.07    2.93
   1   8  -7    4.67    1.83
  -1   8   7    4.65    1.62
   1  -8  -7    3.78    1.61
  -1  -8   7    2.00    1.34
  -1   8   6   55.02    4.08
  -1  -8   6   57.48    4.28
   1   8  -6   58.83    4.31
   1  -8  -6   57.38    4.09
  -1   8   5    8.67    1.94
  -1  -8   5    7.87    1.88
   1  -8  -5    5.13    1.49
   1   8  -5    6.61    1.76
   1  -8  -4   13.27    2.05
  -1   8   4   14.59    2.29
   1   8  -4   12.96    2.18
  -1  -8   4   12.48    2.09
  -1   8   3   22.34    2.14
   1   8  -3   25.86    2.76
  -1  -8   3   26.58    2.81
  -1   8   3   28.60    3.00
   1  -8  -3   23.12    2.73
  -1   8   2   42.48    3.48
   1   8  -2   41.18    1.91
  -1   8   2   41.66    2.72
  -1  -8   2   45.75    3.45
   1   8  -2   43.60    3.49
   1  -8  -2   37.00    3.37
   1   8  -1   12.27    2.05
  -1   8   1   12.40    1.46
   1   8  -1   13.90    1.35
  -1   8   1   15.10    2.30
   1  -8  -1   12.96    2.02
  -1  -8   1   12.47    1.94
   1   8   0   34.06    2.99
   1   8   0   36.55    2.33
  -1  -8   0   32.46    2.96
  -1   8   0   34.34    3.11
  -1   8   0   30.38    2.20
   1  -8   0   31.18    3.21
   1  -8   1   -0.38    1.24
  -1   8  -1    0.13    1.22
   1   8   1   -0.04    0.86
   1   8   1    0.93    1.06
  -1   8  -1    0.08    0.64
  -1  -8  -1    0.77    1.14
   1   8   2    1.93    1.20
  -1   8  -2    2.02    0.75
  -1   8  -2    0.94    1.26
   1  -8   2    0.89    1.18
   1   8   2    2.25    0.99
  -1  -8  -2    2.87    1.26
  -1   8  -3   58.61    2.74
   1   8   3   60.17    3.88
  -1   8  -3   55.98    4.21
   1  -8   3   69.02    4.50
  -1   8  -3   54.84    1.55
  -1  -8  -3   59.84    3.83
   1   8   3   57.17    3.48
  -1  -8  -4    8.13    1.72
   1  -8   4    0.83    1.27
   1   8   4    3.92    1.28
  -1   8  -4    3.19    1.53
  -1   8  -4    4.57    0.95
   1   8   5   20.18    2.42
  -1  -8  -5   18.98    2.38
  -1   8  -5   17.04    2.53
   1  -8   5   19.70    2.67
  -1   8  -5   20.07    1.65
   1  -8   6   12.86    2.30
  -1  -8  -6   14.33    2.11
  -1   8  -6   14.35    1.47
  -1   8  -6   15.03    2.63
   1   8   6   16.71    2.28
  -1   8  -7    0.54    0.57
   1  -8   7    1.74    1.75
  -1   8  -7    0.72    1.69
  -1  -8  -7    0.29    0.98
  -1   8  -8   13.82    2.42
   1  -8   8   17.58    2.75
  -1   8  -8   14.40    1.53
  -1  -8  -8   17.18    2.31
   1  -8   9   13.62    2.49
  -1   8  -9   21.92    3.16
  -1  -8  -9   16.40    2.30
  -1   8 -10  157.59    7.74
  -1  -8 -10  160.02    6.82
   1  -8  10  153.78    7.67
  -1   8 -11    3.73    2.00
  -1  -8 -11    4.40    1.41
   1  -8  11    2.44    1.84
  -1  -8 -12   33.10    3.33
  -1   8 -12   29.79    3.69
  -1   8 -13   34.69    4.10
  -1  -8 -13   30.82    3.33
   1   8  14   34.43    4.20
  -1   8 -14   30.94    3.98
  -1  -8 -14   32.32    3.52
   1   8  15    7.12    2.39
  -1  -8 -15    7.15    1.95
   1   8  15    5.46    1.84
  -1   8 -15    2.49    2.06
   1   8  16   10.57    2.88
  -1  -8 -16    8.18    2.60
   1   8  16    6.98    2.04
  -1  -8 -16    6.78    2.00
  -1   8 -16    7.23    2.21
  -1   8 -17   -1.56    1.83
   1   8  17    1.85    2.22
   1   8  17    3.22    1.85
  -1  -8 -17    0.79    1.27
  -1  -8 -17    0.22    1.83
   1   8  18    3.56    2.39
  -1  -8 -18   -0.70    1.39
  -1  -8 -18    6.00    2.55
  -1   8 -18    2.45    2.14
  -1  -8 -19   -1.31    1.99
  -1   8 -19   -1.69    1.94
   1   8  20    8.25    2.77
  -1   8 -20    5.85    2.41
  -1  -8 -20    7.25    2.46
   1  -9 -21   12.92    3.02
   1  -9 -20    4.26    2.11
   1   9 -19    0.99    2.14
   1  -9 -19    4.99    2.45
   1  -9 -19   -0.31    2.07
   1  -9 -18    2.23    1.62
   1   9 -18    1.94    2.17
   1  -9 -17   -2.09    1.66
   1   9 -17   -1.70    1.36
   1   9 -16    1.73    2.12
   1  -9 -16    2.73    1.86
   1  -9 -15   17.47    2.93
   1   9 -15   15.11    2.94
   1  -9 -14    2.95    1.53
   1   9 -14   -0.08    1.58
   1  -9 -13    6.46    1.86
   1   9 -13    3.53    2.02
   1   9 -12   14.76    2.94
   1  -9 -12   12.27    2.53
   1  -9 -11   48.63    4.29
  -1  -9  11   45.71    4.54
   1   9 -11   49.84    4.70
   1   9 -10    0.98    1.46
   1  -9 -10    0.43    1.20
  -1  -9  10    0.75    1.92
   1  -9  -9   13.66    2.32
   1   9  -9   18.92    2.99
  -1  -9   9   15.99    2.70
   1   9  -8   40.08    3.98
   1  -9  -8   43.34    3.88
  -1  -9   8   43.02    4.11
  -1   9   7   -0.45    1.11
  -1  -9   7    0.06    1.45
   1  -9  -7    0.09    1.31
   1   9  -7   -0.27    1.19
  -1   9   6    4.90    1.74
   1  -9  -6    3.45    1.71
  -1  -9   6    4.08    1.79
   1   9  -6    4.85    1.84
  -1   9   5   33.67    3.36
   1  -9  -5   29.18    3.06
  -1  -9   5   34.82    3.48
   1   9  -5   35.37    3.46
  -1   9   4   21.41    2.82
  -1  -9   4   27.31    3.13
   1  -9  -4   25.93    3.04
   1   9  -4   24.74    2.92
   1  -9  -3    2.47    1.54
  -1   9   3   -0.14    1.27
  -1  -9   3   -0.97    1.26
   1   9  -3    0.94    1.20
   1  -9  -2   64.46    4.50
  -1  -9   2   64.31    4.41
   1   9  -2   63.66    4.41
  -1   9   2   63.84    3.50
  -1   9   2   64.32    4.54
  -1   9   1   -0.09    0.73
   1  -9  -1   -0.74    1.51
   1   9  -1    0.36    0.60
  -1   9   1    1.12    1.48
  -1  -9   1    0.51    1.43
   1   9  -1    0.96    1.35
   1   9   0   21.23    2.67
  -1  -9   0   21.24    2.62
   1   9   0   19.97    1.82
  -1   9   0   19.18    1.85
  -1   9   0   23.06    2.95
   1  -9   0   24.77    3.12
   1   9   1   78.22    3.70
  -1  -9  -1   77.92    4.72
  -1   9  -1   80.07    5.00
   1   9   1   81.24    4.74
  -1   9  -1   75.42    3.39
   1  -9   1   74.50    4.88
   1   9   2   25.82    2.82
  -1   9  -2   22.58    2.93
  -1  -9  -2   24.90    2.79
  -1   9  -2   22.02    1.80
   1   9   2   26.59    2.43
   1  -9   2   23.24    2.85
   1   9   3   18.71    2.41
  -1   9  -3   12.95    1.41
   1  -9   3   19.01    2.67
  -1  -9  -3   17.48    2.46
  -1   9  -3   14.46    2.58
   1   9   3   13.96    1.90
   1  -9   4   36.93    3.65
   1   9   4   38.31    3.21
  -1   9  -4   38.46    3.80
   1   9   4   33.93    3.23
  -1  -9  -4   41.07    3.45
   1   9   5    1.07    1.21
  -1  -9  -5   -0.05    1.06
  -1   9  -5    1.74    1.55
   1   9   5   -0.50    0.99
   1  -9   5   -1.97    1.66
   1   9   6    2.82    1.41
  -1   9  -6    1.04    1.39
  -1  -9  -6    2.83    1.38
   1  -9   6    1.18    1.31
   1   9   6    1.13    1.41
  -1  -9  -7    9.94    1.90
  -1   9  -7    9.87    2.21
   1  -9   7    8.52    2.29
   1   9   7    9.88    2.06
  -1   9  -8   10.20    2.45
   1  -9   8    8.66    2.37
  -1  -9  -8    9.86    1.95
   1  -9   9   21.55    3.35
  -1   9  -9   21.86    3.23
  -1  -9  -9   18.93    2.53
   1   9  10    9.33    2.21
  -1  -9 -10    9.38    2.02
   1  -9  10   11.81    2.73
  -1   9 -10    6.67    2.00
   1  -9  11   22.92    3.49
  -1  -9 -11   18.17    2.61
  -1   9 -11   17.16    3.08
   1   9  11   24.23    3.46
  -1  -9 -12    2.26    1.48
   1   9  12    1.83    1.82
  -1   9 -12    3.18    1.70
   1  -9  12    4.11    2.01
   1  -9  13   31.20    4.01
  -1  -9 -13   29.59    3.47
  -1   9 -13   25.32    3.73
   1   9  13   24.02    3.62
   1  -9  14    3.74    2.17
  -1   9 -14    5.41    2.31
  -1  -9 -14    6.07    1.76
   1   9  14    9.66    2.57
   1   9  15    2.68    2.27
   1   9  15   -3.02    1.96
  -1   9 -15    4.40    2.57
   1  -9  15    2.70    2.17
  -1  -9 -15    0.60    1.36
   1  -9  16    1.08    1.41
  -1   9 -16   -0.69    1.35
  -1  -9 -16   -0.14    0.93
   1   9  16    1.34    1.83
   1   9  16   -0.30    1.38
  -1  -9 -17   11.63    3.01
  -1   9 -17    7.92    2.73
   1   9  17   17.06    3.37
   1   9  17   11.72    2.52
   1   9  18    3.06    2.07
  -1   9 -18    1.66    2.11
  -1  -9 -18    3.23    2.63
  -1  -9 -19    7.78    2.59
  -1   9 -19    7.80    2.52
   1   9  19    8.09    2.63
   1 -10 -19    3.11    1.79
   1  10 -18   25.40    4.29
   1 -10 -18   18.44    3.32
   1  10 -17    1.73    2.00
  -1 -10  17    2.70    1.89
   1 -10 -17    1.80    1.31
   1 -10 -16    9.91    2.55
   1  10 -16   16.60    3.67
  -1 -10  16    7.36    2.71
   1 -10 -15   -0.41    1.48
   1  10 -15    0.66    1.75
  -1 -10  15    1.61    1.95
  -1 -10  14   30.00    4.10
   1  10 -14   21.76    3.64
   1 -10 -14   29.04    3.71
   1  10 -13   -1.91    1.67
   1 -10 -13    2.72    1.58
  -1 -10  13   -1.21    1.28
   1  10 -12   24.22    3.60
   1 -10 -12   24.53    3.32
  -1 -10  12   27.65    3.90
   1  10 -11    1.20    1.74
  -1 -10  11    1.80    1.86
   1 -10 -11   -2.13    1.68
  -1 -10  10    1.72    1.51
   1 -10 -10    0.59    1.23
   1  10 -10    0.49    1.27
   1  10  -9    1.20    1.65
   1 -10  -9    0.94    1.50
  -1 -10   9    0.41    1.43
   1 -10  -8   -0.26    1.39
   1  10  -8    3.32    1.57
  -1 -10   8    1.50    1.80
   1 -10  -7   16.25    2.74
  -1 -10   7   18.88    2.98
   1  10  -7   20.71    2.99
  -1  10   7   16.89    2.73
  -1 -10   6   93.75    5.94
   1 -10  -6   94.64    5.83
   1  10  -6   91.84    5.98
  -1  10   6   98.33    5.91
  -1  10   5   12.27    2.47
   1  10  -5    8.47    2.13
  -1 -10   5   11.69    2.23
   1 -10  -5    9.39    2.14
  -1 -10   4    7.52    1.98
  -1  10   4    8.56    2.19
   1  10  -4   11.00    2.49
   1 -10  -4    6.75    1.91
  -1  10   3   -0.08    1.37
  -1 -10   3    2.00    1.34
   1  10  -3    1.06    1.31
   1 -10  -3    0.52    1.48
   1  10  -2   84.59    5.38
  -1  10   2   85.63    5.51
   1 -10  -2   86.71    5.44
  -1 -10   2   85.95    5.35
  -1 -10   1    9.73    2.22
   1 -10  -1    5.39    1.64
  -1  10   1    4.77    1.03
  -1  10   1    3.46    1.47
   1  10  -1    5.10    1.82
  -1 -10   0   11.55    2.09
   1  10   0   12.61    2.33
   1 -10   0    7.52    2.08
  -1  10   0    4.37    1.57
  -1  10  -1   26.76    3.24
  -1 -10  -1   25.72    3.04
   1  10   1   22.88    2.94
   1 -10   1   25.80    3.18
   1  10   1   22.40    2.10
   1  10   2   53.20    3.41
   1  10   2   56.56    4.27
  -1  10  -2   50.57    4.44
   1 -10   2   53.08    4.46
  -1 -10  -2   50.23    4.03
   1  10   3   11.06    1.77
  -1  10  -3   15.33    2.73
   1  10   3   12.19    2.22
   1 -10   3   13.75    2.59
  -1 -10  -3   11.88    2.12
   1  10   4   -0.07    1.15
   1  10   4    1.52    1.28
  -1  10  -4    0.55    1.31
  -1 -10  -4    0.74    1.01
   1 -10   4    1.43    1.72
  -1 -10  -5    2.12    1.40
   1  10   5    1.60    1.20
  -1  10  -5    1.63    1.56
   1  10   5    0.27    1.05
   1 -10   5    0.16    1.31
   1  10   6    0.45    1.11
  -1 -10  -6    1.38    1.26
  -1  10  -6    1.99    1.84
   1  10   6    0.47    1.16
   1 -10   6   -0.82    1.67
   1 -10   7   14.13    2.95
  -1 -10  -7   10.95    2.08
  -1  10  -7    8.89    2.52
   1  10   7   10.27    2.21
   1 -10   8    1.12    1.70
   1  10   8   -2.71    1.72
  -1 -10  -8    0.82    1.12
  -1  10  -8    1.14    2.00
  -1 -10  -9    2.14    1.38
   1  10   9    4.67    1.94
  -1  10  -9    2.66    1.67
   1 -10   9    2.64    1.77
   1  10  10   33.50    3.92
  -1  10 -10   26.78    3.67
   1 -10  10   34.84    4.16
  -1 -10 -10   35.53    3.64
   1  10  11    2.95    2.06
   1 -10  11    6.44    2.34
  -1 -10 -11    5.06    1.54
  -1  10 -11    5.45    2.29
  -1 -10 -12   -0.94    1.26
  -1  10 -12    4.29    2.42
   1 -10  12    0.25    1.54
   1  10  12    3.09    2.12
   1  10  13    0.08    1.24
   1 -10  13    0.22    1.59
  -1 -10 -13    0.12    1.38
  -1  10 -13   -0.73    1.83
   1 -10  14    7.34    2.69
  -1 -10 -14    6.97    2.01
  -1  10 -14    6.13    2.47
   1  10  14    4.14    2.12
  -1  10 -15   15.76    3.60
   1  10  15   17.46    3.46
   1 -10  15   17.76    3.64
   1 -10  16    1.58    1.88
   1  10  16   -1.65    2.01
   1  10  16    0.31    1.59
  -1  10 -16    1.10    1.49
   1 -10  17    6.15    2.83
  -1  10 -17    2.17    2.17
   1  10  17    4.65    2.60
   1  10  17    2.42    1.53
   1  10  18    4.01    2.17
   1 -11 -18    7.98    2.24
  -1 -11  17    0.41    1.66
   1 -11 -17    1.57    1.45
   1  11 -16    2.42    2.50
  -1 -11  16    4.37    2.80
   1 -11 -16    7.44    2.47
   1 -11 -15    8.41    2.46
  -1 -11  15    3.29    2.31
   1  11 -15    7.04    2.85
   1  11 -14   23.81    3.81
  -1 -11  14   26.39    4.15
   1 -11 -14   27.57    3.78
   1 -11 -13    0.44    1.46
   1  11 -13    0.06    1.67
  -1 -11  13    1.14    1.89
   1  11 -12   13.23    3.21
   1 -11 -12   15.60    3.00
  -1 -11  12   20.10    3.58
   1  11 -11    3.08    1.59
   1 -11 -11    3.29    1.73
  -1 -11  11    3.83    2.04
   1  11 -10   22.78    3.61
   1 -11 -10   21.39    3.20
  -1 -11  10   17.44    3.14
   1 -11  -9   12.10    2.42
   1  11  -9   14.25    2.81
  -1 -11   9   15.43    2.89
   1  11  -8    9.57    2.22
   1 -11  -8   11.90    2.42
  -1 -11   8    7.68    2.28
  -1  11   7   -1.23    1.54
   1  11  -7   -0.63    1.35
   1 -11  -7    1.88    1.44
  -1 -11   7   -0.50    1.27
  -1 -11   6   73.65    5.64
   1 -11  -6   70.28    5.32
   1  11  -6   74.80    5.68
  -1  11   6   75.11    5.53
  -1  11   5   11.90    2.48
   1 -11  -5    8.93    2.31
  -1 -11   5    9.89    2.61
   1  11  -5    7.25    1.98
  -1  11   4   -0.42    1.33
   1 -11  -4    2.00    1.81
   1  11  -4   -1.83    1.62
  -1 -11   4    2.16    1.86
   1 -11  -3    3.99    1.70
  -1  11   3    2.98    1.73
  -1 -11   3    3.64    1.76
   1  11  -3    0.04    1.44
  -1 -11   2   15.04    2.66
   1 -11  -2   12.04    2.53
   1  11  -2   23.47    3.15
  -1  11   2   21.46    3.08
   1 -11  -1   -0.52    1.75
  -1 -11   1   -0.77    1.35
  -1  11   1   -1.35    1.37
   1  11  -1   -0.79    1.38
   1 -11   0   -0.29    1.67
   1  11   0    0.56    1.25
  -1  11   0    0.02    1.47
  -1 -11   0   -1.01    1.61
  -1  11  -1   18.25    2.96
   1  11   1   17.95    2.89
  -1 -11  -1   21.86    2.99
   1 -11   1   17.98    2.87
   1  11   2    0.30    1.40
  -1  11  -2    1.34    1.55
  -1 -11  -2    0.75    1.21
   1 -11   2    0.26    1.48
  -1 -11  -3   25.31    3.09
  -1  11  -3   27.33    3.54
   1 -11   3   25.70    3.53
   1  11   3   33.71    3.60
  -1  11  -4   -0.32    1.23
   1  11   4   -1.26    1.44
   1  11   4   -1.25    0.96
  -1 -11  -4    1.84    1.18
   1 -11   4    1.36    1.45
   1  11   5   36.59    3.48
   1  11   5   36.45    3.73
  -1 -11  -5   33.52    3.55
  -1  11  -5   33.19    4.02
   1 -11   5   36.36    4.07
   1  11   6   20.04    2.95
   1  11   6   21.12    2.88
  -1 -11  -6   14.59    2.56
   1 -11   6   20.96    3.37
  -1  11  -6   19.08    3.16
   1 -11   7   28.44    3.74
  -1 -11  -7   28.31    3.29
   1  11   7   35.08    3.64
  -1  11  -7   32.39    4.06
   1  11   8    3.19    1.48
  -1 -11  -8    2.53    1.60
   1 -11   8    0.48    1.48
  -1  11  -8    3.50    1.87
   1  11   9    5.62    1.93
   1 -11   9    4.82    2.07
  -1  11  -9    4.72    2.27
  -1 -11  -9    4.08    1.67
   1  11  10   12.43    2.77
   1 -11  10    3.71    2.11
  -1 -11 -10    6.18    1.93
  -1  11 -10   12.17    2.98
  -1 -11 -11   12.32    2.33
   1 -11  11    8.21    2.48
   1  11  11   16.60    3.17
  -1  11 -11   11.45    2.89
   1 -11  12    6.68    2.45
  -1  11 -12    4.05    2.17
   1  11  12    1.29    1.63
  -1 -11 -12    3.57    1.63
   1  11  13    5.73    2.11
  -1 -11 -13    9.35    2.38
   1 -11  13    4.63    2.11
  -1  11 -13    5.03    2.09
  -1  11 -14    4.94    2.39
   1 -11  14    1.56    1.76
   1  11  14   -1.40    2.08
   1  11  15    7.51    2.58
  -1  11 -15   10.08    3.25
   1 -11  15   10.81    3.11
  -1  11 -16    1.37    2.00
   1  11  16   -0.40    1.74
   1 -11  16    5.62    2.38
   1  11  16    3.82    2.35
  -1  12  16    2.29    2.34
   1 -12 -16   -2.81    1.70
   1  12 -15   -0.06    1.79
  -1  12  15    5.52    2.31
   1 -12 -15    0.03    1.41
  -1 -12  15    4.20    2.44
   1 -12 -14   13.84    3.02
  -1  12  14   11.13    2.67
  -1 -12  14   12.52    2.91
   1  12 -14   18.50    3.82
   1 -12 -13   -1.50    1.54
   1  12 -13    1.47    1.89
  -1 -12  13    3.36    1.97
   1  12 -12   10.99    3.13
   1 -12 -12    7.14    2.19
  -1 -12  12    3.70    2.30
  -1 -12  11    3.50    2.01
   1  12 -11    3.08    1.95
   1 -12 -11   -0.87    1.69
   1 -12 -10    6.06    1.99
  -1 -12  10    9.79    2.79
   1  12 -10    9.84    2.68
   1  12  -9    9.78    2.54
  -1 -12   9    7.71    2.39
   1 -12  -9    9.40    2.50
   1 -12  -8    2.83    1.97
   1  12  -8    1.98    1.75
  -1 -12   8    4.04    2.20
   1  12  -7    8.37    2.45
   1 -12  -7   10.20    2.53
  -1  12   7    4.47    2.03
  -1 -12   7    7.06    2.13
   1 -12  -6   26.77    3.63
  -1  12   6   23.22    3.55
   1  12  -6   27.42    3.73
  -1 -12   6   31.79    3.98
   1  12  -5    0.07    1.51
   1 -12  -5    1.40    1.34
  -1  12   5    2.74    1.66
  -1 -12   5    1.19    1.70
   1  12  -4    0.23    1.36
   1 -12  -4    3.08    1.79
  -1 -12   4   -1.13    1.46
  -1  12   4    0.00    1.31
   1 -12  -3   -1.80    1.68
   1  12  -3    3.07    1.74
  -1 -12   3    1.44    1.68
  -1  12   3    3.54    2.15
   1 -12  -2   29.86    3.75
  -1  12   2   26.82    3.58
  -1 -12   2   25.21    3.51
   1  12  -2   29.63    3.73
   1 -12  -1    3.39    1.80
   1  12  -1    2.51    1.60
  -1  12   1    2.49    1.69
  -1 -12   1    0.76    1.36
  -1  12   0    4.26    1.58
   1  12   0    4.34    1.80
  -1 -12   0    3.28    1.52
   1 -12   0    7.83    2.30
   1  12   1    3.66    1.85
  -1  12  -1   -0.21    1.53
   1 -12   1    0.72    1.46
  -1 -12  -1    1.96    1.58
   1 -12   2    2.43    1.57
  -1 -12  -2    2.67    1.64
   1  12   2    1.06    1.29
  -1  12  -2   -0.10    1.52
  -1  12  -3    8.37    2.59
   1  12   3    5.78    1.93
  -1 -12  -3    5.07    1.95
   1 -12   3    6.80    2.42
  -1  12  -4   24.41    3.62
  -1 -12  -4   21.62    3.05
   1  12   4   21.58    3.09
   1 -12   4   26.43    3.70
   1 -12   5   -1.02    1.63
  -1 -12  -5    1.32    1.36
  -1  12  -5    1.54    1.91
   1  12   5   -0.58    1.41
  -1  12  -6    6.67    2.53
   1  12   6    3.76    1.58
  -1 -12  -6    2.66    1.83
   1 -12   6    5.00    2.02
  -1 -12  -7    2.71    1.77
  -1  12  -7    0.37    1.93
   1  12   7   -0.73    1.47
   1  12   8    2.30    1.45
   1 -12   8    1.64    1.97
  -1 -12  -8    0.10    1.33
  -1  12  -8    3.83    2.26
   1 -12   9    2.30    1.68
  -1  12  -9    4.50    2.04
  -1 -12  -9    6.85    1.93
   1  12   9    5.82    2.03
   1  12  10   16.59    3.14
  -1  12 -10   13.56    3.22
   1 -12  10    8.28    2.63
  -1 -12 -10   15.91    2.81
   1  12  11    1.18    1.70
  -1  12 -11   -1.36    1.50
  -1 -12 -11    3.86    1.79
   1 -12  11    0.43    1.40
   1  12  12    0.06    1.71
   1 -12  12    1.42    1.74
  -1  12 -12    1.54    2.00
   1 -12  13    1.92    1.98
  -1  12 -13    3.91    2.31
   1  12  13    2.88    2.42
   1  12  14    5.41    2.58
   1 -12  14    2.94    2.02
  -1  12 -14    3.11    2.12
   1  12  15   15.12    3.44
   1  12  16   -1.99    2.15
  -1  13  14    1.91    1.66
   1 -13 -14    0.85    1.49
  -1 -13  13    6.24    2.39
   1 -13 -13    7.54    2.35
  -1  13  13    8.21    2.79
   1 -13 -12    0.27    1.23
  -1 -13  12    0.50    1.69
   1  13 -12    1.57    1.89
  -1  13  12    1.71    1.46
   1  13 -11   32.55    4.64
  -1 -13  11   28.24    4.42
   1 -13 -11   25.33    3.81
   1  13 -10   -0.64    1.48
  -1 -13  10   -0.72    1.24
  -1 -13   9   -1.77    2.16
   1  13  -9    2.58    1.90
   1 -13  -9    5.61    2.07
   1 -13  -8    0.53    1.57
  -1 -13   8    1.91    2.08
   1  13  -8    0.51    1.82
   1  13  -7    1.36    1.95
  -1  13   7    2.10    1.56
  -1 -13   7    7.07    2.53
   1 -13  -7    2.55    1.93
  -1  13   6    3.41    2.15
   1  13  -6    3.93    2.38
   1 -13  -6   -1.92    1.83
  -1 -13   6    1.10    1.83
   1  13  -5    4.45    1.82
  -1 -13   5    7.58    2.40
   1 -13  -5    9.13    2.59
  -1  13   5    7.29    2.38
   1 -13  -4   34.62    4.15
   1  13  -4   38.73    4.46
  -1  13   4   38.95    4.54
  -1 -13   4   29.35    4.01
  -1  13   3    2.13    1.69
   1 -13  -3    4.29    2.02
  -1 -13   3    1.59    1.82
   1  13  -3    2.21    1.58
   1 -13  -2    3.09    1.73
   1  13  -2    4.14    2.16
  -1 -13   2    4.75    2.15
  -1  13   2    3.10    1.72
   1 -13  -1    0.69    1.49
   1  13  -1    0.44    1.47
  -1  13   1    0.10    1.66
  -1 -13   1    1.70    1.46
   1 -13   0   14.03    2.80
  -1 -13   0   15.66    3.07
  -1  13   0   11.31    2.92
   1  13   0    9.65    2.48
   1 -13   1   39.97    4.64
   1  13   1   44.73    4.56
  -1 -13  -1   38.10    4.33
  -1  13  -1   45.17    4.91
   1 -13   2   10.34    2.55
  -1  13  -2    4.25    1.82
   1  13   2    5.36    1.91
  -1 -13  -2    7.80    2.20
   1 -13   3    1.92    1.81
   1  13   3    2.38    1.73
  -1 -13  -3    5.83    1.89
  -1  13  -3    4.08    2.30
  -1  13  -4   11.62    2.70
  -1 -13  -4   13.81    2.83
   1 -13   4   16.21    3.18
   1  13   4   11.61    2.43
  -1 -13  -5   42.74    4.40
   1 -13   5   35.44    4.63
   1  13   5   35.47    4.15
  -1  13  -5   41.18    4.82
   1  13   6   13.52    2.64
  -1  13  -6    6.29    2.25
   1 -13   6    7.66    2.97
  -1 -13  -6    8.96    2.27
  -1 -13  -7    1.39    1.56
  -1  13  -7    1.64    1.58
   1 -13   7    4.75    2.41
   1 -13   8    1.47    1.53
  -1 -13  -8   -0.47    1.28
  -1  13  -9    2.21    2.19
   1 -13   9    5.96    2.77
  -1 -13  -9    3.93    1.83
  -1  13 -10    6.49    2.45
   1 -13  10   12.57    3.03
   1 -13  11    9.41    2.96
  -1  13 -11    9.03    2.95
   1  13  11    8.51    2.42
   1 -13  12    3.03    2.41
   1  13  12    2.48    1.62
   1  13  13    1.87    1.46
   1  13  14   -4.87    2.37
   1 -14 -12   17.99    3.44
   1 -14 -11    5.63    2.12
   1  14 -10    5.06    2.29
   1 -14 -10    5.70    1.95
  -1 -14  10    9.22    2.88
  -1 -14   9   21.62    3.75
   1 -14  -9   22.71    3.73
   1  14  -9   24.19    4.10
   1  14  -8   -0.68    1.51
   1 -14  -8    2.85    1.98
   1 -14  -7   19.35    3.49
   1  14  -7   17.81    3.48
  -1 -14   7   15.78    3.32
  -1  14   6    3.54    2.02
   1 -14  -6    4.45    2.35
  -1 -14   6   -0.34    1.56
   1  14  -6    2.51    1.61
   1  14  -5    1.87    1.97
   1 -14  -5    0.51    1.66
  -1  14   5    1.49    1.80
  -1 -14   5   -0.02    1.32
   1 -14  -4   -1.71    1.95
  -1  14   4   -2.50    1.96
  -1 -14   4    2.53    1.83
   1  14  -4    4.31    2.11
  -1 -14   3    1.17    1.76
   1  14  -3   -0.49    1.40
  -1  14   3    2.57    1.82
   1 -14  -3    0.39    1.74
   1 -14  -2    3.00    1.92
  -1 -14   2    6.92    2.15
   1  14  -2    6.63    2.43
  -1  14   2    3.03    1.75
  -1  14   1    1.80    1.75
   1  14  -1    1.11    1.78
   1 -14  -1    0.60    1.33
  -1 -14   1   -0.43    1.15
   1 -14   0   18.56    3.49
  -1 -14   0   20.73    3.43
  -1  14   0   25.30    4.01
   1  14   0   17.28    3.16
   1  14   1    0.48    1.40
  -1  14  -1    1.78    1.58
   1 -14   1    2.37    2.02
  -1 -14  -1   -0.16    1.55
   1  14   2    4.48    2.01
   1 -14   2    6.95    2.64
  -1  14  -2    5.37    2.46
  -1 -14  -2    4.77    1.93
   1  14   3    4.24    1.99
  -1  14  -3    3.28    2.15
  -1 -14  -3    2.24    1.50
   1 -14   3    0.28    1.37
   1 -14   4   11.87    2.90
   1  14   4    3.73    1.92
  -1 -14  -4    8.86    2.36
  -1  14  -4    9.45    2.61
   1 -14   5   10.52    2.85
   1  14   5    7.57    2.13
  -1 -14  -5    3.55    1.84
  -1  14  -5    4.09    1.99
  -1  14  -6   -2.22    1.88
   1 -14   6    2.60    2.05
  -1 -14  -6   -0.24    1.37
  -1  14  -7    5.95    2.51
  -1 -14  -7   10.21    2.48
   1 -14   7    9.67    2.65
  -1  14  -8    1.55    1.81
   1 -14   8    3.21    2.21
   1 -14   9    7.26    2.82
   1 -15  -9    8.78    2.47
   1 -15  -8    0.94    1.41
   1 -15  -7    0.98    1.40
   1  15  -6   15.98    3.46
   1 -15  -6   13.71    2.93
  -1  15   6   12.24    3.03
  -1 -15   6   15.90    3.27
  -1  15   5    4.29    2.27
   1 -15  -5    1.53    1.33
   1  15  -5    7.12    2.66
  -1 -15   5    6.28    2.32
  -1  15   4    0.18    1.87
  -1 -15   4    4.34    2.17
   1  15  -4    2.71    2.22
   1 -15  -4    0.38    1.70
  -1 -15   3    0.71    1.95
   1 -15  -3   -1.37    2.00
   1  15  -3   -0.51    1.42
  -1  15   3    3.22    2.15
   1 -15  -2    5.86    2.37
   1  15  -2    9.35    2.82
  -1 -15   2    4.70    2.21
  -1  15   2    2.42    1.94
   1 -15  -1    8.08    2.54
   1  15  -1   10.21    2.62
  -1  15   1   10.70    3.00
  -1 -15   1    8.09    2.53
  -1 -15   0    2.03    1.71
   1  15   0   -3.40    2.17
   1 -15   0   -0.93    1.68
  -1  15   0    3.77    2.04
  -1 -15  -1   10.35    2.59
   1  15   1    6.67    2.29
  -1  15  -1    3.98    2.11
   1 -15   1    7.85    2.61
   1  15   2    9.17    2.74
   1 -15   2    1.26    1.55
  -1 -15  -2    4.58    1.90
  -1  15  -2    8.48    2.80
   1  15   3    3.23    1.90
   1 -15   3   -0.41    1.90
  -1  15  -3    2.75    2.11
  -1 -15  -3    3.23    1.82
  -1  15  -4    1.21    1.50
  -1 -15  -4    0.11    1.10
   1 -15   4    0.86    1.83
   1  15   4    1.68    1.96
   1  15   5    1.74    1.98
   2   0 -25    2.75    2.28
   2   0 -24   12.53    2.90
  -2   0  24   10.30    2.64
   2   0 -24   10.93    2.69
   2   0 -23    1.82    1.90
   2   0 -22    4.91    2.03
  -2   0  21   -0.21    0.98
   2   0 -21    0.94    1.77
   2   0 -20   44.47    4.67
  -2   0  20   47.16    4.09
  -2   0  19    0.93    1.27
  -2   0  19    1.49    1.15
   2   0 -19    1.79    1.59
  -2   0  18   41.32    3.31
   2   0 -18   39.24    4.11
  -2   0  18   36.92    3.41
   2   0 -17   -1.07    1.62
  -2   0  17    0.04    0.78
  -2   0  17    1.15    1.12
  -2   0  16    2.50    1.24
   2   0 -16    4.74    1.71
  -2   0  16    4.31    1.13
   2   0 -15    2.47    1.73
  -2   0  15    2.02    1.39
  -2   0  15    0.56    0.84
   2   0 -14   32.03    3.29
  -2   0  14   32.48    2.95
  -2   0  13    0.75    0.98
   2   0 -13    0.69    1.26
   2   0 -13   -0.26    1.25
  -2   0  12    3.53    1.07
   2   0 -12    5.66    1.44
   2   0 -12    5.69    1.37
  -2   0  11    1.35    0.99
   2   0 -11   -1.36    1.29
   2   0 -11    1.00    1.09
   2   0 -10   64.56    3.65
  -2   0  10   66.10    3.35
   2   0 -10   61.52    3.49
   2   0  -9   -0.54    1.01
  -2   0   9    0.06    0.83
   2   0  -9    0.80    1.13
   2   0  -8  390.63    7.75
  -2   0   8  401.45    7.41
   2   0  -8  391.35    7.60
  -2   0   7   -0.67    0.88
   2   0  -7    0.94    0.71
   2   0  -7   -1.21    0.90
   2   0  -6  297.62    5.91
  -2   0   6  306.85    5.81
   2   0  -6  300.39    5.53
   2   0  -5    0.17    0.80
  -2   0   5    0.87    0.82
  -2   0   5   -0.30    0.79
   2   0  -5    0.84    0.71
   2   0  -4   -0.08    0.60
  -2   0   4    0.98    0.83
  -2   0   4    0.02    0.67
   2   0  -4    1.05    0.77
   2   0  -3    0.72    0.62
   2   0  -3   -0.13    0.40
  -2   0   3   -0.63    0.59
  -2   0   2  536.37    5.30
   2   0  -2  534.69    4.96
  -2   0   1    0.38    0.46
   2   0  -1    0.55    0.31
   2   0  -1    0.75    0.32
   2   0   0  412.85    4.49
  -2   0   0  426.22    4.75
   2   0   1    0.33    0.24
   2   0   1    0.25    0.28
  -2   0  -1    1.02    0.56
  -2   0  -1    0.41    0.25
   2   0   1    0.26    0.47
   2   0   1   -0.11    0.34
   2   0   2    1.94    0.42
   2   0   2    1.76    0.68
  -2   0  -2    2.63    0.47
   2   0   2    1.67    0.40
   2   0   3   -0.79    0.44
   2   0   3    0.29    0.62
  -2   0  -3    0.69    0.52
   2   0   3    0.08    0.79
  -2   0  -4   63.99    2.15
   2   0   4   60.47    2.63
   2   0   5   -0.81    1.04
  -2   0  -5    0.24    0.61
   2   0   5    0.61    0.89
  -2   0  -6  372.37    6.27
   2   0   6  382.32    7.27
   2   0   6  364.18    6.95
   2   0   7   -1.57    0.98
  -2   0  -7   -0.61    0.70
   2   0   7   -0.64    0.96
   2   0   8   23.52    2.16
   2   0   8   23.15    2.18
  -2   0  -8   21.49    1.87
  -2   0  -9   -0.37    0.81
   2   0   9    0.57    1.04
   2   0   9   -0.19    0.90
   2   0  10   70.21    3.89
   2   0  10   72.65    3.93
  -2   0 -10   67.66    3.62
   2   0  11    0.61    1.24
   2   0  11   -1.99    1.17
  -2   0 -11   -0.54    0.93
   2   0  12    3.51    1.50
   2   0  12    2.37    1.51
  -2   0 -12    2.02    0.98
  -2   0 -13    0.24    1.19
   2   0  13    2.09    1.77
   2   0  13    3.49    1.51
  -2   0 -14    1.38    1.14
   2   0  14    1.49    1.35
   2   0  14    2.50    1.48
  -2   0 -14    1.79    1.17
   2   0  15   -0.12    1.21
  -2   0 -15   -0.48    1.18
   2   0  15    0.67    1.15
   2   0  16   11.06    2.18
  -2   0 -16    6.00    1.76
   2   0  16    5.81    1.78
  -2   0 -17    0.85    1.42
   2   0  17   -0.10    1.48
   2   0  17    0.92    1.06
   2   0  18    4.28    1.74
  -2   0 -18    2.12    1.64
   2   0  18    2.62    1.50
  -2   0 -19    0.02    1.37
   2   0  19    0.60    1.24
   2   0  19   -0.77    1.45
   2   0  20   27.37    3.49
   2   0  20   15.41    2.65
  -2   0 -20   17.70    3.07
   2   0  21    0.57    1.13
  -2   0 -21   -0.65    1.27
   2   0  21    3.02    1.93
  -2   0 -22    4.91    2.16
   2   0  22    6.85    2.18
   2   0  22    9.26    2.70
   2   0  23   -1.77    1.69
  -2   0 -23    0.24    1.34
  -2   0 -24    9.91    2.68
  -2   1  26    1.57    1.65
   2  -1 -25    1.55    1.74
   2   1 -25    3.59    2.08
  -2   1  25    1.99    1.76
   2  -1 -24   10.63    2.80
   2   1 -24    6.13    2.67
   2  -1 -23    0.96    1.56
   2   1 -23    1.95    1.60
   2   1 -22    3.11    1.97
   2  -1 -22    2.19    1.73
   2   1 -21   12.11    2.92
   2   1 -21   13.88    3.26
  -2  -1  21   11.66    2.28
   2  -1 -21   16.38    3.18
   2   1 -20    4.34    1.96
  -2   1  20    2.71    1.36
   2  -1 -20    3.67    1.98
  -2  -1  20    2.46    1.37
  -2  -1  19    5.56    1.55
  -2   1  19    4.17    1.46
   2   1 -19    2.77    1.89
   2  -1 -19    1.39    1.59
  -2  -1  19    2.69    1.51
  -2  -1  18    0.86    1.10
  -2   1  18    3.40    1.39
  -2   1  18    1.25    0.98
   2  -1 -18    0.74    1.25
   2   1 -18    1.30    1.62
   2   1 -17    3.25    1.76
   2  -1 -17    2.51    1.37
  -2   1  17    1.48    0.91
  -2  -1  17    1.77    1.34
   2  -1 -17    1.93    1.75
  -2   1  17    2.30    1.14
  -2   1  16    3.64    0.99
   2  -1 -16    1.24    1.36
   2   1 -16    2.97    1.67
   2  -1 -16    1.74    1.52
  -2  -1  16    2.12    1.31
  -2   1  16    2.88    1.31
   2   1 -15    1.40    1.61
   2  -1 -15    0.58    1.31
  -2   1  15    1.39    1.12
   2  -1 -15    0.41    1.36
  -2  -1  15    5.50    1.50
  -2   1  15    3.94    1.11
   2   1 -14    0.74    1.48
  -2   1  14    1.49    1.00
  -2   1  14    0.40    0.68
  -2  -1  14    0.15    1.09
   2  -1 -14    1.43    1.14
   2   1 -14    1.00    0.34
   2  -1 -14    1.47    1.46
  -2  -1  13   15.43    2.06
   2  -1 -13   15.33    2.45
  -2   1  13   16.55    2.02
  -2   1  13   12.87    1.47
   2   1 -13   14.96    2.32
   2  -1 -13   15.67    2.30
  -2   1  12  104.62    3.71
   2  -1 -12  102.94    5.07
  -2   1  12  109.62    4.55
   2  -1 -12  111.31    5.32
   2   1 -12  109.20    5.32
  -2  -1  12  105.18    4.77
   2  -1 -11  186.83    6.38
  -2   1  11  187.94    4.61
   2   1 -11  181.68    6.42
   2  -1 -11  184.05    6.39
  -2  -1  11  179.08    6.00
  -2   1  11  183.75    5.66
   2  -1 -10   33.01    2.72
  -2  -1  10   27.23    2.34
   2   1 -10   29.77    1.15
  -2   1  10   31.44    1.80
  -2   1  10   31.35    2.27
   2  -1 -10   30.70    2.58
   2   1 -10   31.18    2.71
  -2   1   9   22.91    1.17
   2   1  -9   22.11    2.26
   2   1  -9   20.49    0.89
  -2   1   9   19.54    1.80
   2  -1  -9   19.31    2.01
  -2  -1   9   20.09    2.01
  -2   1   9   21.86    1.38
   2  -1  -9   22.89    2.12
   2   1  -8    5.26    0.42
  -2   1   8    6.42    0.64
  -2   1   8    5.99    0.71
   2   1  -8    7.04    1.38
  -2   1   8    5.01    1.03
   2  -1  -8    6.22    1.32
  -2  -1   8    6.23    1.24
   2  -1  -8    6.07    1.20
  -2   1   7   96.56    3.40
   2   1  -7   85.30    3.61
  -2  -1   7   89.00    3.54
   2  -1  -7   87.45    3.53
   2  -1  -7   93.03    3.58
  -2   1   7   91.44    2.18
   2  -1  -6  240.14    5.38
  -2   1   6  242.42    5.57
   2   1  -6  252.44    3.63
  -2  -1   6  246.66    5.50
   2   1  -6  244.25    5.45
  -2   1   6  250.94    2.97
   2   1  -5   61.13    2.55
  -2  -1   5   63.21    2.65
  -2  -1   5   66.14    2.27
   2  -1  -5   59.70    2.64
  -2   1   5   61.87    2.71
   2   1  -5   64.27    1.88
   2   1  -4  736.18    7.80
   2   1  -4  714.00    6.51
   2   1  -4  730.00    6.24
   2  -1  -4  722.25    7.98
  -2   1   4  728.16    8.15
  -2  -1   4  727.18    8.20
  -2  -1   4  735.79    6.63
  -2  -1   3   11.97    0.90
  -2  -1   3   10.78    0.83
   2  -1  -3   13.34    1.16
  -2   1   3   11.91    1.12
   2   1  -3   10.38    0.78
   2   1  -3   12.77    1.04
   2   1  -3   12.60    1.02
  -2  -1   3   12.76    1.20
  -2  -1   2   12.27    0.75
  -2  -1   2   13.45    0.95
   2   1  -2   12.09    0.61
  -2   1   2   13.31    1.07
   2   1  -2   10.81    0.73
  -2  -1   2   12.83    1.03
   2  -1  -2   11.87    0.99
  -2   1   2   10.37    1.06
   2   1  -2   12.47    0.83
  -2   1   1  232.67    3.86
  -2  -1   1  233.86    2.56
  -2   1   1  229.57    3.51
   2  -1  -1  224.63    3.46
   2   1  -1  228.43    2.53
  -2  -1   1  229.31    3.45
  -2  -1   1  233.14    2.99
  -2  -1   0    3.66    0.49
  -2   1   0    3.10    0.59
  -2   1   0    2.11    0.63
   2  -1   0    2.72    0.56
  -2  -1  -1  260.40    2.58
   2  -1   1  267.26    3.75
   2   1   1  242.47    4.20
  -2   1  -1  257.23    3.70
  -2   1  -1  253.37    3.77
   2   1   2 1097.67    5.20
  -2   1  -2 1133.44    8.32
   2   1   2 1072.94    9.49
  -2   1  -2 1106.94    8.83
  -2  -1  -2 1123.53    5.30
   2  -1   3   19.50    1.13
   2   1   3   20.11    0.94
  -2  -1  -3   20.72    1.47
  -2  -1  -3   19.54    0.98
   2   1   3   20.06    1.51
  -2   1  -3   20.01    1.53
  -2   1  -3   19.28    1.28
   2  -1   4   79.31    2.13
   2  -1   4   77.59    2.66
   2   1   4   85.86    3.07
  -2  -1  -4   82.46    2.95
  -2   1  -4   76.94    2.61
  -2  -1  -4   77.96    2.23
  -2   1  -5  469.69    6.98
  -2  -1  -5  483.20    7.64
  -2  -1  -5  466.25    6.09
   2  -1   5  456.07    5.16
   2   1   5  463.89    7.57
  -2  -1  -5  463.41    3.74
   2  -1   5  478.12    6.96
   2   1   5  464.01    7.37
  -2  -1  -6    1.52    0.62
   2  -1   6    2.39    0.78
  -2  -1  -6    1.71    0.33
  -2   1  -6    3.38    1.04
   2   1   6    3.16    1.02
  -2  -1  -6    1.38    0.89
  -2   1  -7   -0.47    0.82
  -2  -1  -7   -0.06    0.29
  -2  -1  -7   -0.20    0.67
  -2  -1  -7    0.98    0.94
   2   1   7   -0.25    0.91
   2  -1   7    1.26    0.90
   2   1   8   16.93    1.91
  -2   1  -8   14.28    1.63
   2  -1   8   14.12    1.64
   2   1   8   16.56    2.18
  -2  -1  -8   15.03    1.89
  -2  -1  -8   13.86    1.51
  -2   1  -9   38.95    2.69
   2   1   9   41.71    2.85
  -2  -1  -9   38.69    2.51
  -2  -1  -9   45.20    3.23
   2   1   9   41.84    3.10
   2  -1   9   40.99    2.75
   2  -1  10   64.49    3.56
  -2  -1 -10   59.52    3.35
  -2   1 -10   56.44    3.46
  -2  -1 -10   62.70    3.99
   2   1  10   55.65    3.58
   2   1  10   62.49    3.61
  -2   1 -11   46.39    3.27
  -2  -1 -11   49.60    3.86
   2  -1  11   49.34    3.27
   2   1  11   48.22    3.38
   2   1  11   50.17    3.75
  -2  -1 -11   48.65    3.19
  -2   1 -12    0.64    1.09
  -2  -1 -12   -0.03    1.58
   2  -1  12    0.51    1.36
   2   1  12   -0.03    1.17
   2   1  12   -0.21    1.06
  -2  -1 -12    2.03    1.15
   2  -1  13   41.38    3.30
   2   1  13   43.08    3.46
  -2  -1 -13   36.72    3.59
  -2  -1 -13   41.39    3.26
  -2   1 -13   49.27    3.70
   2  -1  13   42.24    3.51
   2   1  13   45.60    3.83
   2   1  14   11.70    2.32
  -2   1 -14    9.89    1.93
   2   1  14   13.93    2.10
   2  -1  14   11.21    2.10
  -2  -1 -14    6.41    1.57
   2  -1  14   11.09    2.15
   2  -1  15    1.83    1.47
  -2  -1 -15   -0.61    1.05
  -2   1 -15    2.24    1.33
   2   1  15    1.46    1.11
   2   1  15    2.31    1.36
   2  -1  15    2.21    1.59
   2  -1  16    0.31    1.32
  -2   1 -16   -0.12    1.37
   2   1  16   -0.51    0.96
   2   1  16   -1.11    1.26
   2  -1  16    2.25    1.49
  -2  -1 -16   -0.05    1.06
   2  -1  17   -0.21    1.23
   2   1  17   -0.18    1.40
  -2   1 -17    0.48    1.09
  -2  -1 -17   -2.91    1.63
   2   1  17   -0.58    1.09
   2  -1  17    1.22    1.11
   2   1  18   10.94    2.27
   2   1  18   12.79    2.62
  -2  -1 -18   14.27    2.55
  -2   1 -18   13.81    2.61
   2  -1  18   13.59    2.45
   2  -1  18   11.88    2.44
   2   1  19    3.59    1.78
   2  -1  19    1.78    1.79
  -2  -1 -19    3.23    1.84
   2   1  19    0.89    1.27
  -2   1 -19    3.32    1.75
   2  -1  19    2.67    1.72
   2   1  20    2.18    1.71
  -2  -1 -20    3.78    1.83
  -2   1 -20    4.29    1.98
   2   1  20    4.19    1.68
   2  -1  20    2.41    1.32
   2  -1  20    1.84    1.79
   2  -1  21   27.80    3.76
   2   1  21   24.23    3.75
  -2  -1 -21   27.39    3.60
   2   1  21   25.80    3.48
  -2   1 -21   28.89    3.88
   2  -1  21   24.10    3.44
  -2   1 -22   -0.44    1.22
   2   1  22    0.33    1.79
  -2  -1 -22    2.93    1.38
   2  -1  22    1.53    1.79
   2   1  23    4.17    1.83
  -2   1 -23    2.50    1.95
  -2  -1 -23    7.92    2.53
  -2   1 -23    7.48    2.48
   2  -1  23    4.45    1.96
  -2  -1 -24    0.38    1.40
   2   1  24    1.52    1.89
  -2   1 -24    3.53    2.27
   2   2 -25    3.36    2.10
   2  -2 -25    3.33    2.08
  -2   2  25    0.10    1.74
   2   2 -24   -1.74    2.22
   2  -2 -24    1.40    1.43
   2   2 -24    0.84    1.91
   2   2 -23    2.51    2.40
   2  -2 -23    3.03    1.83
   2   2 -23    4.23    2.09
   2  -2 -22   -0.18    1.77
   2   2 -22    3.41    2.46
   2   2 -22   -1.62    2.03
   2   2 -21    9.38    2.72
   2  -2 -21    8.12    2.46
   2   2 -20   44.63    4.77
   2  -2 -20   47.06    4.72
   2   2 -19    8.57    2.45
   2  -2 -19    2.30    1.64
  -2  -2  19    5.86    1.71
  -2   2  19    4.12    1.40
   2  -2 -19    5.48    2.18
   2   2 -18    6.73    2.13
   2  -2 -18    9.43    2.44
  -2  -2  18   10.20    2.20
  -2   2  18    7.12    1.76
   2  -2 -18    4.45    1.98
   2  -2 -17   13.85    2.51
   2   2 -17   19.86    3.14
  -2  -2  17   16.36    2.51
   2   2 -17   21.73    3.23
   2  -2 -17   16.79    2.91
  -2   2  17   17.64    2.28
  -2   2  17   14.79    1.80
  -2   2  16    6.50    1.55
   2   2 -16   10.25    2.42
   2  -2 -16    7.51    1.73
  -2  -2  16    9.03    1.84
   2  -2 -16   10.84    2.30
  -2   2  16   10.38    1.46
  -2  -2  15   19.98    2.57
   2  -2 -15   17.12    2.73
   2  -2 -15   18.24    2.81
  -2   2  15   15.77    2.08
  -2   2  15   13.96    1.64
   2   2 -15    8.00    2.07
   2  -2 -14   11.13    2.27
  -2   2  14   12.80    1.48
   2  -2 -14   10.99    1.98
   2   2 -14    9.35    2.00
  -2  -2  14    9.31    1.87
  -2   2  14   14.11    1.90
   2  -2 -13   33.87    3.30
  -2  -2  13   32.44    3.00
  -2   2  13   25.41    1.92
  -2   2  13   29.57    2.53
   2  -2 -13   24.28    2.88
   2   2 -13   29.63    3.10
  -2   2  12   24.72    1.76
   2  -2 -12   22.94    2.54
  -2  -2  12   22.47    2.51
   2  -2 -12   23.87    2.65
   2   2 -12   20.94    2.66
  -2   2  12   26.31    1.72
  -2   2  12   24.58    2.26
   2  -2 -11    9.01    1.76
   2  -2 -11   10.31    1.76
  -2  -2  11   11.81    1.98
  -2   2  11   10.98    1.12
  -2   2  11    7.71    1.00
   2   2 -11   12.69    2.15
  -2   2  11    9.28    1.42
  -2  -2  10   64.32    3.64
  -2   2  10   65.38    3.28
   2  -2 -10   68.00    3.80
   2  -2 -10   64.42    3.79
  -2   2  10   68.71    2.47
   2   2 -10   63.28    3.81
   2   2 -10   61.23    1.42
  -2   2   9   21.22    1.28
  -2  -2   9   25.68    2.28
  -2   2   9   26.46    2.02
   2   2  -9   21.40    2.28
   2  -2  -9   23.64    2.28
   2   2  -9   22.22    0.95
   2   2  -8  340.70    7.63
   2   2  -8  344.39    3.88
   2  -2  -8  344.75    7.59
  -2  -2   8  334.66    7.54
  -2   2   8  335.54    4.49
  -2  -2   7   34.24    2.40
   2  -2  -7   34.58    2.39
   2   2  -7   38.15    1.38
  -2   2   7   39.73    2.60
   2   2  -7   37.17    2.54
   2   2  -6  173.01    4.52
   2   2  -6  172.85    4.77
   2   2  -6  175.49    3.03
  -2  -2   6  177.13    4.96
  -2   2   6  178.13    5.01
   2  -2  -6  177.50    4.88
   2  -2  -5   12.07    1.43
  -2   2   5   13.47    1.55
   2   2  -5   12.27    1.24
  -2  -2   5   11.98    1.45
   2   2  -5   11.78    1.42
   2   2  -5   10.79    0.91
   2  -2  -5   11.39    0.58
  -2  -2   5   11.79    0.88
   2  -2  -4  234.41    4.97
   2   2  -4  236.37    4.29
   2   2  -4  247.17    4.81
   2   2  -4  229.45    3.17
  -2  -2   4  251.60    5.22
  -2   2   4  233.88    5.08
   2  -2  -3  142.16    3.68
  -2   2   3  147.38    3.76
  -2  -2   3  143.00    2.07
   2   2  -3  137.85    2.00
  -2   2   3  142.45    3.73
   2   2  -3  143.93    3.37
  -2  -2   3  136.13    3.63
   2  -2  -2  798.97    8.16
  -2  -2   2  792.92    6.47
   2   2  -2  778.18    6.89
  -2   2   2  788.48    8.15
  -2   2   2  800.52    8.20
  -2  -2   2  803.88    7.99
  -2  -2   1 1353.69    7.86
  -2  -2   1 1328.75    9.32
  -2   2   1 1300.60   10.19
   2  -2  -1 1311.92   10.23
   2   2  -1 1314.22    7.85
  -2   2   1 1329.60   10.10
   2   2   0   35.23    1.16
   2  -2   0   32.12    1.72
  -2   2   0   31.08    1.66
   2   2   0   32.44    1.38
  -2  -2   0   37.17    1.20
  -2  -2   0   36.19    1.43
  -2  -2   0   36.77    1.20
  -2   2   0   34.34    1.71
  -2  -2  -1    2.09    0.39
  -2  -2  -1    2.03    0.43
   2   2   1    1.89    0.39
   2   2   1    1.79    0.37
  -2   2  -1    1.18    0.61
  -2  -2  -1    2.31    0.39
   2  -2   1    2.06    0.78
  -2   2  -1    2.64    0.79
   2   2   1    1.25    0.37
  -2   2  -2  145.30    3.62
  -2  -2  -2  153.26    2.42
  -2   2  -2  148.49    3.74
  -2  -2  -2  151.67    2.42
   2  -2   2  145.38    3.65
   2   2   2  145.48    2.40
  -2   2  -3   77.10    2.84
  -2  -2  -3   79.62    2.03
  -2  -2  -3   79.82    2.03
   2   2   3   80.42    3.04
   2   2   3   81.36    2.04
  -2   2  -3   78.11    2.96
   2   2   4  265.73    5.58
  -2  -2  -4  262.49    4.16
  -2   2  -4  263.85    5.44
  -2   2  -4  263.53    5.76
  -2   2  -5  145.84    4.28
   2  -2   5  144.85    2.90
   2   2   5  142.86    4.35
  -2  -2  -5  148.16    3.53
   2   2   5  143.70    4.43
  -2   2  -5  144.08    4.58
  -2  -2  -6   30.80    1.85
  -2   2  -6   29.07    2.15
   2  -2   6   31.85    1.90
   2  -2   6   29.32    1.31
   2   2   6   31.29    2.24
  -2   2  -6   30.72    2.44
  -2  -2  -6   32.63    2.33
   2   2   6   28.40    2.15
   2   2   7   68.35    3.35
  -2   2  -7   66.07    3.30
  -2   2  -7   63.55    3.52
  -2  -2  -7   65.61    3.50
   2  -2   7   65.77    2.84
   2   2   7   65.47    3.30
  -2  -2  -7   65.51    2.85
   2  -2   7   63.49    1.82
  -2   2  -8  633.19   10.52
   2   2   8  629.06   10.14
  -2  -2  -8  630.44    9.33
   2   2   8  612.18   10.31
  -2  -2  -8  635.97   11.14
   2  -2   8  621.98    9.07
  -2   2  -8  618.96   11.19
   2   2   9  131.47    5.50
  -2   2  -9  135.17    5.18
   2   2   9  131.75    4.87
  -2  -2  -9  135.40    4.64
   2  -2   9  131.43    4.51
   2   2   9  132.32    5.04
  -2  -2  -9  131.78    5.40
  -2  -2 -10   42.75    2.85
   2   2  10   47.45    3.58
   2  -2  10   46.05    2.84
   2   2  10   48.65    3.26
  -2  -2 -10   51.20    3.66
  -2   2 -10   43.75    3.14
  -2   2 -11   13.85    2.07
   2   2  11   13.75    2.29
  -2  -2 -11   11.21    1.92
  -2  -2 -11   15.02    1.93
   2   2  11    9.29    1.63
   2  -2  11   13.96    1.82
  -2   2 -12   41.99    3.43
   2  -2  12   39.39    3.00
  -2  -2 -12   37.24    2.90
   2   2  12   42.89    3.66
  -2  -2 -12   42.33    3.73
   2   2  12   37.30    3.12
   2   2  13    1.20    1.09
   2   2  13    1.27    1.30
  -2   2 -13    0.18    1.34
   2  -2  13   -1.91    1.15
  -2  -2 -13   -0.46    1.01
  -2  -2 -13   -0.05    1.36
  -2  -2 -14   12.93    2.01
  -2  -2 -14   11.16    2.39
   2  -2  14   12.78    1.97
  -2   2 -14   13.21    2.22
   2   2  14   10.97    2.03
   2   2  14   12.16    2.49
   2   2  15   11.59    2.46
   2   2  15    4.06    1.46
  -2  -2 -15   10.55    2.63
   2  -2  15    7.15    1.69
  -2   2 -15    6.33    1.92
  -2  -2 -15    7.08    1.76
   2  -2  16    8.75    1.85
  -2  -2 -16   10.36    2.21
  -2  -2 -16   12.63    2.77
   2   2  16    8.46    2.32
   2   2  16   13.06    2.31
  -2   2 -16   14.46    2.61
   2  -2  17    2.78    1.62
   2  -2  17   -0.96    1.05
  -2   2 -17    0.08    1.38
  -2  -2 -17   -0.26    1.31
   2   2  17    0.38    1.09
   2   2  17    0.18    1.60
   2   2  18   14.54    2.40
   2  -2  18   16.39    2.56
   2   2  18   13.48    2.69
   2  -2  18   19.21    3.07
  -2  -2 -18   16.07    2.73
  -2   2 -18   12.79    3.09
  -2   2 -18   13.45    2.69
   2  -2  19    0.56    1.30
  -2  -2 -19   -1.04    1.32
  -2   2 -19    3.28    2.23
   2   2  19    0.24    1.17
   2   2  19    1.01    1.69
  -2   2 -19    1.30    1.37
   2  -2  19    0.86    1.33
   2   2  20    9.95    2.32
  -2  -2 -20   10.34    2.27
   2   2  20    8.99    2.52
  -2   2 -20   10.35    2.80
  -2   2 -20   11.23    2.56
   2  -2  20    9.63    2.45
  -2   2 -21    3.80    2.34
  -2   2 -21    0.02    1.59
   2   2  21   -1.16    1.51
  -2  -2 -21   -2.04    1.79
   2  -2  21   -2.39    1.77
  -2  -2 -21    0.98    1.34
   2  -2  22    0.28    1.17
  -2   2 -22    1.14    1.75
  -2  -2 -22    3.84    1.92
  -2   2 -22    3.44    1.95
   2   2  22    1.39    1.67
   2  -2  23    0.74    1.35
  -2   2 -23    3.76    2.42
   2   2  23    0.02    1.75
  -2  -2 -23    5.25    2.20
  -2   2 -23    1.79    1.69
   2   2  24    2.23    1.77
  -2   2 -24    8.51    2.61
   2  -3 -25    3.57    2.06
   2   3 -24   -1.02    1.71
   2   3 -24    3.65    2.39
   2  -3 -24    4.79    2.23
   2   3 -23   17.12    3.45
   2  -3 -23   18.84    3.29
   2   3 -23   15.94    3.27
   2  -3 -22    0.75    1.32
   2   3 -22    2.40    1.77
   2   3 -22    3.04    1.52
   2  -3 -21    7.45    2.43
   2   3 -21    7.98    2.56
   2  -3 -21    6.01    2.17
   2   3 -21    6.96    2.32
   2   3 -20   -0.40    1.33
   2   3 -20    0.14    1.76
   2  -3 -20    0.05    1.71
   2  -3 -20    0.38    1.63
   2  -3 -19    0.58    1.28
   2  -3 -19    0.61    1.60
   2   3 -19    0.81    1.58
   2   3 -19    0.30    1.35
  -2   3  18    6.19    1.49
   2  -3 -18    5.61    2.13
   2   3 -18    6.32    2.10
   2   3 -18    7.97    2.14
   2  -3 -18    6.12    1.86
   2  -3 -17   44.16    4.32
   2   3 -17   39.46    4.15
   2   3 -17   47.63    4.54
  -2   3  17   42.19    3.33
   2  -3 -17   43.21    4.48
  -2  -3  17   40.74    3.85
   2   3 -16    4.41    1.90
   2   3 -16    4.18    1.68
   2  -3 -16    5.94    2.24
  -2   3  16    1.86    1.02
   2  -3 -16    3.50    1.66
  -2   3  16    2.25    0.74
  -2  -3  16    2.42    1.58
  -2   3  15    8.52    1.29
   2  -3 -15    4.90    1.70
   2   3 -15    7.45    2.04
  -2  -3  15    6.49    1.89
  -2   3  15    9.74    1.64
   2   3 -15   11.64    2.45
   2  -3 -15   10.86    2.32
  -2   3  15    8.10    1.26
  -2   3  14   81.44    3.46
   2  -3 -14   77.87    4.85
  -2   3  14   80.16    4.12
  -2  -3  14   79.24    4.92
   2   3 -14   76.26    5.00
  -2   3  14   80.59    3.42
   2   3 -14   82.15    5.12
   2  -3 -14   73.11    4.96
   2   3 -13   67.95    4.58
   2   3 -13   77.70    4.89
   2  -3 -13   77.02    4.92
  -2   3  13   71.99    3.07
  -2  -3  13   79.01    4.73
   2  -3 -13   77.47    4.70
  -2   3  13   71.69    3.18
  -2   3  13   76.00    3.93
  -2   3  12    4.01    1.15
   2  -3 -12    0.12    1.16
   2   3 -12    5.49    1.59
   2   3 -12    1.82    1.44
  -2   3  12    2.20    0.81
   2  -3 -12    1.63    1.48
  -2  -3  12    0.24    1.25
  -2  -3  11  127.93    5.59
   2  -3 -11  124.41    5.44
   2   3 -11  131.69    5.78
  -2   3  11  127.74    4.66
   2   3 -11  132.57    5.58
   2  -3 -10   12.46    1.91
   2   3 -10    9.83    1.73
   2   3 -10   12.09    1.93
  -2  -3  10   11.65    1.77
   2   3  -9    2.78    1.21
   2  -3  -9    2.85    1.25
   2   3  -9    2.06    1.15
  -2  -3   9    0.09    1.17
  -2  -3   8    2.86    1.24
   2  -3  -8    2.99    1.31
   2   3  -8    1.44    1.08
   2   3  -8    1.41    0.97
  -2   3   7   -2.00    1.44
  -2  -3   7    2.09    1.13
   2   3  -7   -0.79    1.08
   2   3  -7   -0.65    0.81
   2  -3  -7    0.16    0.79
  -2  -3   6   32.26    2.44
  -2   3   6   30.65    2.43
   2   3  -6   30.55    2.23
   2  -3  -6   32.55    2.32
   2  -3  -6   31.00    1.32
   2   3  -6   28.37    2.09
  -2  -3   5   98.56    3.82
   2   3  -5  100.29    3.66
   2   3  -5   98.19    2.10
  -2   3   5   97.06    3.78
   2  -3  -5   98.47    3.72
   2   3  -5   93.40    3.37
   2   3  -4  468.93    7.25
   2   3  -4  457.41    3.37
  -2  -3   4  469.00    7.82
   2  -3  -4  460.51    7.65
  -2   3   4  474.60    7.76
  -2   3   4  475.11    7.73
   2  -3  -3   14.05    1.50
  -2   3   3   15.47    1.62
  -2  -3   3   14.34    1.52
   2   3  -3   15.19    1.37
  -2   3   3   15.40    1.53
  -2  -3   2   18.28    1.08
   2   3  -2   18.44    1.37
  -2  -3   2   16.50    1.42
  -2   3   2   21.13    1.70
   2  -3  -2   20.78    1.73
  -2   3   2   17.59    1.52
  -2   3   1   60.89    2.48
  -2  -3   1   64.14    2.24
   2   3  -1   60.65    2.18
  -2   3   1   62.21    2.70
   2  -3  -1   63.27    2.69
  -2  -3   1   59.88    2.38
   2  -3   0  154.52    4.16
  -2  -3   0  160.36    3.27
  -2   3   0  163.07    4.24
  -2   3   0  162.47    3.83
   2   3   0  155.94    3.63
   2   3   0  163.61    3.28
  -2   3  -1    8.48    1.12
   2  -3   1    7.74    1.23
   2   3   1    8.57    0.84
  -2  -3  -1    7.98    0.84
  -2   3  -1    7.85    1.25
   2   3   1    7.70    1.12
  -2   3  -2  196.49    4.83
   2   3   2  196.80    3.52
   2  -3   2  188.12    4.78
   2   3   2  191.91    4.62
  -2  -3  -2  196.35    3.55
  -2   3  -2  191.86    4.28
   2   3   2  179.60    3.02
  -2  -3  -3    9.44    0.90
  -2   3  -3    7.42    1.11
  -2   3  -3    7.47    1.30
   2  -3   3    8.34    1.37
   2   3   3    8.27    0.61
  -2  -3  -4   88.14    2.70
   2   3   4   78.59    1.51
  -2   3  -4   78.52    3.42
  -2   3  -4   85.80    3.52
  -2  -3  -5  216.51    4.52
  -2   3  -5  215.65    5.78
  -2   3  -5  217.88    5.90
  -2  -3  -6    0.07    0.60
  -2   3  -6    0.97    0.92
  -2   3  -6    0.85    0.96
   2  -3   7   10.52    0.82
  -2  -3  -7   10.92    1.29
   2   3   7   11.16    1.49
  -2   3  -7   12.61    1.74
  -2   3  -7   10.42    1.53
   2   3   7   12.58    1.78
  -2   3  -8   72.48    4.20
   2   3   8   74.50    3.71
   2  -3   8   69.56    1.85
  -2   3  -8   67.69    3.77
  -2  -3  -8   65.83    3.08
   2   3   8   70.29    3.73
  -2   3  -9    2.78    1.23
   2  -3   9    1.93    0.73
  -2   3  -9    3.30    1.49
   2   3   9    2.74    1.03
  -2  -3  -9    4.98    1.11
  -2  -3  -9    3.48    1.47
   2   3   9    3.84    1.19
   2   3   9    3.31    0.39
  -2   3 -10    0.96    1.03
   2  -3  10    0.57    0.79
   2   3  10    3.21    1.70
  -2  -3 -10   -0.03    0.75
  -2  -3 -10    1.83    1.22
  -2   3 -10    1.90    1.59
   2   3  10    1.06    0.30
   2   3  10    0.00    1.01
   2   3  10    1.52    1.30
   2   3  11   49.63    3.91
  -2   3 -11   47.16    3.60
  -2  -3 -11   44.74    3.07
  -2   3 -11   45.75    3.88
   2   3  11   48.96    3.47
  -2  -3 -11   48.01    3.83
   2   3  11   49.39    3.42
   2  -3  11   48.44    2.93
   2   3  12   38.67    3.11
  -2  -3 -12   34.43    3.45
  -2   3 -12   33.08    3.49
   2   3  12   37.28    3.11
   2   3  12   38.34    3.77
  -2  -3 -12   33.72    2.88
   2  -3  12   33.56    2.57
  -2   3 -12   34.01    3.14
  -2   3 -13   38.27    3.79
  -2  -3 -13   39.50    3.76
  -2   3 -13   33.99    3.32
   2   3  13   29.79    3.53
   2  -3  13   35.04    2.76
   2   3  13   30.59    2.87
  -2  -3 -13   30.00    2.85
   2  -3  14    0.41    0.82
   2   3  14    2.01    1.43
  -2  -3 -14    2.21    1.35
  -2   3 -14    0.45    1.34
  -2   3 -14    2.29    1.78
  -2  -3 -14    1.12    1.59
   2   3  14    1.11    1.10
   2   3  15    3.59    1.86
  -2   3 -15    9.20    2.44
  -2   3 -15    5.40    1.64
  -2  -3 -15    5.98    2.16
   2   3  15    5.35    1.49
  -2  -3 -15    7.52    1.77
   2  -3  15    6.70    1.46
  -2  -3 -16    0.52    0.99
  -2  -3 -16    1.56    1.83
  -2   3 -16    0.53    1.30
   2   3  16    0.97    1.80
   2   3  16    0.32    1.15
   2  -3  16   -0.98    1.07
  -2   3 -16    1.23    2.06
  -2  -3 -17   22.60    2.99
   2   3  17   16.39    3.05
  -2   3 -17   22.83    3.48
   2  -3  17   22.20    2.62
   2   3  17   25.81    3.07
  -2  -3 -17   17.95    3.33
  -2   3 -17   25.07    3.48
  -2   3 -18    2.30    1.85
   2   3  18    1.86    2.11
  -2   3 -18    6.12    2.65
  -2  -3 -18    1.74    1.36
  -2  -3 -18    8.51    2.85
   2   3  18    3.04    1.38
  -2  -3 -19   11.20    2.32
   2   3  19    9.15    2.30
   2   3  19   11.80    2.35
  -2   3 -19   10.50    2.69
  -2   3 -19    9.99    2.40
   2  -3  19   10.62    2.36
  -2  -3 -20    8.07    2.17
   2  -3  20    3.82    1.54
   2   3  20    5.84    1.84
  -2   3 -20    8.94    2.89
   2   3  20    7.72    2.59
  -2   3 -20    7.56    2.32
  -2  -3 -21   25.24    3.40
   2   3  21   29.19    4.14
   2  -3  21   32.89    4.17
  -2   3 -21   30.21    4.25
  -2   3 -21   28.76    4.43
  -2  -3 -22    2.13    1.48
  -2   3 -22    1.29    1.55
  -2   3 -22    0.13    1.47
   2   3  22    4.14    2.35
   2  -3  22   -1.58    1.54
  -2   3 -23    6.24    2.34
   2  -3  23    3.21    1.71
   2   3  23    2.89    2.01
  -2   3 -24    1.12    1.61
   2  -3  24    1.95    1.81
   2  -4 -25   16.14    3.47
   2   4 -24    8.47    2.57
   2   4 -24    8.04    2.63
   2  -4 -24    8.92    2.66
   2   4 -23   11.18    2.94
   2  -4 -23   14.35    3.04
   2   4 -23   12.54    3.19
   2  -4 -23    9.22    2.69
   2   4 -22    7.92    2.49
   2  -4 -22    9.46    3.16
   2   4 -22    7.27    2.54
   2  -4 -22    7.13    2.30
   2   4 -21   -1.21    1.67
   2  -4 -21    2.67    2.20
   2   4 -21    4.29    2.23
   2  -4 -21    0.26    1.62
   2  -4 -20   20.58    3.23
   2   4 -20   16.82    3.07
   2   4 -20   23.06    3.60
   2  -4 -20   24.04    3.90
   2   4 -19    8.58    2.69
   2  -4 -19    8.03    2.21
   2  -4 -19    7.87    2.33
   2   4 -19   12.26    2.71
   2  -4 -18   20.93    3.06
   2   4 -18   22.21    3.42
   2   4 -18   22.22    3.46
   2  -4 -18   18.32    3.07
   2   4 -17    8.00    2.46
   2   4 -17   18.59    3.03
  -2   4  17   18.73    2.21
   2  -4 -17   12.85    2.74
   2  -4 -17   17.58    2.83
   2  -4 -16    8.66    2.29
   2   4 -16   10.19    2.44
   2  -4 -16    4.90    1.77
   2   4 -16    5.38    1.74
  -2   4  16    3.99    1.27
   2  -4 -15    4.57    1.85
   2  -4 -15    6.51    1.79
  -2   4  15    5.57    1.21
   2   4 -15    2.46    1.77
   2   4 -15    5.76    1.86
  -2   4  15    5.39    1.40
   2  -4 -14   -0.78    1.81
  -2   4  14    2.64    1.18
  -2  -4  14    6.08    2.02
   2   4 -14    2.22    1.58
  -2   4  14    2.56    1.08
   2  -4 -14    0.72    1.12
   2   4 -14   -1.30    1.45
   2   4 -13   23.42    2.95
  -2   4  13   25.90    2.32
   2   4 -13   22.81    2.92
  -2  -4  13   28.34    3.10
   2  -4 -13   25.34    2.95
   2   4 -12    1.09    1.38
  -2  -4  12    1.71    1.22
   2  -4 -12   -0.30    1.23
   2   4 -12   -0.19    1.29
   2   4 -11    4.31    1.53
   2   4 -11    4.28    1.46
  -2  -4  11    4.81    1.77
   2  -4 -11    6.33    1.69
   2  -4 -10   54.42    3.59
   2   4 -10   51.97    3.70
   2   4 -10   49.89    3.54
  -2  -4  10   46.83    3.56
   2   4  -9    0.91    1.07
   2   4  -9   -1.58    1.24
  -2  -4   9    0.86    0.38
  -2  -4   9    0.86    1.24
   2  -4  -9    0.69    1.05
   2  -4  -8   43.36    3.00
   2   4  -8   40.18    2.75
   2   4  -8   41.94    3.09
  -2  -4   8   38.12    3.08
  -2  -4   7    1.22    1.12
   2  -4  -7    2.71    1.22
   2   4  -7    1.46    1.01
   2   4  -7    1.84    1.10
  -2   4   7    0.92    0.99
  -2   4   6   42.51    2.90
   2  -4  -6   51.65    3.08
  -2  -4   6   46.70    2.98
   2   4  -6   45.35    2.81
   2   4  -6   48.61    1.55
  -2  -4   5   26.17    2.26
  -2   4   5   27.56    2.24
   2   4  -5   25.91    0.85
  -2   4   5   27.63    2.31
   2  -4  -5   29.10    2.25
   2   4  -5   25.26    2.09
  -2  -4   4    7.95    0.64
   2  -4  -4    7.25    1.33
   2   4  -4    5.93    1.24
  -2   4   4    5.21    1.05
  -2   4   4    5.67    1.17
  -2  -4   3  133.72    2.62
  -2   4   3  133.30    4.17
   2   4  -3  126.26    4.01
  -2   4   3  122.20    4.30
   2  -4  -3  128.46    4.31
  -2   4   2  351.55    6.53
  -2  -4   2  349.51    6.24
   2  -4  -2  346.04    7.00
   2   4  -2  347.38    6.25
  -2   4   2  361.90    7.13
   2  -4  -1    4.97    1.17
   2   4  -1    2.77    0.83
  -2   4   1    3.67    1.04
  -2  -4   1    4.12    0.90
  -2  -4   1    3.62    0.38
  -2   4   1    5.74    1.14
   2   4   0   10.30    1.14
   2  -4   0   10.75    1.42
  -2  -4   0   11.51    1.14
   2   4   0   10.43    1.11
  -2   4   0   12.09    1.59
  -2  -4   0   11.15    0.84
  -2   4   0   11.31    1.26
   2   4   1  177.91    4.04
   2   4   1  176.09    4.34
   2  -4   1  170.79    4.95
  -2   4  -1  169.78    4.23
  -2   4  -1  167.67    4.98
  -2  -4  -1  176.14    4.08
  -2   4  -2   73.07    3.35
   2   4   2   70.69    2.61
   2   4   2   64.76    2.90
  -2   4  -2   69.02    2.75
  -2  -4  -2   67.35    2.51
   2  -4   2   66.23    3.25
   2   4   3   16.92    1.78
  -2  -4  -3   18.75    1.42
   2  -4   3   20.25    1.92
  -2   4  -3   21.14    2.03
   2   4   3   20.01    1.42
  -2   4  -3   18.23    1.57
  -2   4  -4  182.56    5.55
  -2   4  -4  188.89    4.77
  -2   4  -4  175.09    3.23
   2   4   4  183.12    5.49
   2  -4   4  182.09    5.51
  -2  -4  -4  180.36    4.31
  -2   4  -5   75.54    3.76
   2   4   5   75.64    3.83
  -2  -4  -5   71.24    2.86
  -2   4  -6  172.36    5.87
  -2  -4  -6  173.17    4.65
  -2   4  -6  183.99    6.09
  -2   4  -7    1.37    1.15
  -2   4  -7    1.77    1.12
  -2  -4  -7    1.60    0.76
   2   4   8   23.10    0.91
  -2   4  -8   25.61    2.73
  -2   4  -8   27.03    2.64
  -2  -4  -8   28.03    2.17
   2   4   8   25.80    2.72
  -2  -4  -9  160.62    5.30
  -2   4  -9  163.20    6.68
   2   4   9  163.40    6.07
   2   4   9  154.54    6.44
  -2   4  -9  165.70    6.35
   2   4   9  152.13    2.35
   2  -4   9  161.92    2.78
   2   4  10   34.84    3.02
  -2   4 -10   30.46    3.03
  -2  -4 -10   34.90    2.65
   2   4  10   32.58    3.25
  -2   4 -10   33.55    3.30
   2   4  10   27.28    1.03
  -2   4 -11    3.75    1.72
  -2   4 -11    5.24    1.57
  -2  -4 -11    7.99    2.00
   2   4  11    4.71    1.56
  -2  -4 -11    4.31    1.16
   2   4  11   11.45    2.35
   2   4  12    9.18    2.29
  -2  -4 -12   10.29    1.82
  -2   4 -12    6.37    2.18
   2   4  12    7.14    1.82
  -2  -4 -12    6.74    1.75
  -2   4 -12    7.89    1.96
  -2   4 -13   12.61    2.36
  -2   4 -13   14.93    2.43
  -2  -4 -13   15.72    2.63
   2   4  13   15.69    2.69
   2   4  13   13.46    2.15
  -2  -4 -13   17.69    2.19
  -2  -4 -14    0.84    1.42
  -2   4 -14   -1.46    1.79
  -2  -4 -14    0.53    1.04
  -2   4 -14    1.58    1.43
   2   4  14    0.54    1.38
   2   4  14   -0.27    0.92
  -2  -4 -15   11.37    2.17
  -2  -4 -15    8.58    2.22
  -2   4 -15   10.80    2.29
   2   4  15    7.37    2.46
   2   4  15   10.50    1.95
  -2   4 -15    6.82    2.22
  -2  -4 -16   25.34    3.58
   2   4  16   24.36    3.62
   2   4  16   25.68    2.95
  -2   4 -16   23.19    3.30
  -2  -4 -16   24.87    2.93
  -2   4 -16   24.85    3.54
  -2   4 -17   19.68    3.22
  -2   4 -17   20.05    3.33
  -2  -4 -17   21.20    3.46
   2   4  17   24.39    3.48
  -2  -4 -17   23.71    2.96
  -2   4 -18    4.46    2.15
  -2  -4 -18    0.04    1.42
  -2  -4 -18   -1.08    1.80
  -2   4 -18    5.28    2.40
   2   4  18    1.31    1.67
  -2  -4 -19    1.82    1.58
   2   4  19   -1.10    1.99
  -2   4 -19    1.76    1.99
  -2  -4 -19   -0.47    1.80
  -2   4 -19   -0.53    1.40
  -2  -4 -20   18.78    2.96
  -2  -4 -20   22.98    3.77
  -2   4 -20   22.34    3.79
   2   4  20   19.50    3.59
  -2   4 -20   20.45    3.53
   2  -4  21    6.42    2.32
  -2   4 -21    9.68    3.00
  -2   4 -21    5.12    2.24
   2   4  21    7.50    2.78
   2   4  22    0.44    1.99
   2  -4  22   -0.49    1.64
  -2   4 -22    1.47    1.55
  -2   4 -22    5.20    2.71
   2   4  23    3.55    1.94
   2  -4  23    3.71    2.18
  -2   4 -23    3.52    2.10
   2  -5 -24    2.75    2.03
   2   5 -23    0.18    1.45
   2  -5 -23   -2.28    1.52
   2   5 -23   -0.85    1.95
   2  -5 -23    0.98    1.75
   2   5 -22    5.30    2.20
   2   5 -22    1.61    1.92
   2  -5 -22    4.02    2.55
   2  -5 -22   -0.37    1.50
   2  -5 -21   13.53    3.17
   2   5 -21   13.04    3.05
   2  -5 -21   18.44    3.41
   2   5 -21   16.86    3.40
   2   5 -20    5.51    2.32
   2   5 -20    4.28    1.95
   2  -5 -20    1.83    1.75
   2  -5 -20    1.12    1.54
   2   5 -19    3.66    2.12
   2  -5 -19    5.43    1.95
   2   5 -19    2.34    1.79
   2  -5 -19    0.95    1.79
   2   5 -18   20.86    3.33
   2  -5 -18   15.18    2.87
   2  -5 -18   14.98    3.28
   2   5 -18   11.73    2.63
   2   5 -17   17.57    3.01
   2   5 -17   18.11    3.04
   2  -5 -17   15.64    2.67
   2  -5 -17   20.17    3.41
   2  -5 -16    2.56    1.70
   2   5 -16    1.55    1.70
  -2   5  16    2.43    1.17
   2   5 -16    5.15    1.94
   2  -5 -16   -0.78    1.41
   2   5 -15   50.52    4.51
   2  -5 -15   45.20    4.39
  -2   5  15   47.93    3.32
   2   5 -15   49.34    4.29
   2  -5 -15   43.84    3.95
  -2   5  15   45.11    3.20
   2   5 -14   37.46    3.75
   2   5 -14   30.21    3.51
   2  -5 -14   35.74    3.49
  -2   5  14   37.18    2.84
   2   5 -13   57.90    4.66
   2   5 -13   63.11    4.63
   2  -5 -13   59.60    4.43
   2   5 -12    6.15    1.73
   2   5 -12    5.21    1.91
   2  -5 -12    6.74    1.90
   2   5 -11  143.16    6.23
   2  -5 -11  128.99    5.92
   2   5 -11  144.51    6.42
   2   5 -10   35.01    3.08
   2   5 -10   40.49    3.50
   2  -5 -10   39.42    3.27
   2  -5  -9   16.38    2.18
   2   5  -9   16.95    2.11
   2   5  -9   16.35    2.24
   2  -5  -8   63.81    3.77
   2   5  -8   61.74    3.81
  -2   5   7    0.38    1.39
   2   5  -7    1.59    0.38
   2   5  -7    0.79    1.07
   2  -5  -7    2.80    1.19
  -2   5   6   23.50    2.21
   2  -5  -6   24.32    2.38
   2   5  -6   22.66    0.83
   2   5  -6   25.37    2.36
   2   5  -6   22.65    0.83
  -2   5   5    3.31    1.18
  -2   5   5    2.28    1.11
   2   5  -5    2.61    1.14
   2  -5  -5    3.55    1.11
   2   5  -4   55.58    3.10
  -2   5   4   45.31    2.70
  -2   5   4   52.61    3.19
   2  -5  -4   53.50    3.23
  -2  -5   3   20.75    1.97
  -2   5   3   20.78    2.10
  -2   5   3   17.46    1.73
   2   5  -3   18.31    1.78
   2  -5  -3   18.64    1.98
  -2   5   2   15.42    1.86
  -2   5   2   17.29    1.68
   2  -5  -2   16.19    1.88
  -2  -5   2   19.44    1.76
   2   5  -2   15.39    1.54
   2   5  -1   17.32    1.35
   2  -5  -1   12.83    1.76
  -2   5   1   18.63    1.67
  -2  -5   1   17.64    0.87
  -2  -5   1   17.11    1.66
   2   5  -1   17.27    1.64
  -2   5   1   15.10    1.81
  -2   5   0   15.16    1.95
   2   5   0   14.68    1.33
  -2  -5   0   15.21    1.57
   2   5   0   16.54    1.63
   2  -5   0   17.25    1.96
  -2   5   0   13.24    1.42
  -2  -5  -1   52.87    2.62
   2   5   1   52.99    2.61
   2   5   1   50.84    2.57
  -2   5  -1   51.63    3.17
  -2   5  -1   52.30    2.55
   2  -5   1   60.49    3.32
   2  -5   2    5.77    1.32
   2   5   2    3.64    1.07
  -2   5  -2    5.10    1.42
   2   5   2    3.76    0.80
  -2  -5  -2    3.64    0.97
  -2   5  -2    4.90    1.01
  -2   5  -3   28.32    2.49
   2   5   3   28.18    2.24
  -2  -5  -3   28.30    1.92
   2   5   3   28.91    1.92
  -2   5  -3   28.91    2.00
   2  -5   3   27.96    2.43
  -2   5  -4   12.20    1.36
  -2  -5  -4   13.05    1.41
  -2   5  -4   13.79    0.89
   2   5   4   16.32    1.93
  -2   5  -4   15.56    2.02
   2   5   4   15.91    1.51
   2  -5   4   14.15    1.84
   2   5   5    3.21    1.35
  -2   5  -5    1.80    0.42
  -2   5  -5    0.83    0.82
  -2  -5  -5    3.53    0.95
   2  -5   5    2.30    1.28
  -2   5  -5   -0.32    1.09
   2   5   6   73.13    4.12
  -2  -5  -6   74.21    3.35
  -2   5  -6   71.18    3.33
  -2   5  -6   74.31    4.17
   2   5   7    5.21    1.59
  -2   5  -7    8.81    1.97
  -2  -5  -7   11.09    1.47
  -2  -5  -8   15.62    1.74
   2   5   8   11.64    2.09
  -2   5  -8   15.09    2.27
  -2   5  -8   15.89    2.43
   2   5   9    6.01    2.06
  -2   5  -9    5.38    1.57
  -2   5  -9    3.13    1.53
  -2  -5  -9    5.06    1.19
   2   5   9    3.53    0.46
   2   5  10   52.45    3.85
  -2   5 -10   44.11    3.83
  -2  -5 -10   54.59    3.36
   2   5  10   54.26    4.29
  -2   5 -10   54.70    4.06
   2   5  11   85.22    4.90
   2   5  11   90.66    5.55
  -2   5 -11   84.28    5.20
  -2   5 -11   80.26    5.25
  -2  -5 -11   82.29    4.30
   2   5  12    2.65    1.29
  -2   5 -12    3.84    1.69
   2   5  12    6.33    2.21
  -2  -5 -12    5.80    1.46
  -2   5 -12    2.16    1.63
  -2  -5 -12    5.02    1.86
  -2  -5 -13   25.19    3.30
  -2  -5 -13   25.32    2.64
  -2   5 -13   18.71    2.85
  -2   5 -13   19.90    2.80
   2   5  13   23.04    3.11
   2   5  13   25.64    2.91
  -2   5 -14    3.82    1.85
   2   5  14    8.90    1.89
  -2   5 -14    8.90    2.27
   2   5  14   10.92    2.52
  -2  -5 -14    9.03    1.81
  -2  -5 -14    7.68    2.21
   2   5  15   22.58    2.94
  -2   5 -15   28.00    3.56
  -2   5 -15   18.10    3.04
  -2  -5 -15   18.74    3.02
  -2  -5 -15   20.43    2.59
   2   5  15   25.42    3.71
   2   5  16    9.35    2.73
  -2   5 -16    4.65    2.12
  -2  -5 -16    8.73    2.41
   2   5  16    4.09    1.55
  -2   5 -16    3.64    1.68
  -2  -5 -16    4.20    1.55
  -2   5 -17    1.18    2.19
   2   5  17    1.13    1.69
  -2  -5 -17   -0.92    0.97
  -2  -5 -17   -0.26    1.67
  -2   5 -17   -0.80    1.39
  -2  -5 -18   10.51    2.37
  -2   5 -18    3.45    2.12
   2   5  18    2.93    1.76
  -2   5 -18    2.77    1.74
  -2  -5 -18    8.61    2.81
  -2   5 -19    0.26    1.93
  -2  -5 -19    1.06    1.07
  -2  -5 -19    4.51    2.53
  -2   5 -19    0.83    1.37
   2   5  19    0.02    1.58
   2   5  20    1.14    2.00
  -2  -5 -20    0.03    2.05
  -2   5 -20    1.84    2.07
  -2   5 -20    4.99    2.41
  -2   5 -21    4.61    2.18
  -2   5 -21    8.47    2.61
   2   5  21   11.54    3.01
  -2  -5 -21    2.85    2.47
   2  -5  22    7.96    2.56
   2   5  22   13.68    3.67
  -2   5 -22    6.10    2.52
  -2   5 -22   13.18    3.64
  -2  -5 -22   11.47    3.56
   2  -5  23   18.74    3.72
   2  -6 -24   -0.55    1.24
   2   6 -23    6.11    2.44
   2  -6 -23    5.05    2.14
   2  -6 -22    3.75    2.49
   2   6 -22    0.96    1.45
   2  -6 -22   -1.00    1.40
   2   6 -22   -1.02    1.87
   2  -6 -21    2.83    2.30
   2   6 -21   -0.79    1.90
   2   6 -21    1.17    1.68
   2  -6 -21    1.97    1.86
   2   6 -20    0.25    1.28
   2   6 -20   -0.06    1.66
   2  -6 -20    2.67    1.64
   2  -6 -20    0.26    1.55
   2  -6 -19   -1.97    2.16
   2  -6 -19    0.81    1.59
   2   6 -19   -0.43    1.43
   2  -6 -18   -0.77    1.69
   2   6 -18    1.58    1.60
   2   6 -18   -0.56    1.64
   2  -6 -18    0.79    1.29
   2   6 -17   -0.40    1.71
   2  -6 -17   -1.66    1.90
   2   6 -17   -1.77    1.80
   2  -6 -17   -0.23    1.50
   2   6 -16   15.77    2.83
   2   6 -16   20.58    3.19
  -2   6  16   21.71    2.55
   2  -6 -16   25.40    3.47
  -2   6  15   21.59    2.28
   2   6 -15   16.99    2.98
   2   6 -15   19.43    2.95
   2  -6 -15   23.67    3.15
   2   6 -14   53.21    4.63
   2   6 -14   50.31    4.35
   2  -6 -14   49.03    4.23
   2   6 -13    3.10    1.41
   2  -6 -13    4.94    1.77
   2   6 -13    3.29    1.57
   2   6 -12   19.40    2.84
   2   6 -12   16.50    2.46
   2  -6 -12   18.35    2.58
   2  -6 -11    1.61    1.53
   2   6 -11    1.35    1.37
   2   6 -10  104.71    5.60
   2  -6 -10  108.74    5.51
   2   6  -9   46.67    3.71
   2  -6  -9   53.32    3.80
   2   6  -8  225.35    7.63
   2   6  -8  212.66    3.42
   2  -6  -8  221.88    7.46
  -2   6   7    0.35    1.19
   2   6  -7    1.38    0.24
   2   6  -7    1.23    1.28
   2  -6  -7    2.97    1.34
   2   6  -7    1.56    0.25
  -2   6   6    6.58    1.64
   2  -6  -6    6.16    1.48
  -2   6   6    4.03    1.37
   2   6  -6    3.75    1.49
  -2   6   5    8.00    1.70
   2  -6  -5   11.51    1.82
  -2   6   5   11.07    1.84
   2   6  -5   14.03    1.91
  -2  -6   4    6.86    1.45
   2   6  -4    9.21    1.62
  -2   6   4    7.11    1.69
   2  -6  -4    7.51    1.58
  -2   6   4    9.37    1.55
  -2   6   3    6.10    1.66
  -2  -6   3    4.12    1.21
   2   6  -3    4.69    1.29
   2  -6  -3    5.08    1.29
  -2   6   3    4.54    1.09
  -2   6   2   -1.59    1.36
   2   6  -2    0.47    0.77
  -2   6   2   -0.42    0.86
   2  -6  -2    2.16    1.15
  -2  -6   2   -0.11    0.82
   2   6  -1    0.48    0.84
   2   6  -1   -0.40    0.62
   2  -6  -1    1.15    1.01
  -2   6   1    0.62    0.78
  -2  -6   1    0.38    0.24
  -2   6   1    1.58    1.12
  -2  -6   1    0.77    0.77
   2   6   0    1.09    0.63
   2   6   0    2.37    0.91
  -2  -6   0    1.46    0.88
  -2   6   0    1.87    0.95
  -2   6   0    2.53    1.11
   2  -6   0    0.95    1.04
   2   6   1  140.27    4.45
  -2   6  -1  139.54    5.48
  -2  -6  -1  136.58    4.65
   2   6   1  141.90    4.71
   2  -6   1  134.77    5.31
  -2   6  -1  132.80    4.24
  -2   6  -2  306.03    6.31
   2  -6   2  315.95    8.24
  -2   6  -2  331.80    8.48
  -2  -6  -2  313.84    6.97
   2   6   2  313.64    7.03
   2   6   2  317.73    7.06
  -2   6  -3    1.62    0.75
   2  -6   3   -1.52    1.46
  -2   6  -3    0.61    1.13
  -2  -6  -3    2.22    0.75
   2   6   3    1.66    0.75
   2   6   3    0.47    1.02
  -2   6  -4    0.60    0.70
  -2   6  -4    0.86    1.13
  -2  -6  -4    1.85    0.87
   2  -6   4   -0.05    1.19
   2   6   4    0.39    0.82
   2   6   4    1.94    1.21
  -2  -6  -5  139.79    4.77
  -2   6  -5  140.98    5.97
   2  -6   5  139.12    5.92
   2   6   5  137.71    5.47
  -2   6  -5  139.07    4.50
  -2  -6  -6    2.28    1.00
  -2   6  -6    1.00    0.75
   2  -6   6    2.04    1.28
  -2   6  -6    2.33    1.66
   2   6   6    1.53    1.33
   2  -6   7    1.44    1.48
   2   6   7   -0.37    1.36
  -2   6  -7    1.03    1.29
  -2  -6  -7   -1.14    0.99
  -2   6  -7   -0.31    0.81
  -2   6  -8   54.59    3.19
  -2  -6  -8   52.07    3.21
  -2   6  -8   50.81    4.02
   2   6   8   48.95    3.87
  -2   6  -9   -2.98    1.51
  -2  -6  -9    0.24    0.85
   2   6   9    0.81    1.41
  -2  -6 -10   17.75    2.12
   2   6  10   18.62    2.84
  -2   6 -10   16.96    2.90
  -2   6 -11   45.83    4.09
  -2  -6 -11   44.21    3.32
   2   6  11   48.33    4.30
   2   6  12   35.17    3.34
   2   6  12   34.30    3.76
  -2   6 -12   38.19    3.85
  -2   6 -12   34.10    3.81
  -2  -6 -12   38.81    3.26
  -2   6 -13    2.89    1.85
   2   6  13    5.09    1.62
  -2  -6 -13    5.57    1.57
  -2   6 -13    3.38    1.71
   2   6  13    3.61    2.12
  -2   6 -14   35.83    3.92
   2   6  14   38.07    3.70
   2   6  14   33.44    3.96
  -2  -6 -14   42.10    3.64
  -2   6 -14   36.08    4.11
  -2  -6 -14   40.85    4.34
   2   6  15    6.19    2.39
  -2  -6 -15    4.98    1.50
  -2   6 -15    2.62    1.81
  -2   6 -15    3.84    1.91
  -2  -6 -15    7.17    2.21
   2   6  15    2.51    1.56
   2   6  16    2.49    1.96
  -2   6 -16    0.11    1.67
  -2  -6 -16    2.53    1.50
   2   6  16    1.14    1.42
  -2  -6 -16    1.03    1.75
  -2   6 -16    0.01    1.98
  -2   6 -17    5.44    2.30
   2   6  17    4.87    1.77
  -2  -6 -17    5.29    1.64
  -2  -6 -17    3.45    1.76
   2   6  17    2.49    2.14
  -2   6 -17    3.40    1.67
   2   6  18    6.88    2.64
  -2   6 -18    6.85    2.17
  -2   6 -18    4.53    2.13
  -2  -6 -18    9.66    2.15
  -2  -6 -18    4.66    2.39
  -2   6 -19   -2.48    1.91
  -2   6 -19    0.04    1.35
   2   6  19   -4.13    2.66
  -2  -6 -19    0.85    2.12
  -2  -6 -20    6.85    2.67
  -2   6 -20    3.28    2.05
  -2   6 -20   -0.10    1.77
   2   6  20    1.56    1.98
  -2   6 -21    3.02    2.34
   2   6  21    6.16    2.98
  -2   6 -21    2.18    2.34
  -2  -6 -21    4.06    2.11
  -2   6 -22    0.08    1.42
   2  -7 -23   10.08    2.85
   2   7 -22    2.01    1.92
   2  -7 -22    2.10    1.76
   2  -7 -22    8.08    3.10
   2   7 -22    5.38    2.37
   2   7 -21    5.55    2.11
   2   7 -21    4.33    2.12
   2  -7 -21    0.32    1.22
   2  -7 -21    3.15    1.82
   2  -7 -20    1.00    1.56
   2  -7 -20    2.90    2.25
   2   7 -20    2.70    1.71
   2   7 -20    6.09    2.63
   2  -7 -19    2.72    1.77
   2   7 -19    2.52    2.34
   2   7 -19    3.23    2.11
   2  -7 -19    5.61    1.99
   2  -7 -18    2.48    2.44
   2  -7 -18    0.36    1.52
   2   7 -18    4.61    2.57
   2   7 -18   -2.84    2.11
   2   7 -17   10.29    2.90
   2  -7 -17    7.54    2.24
   2  -7 -16    4.60    1.83
   2   7 -16    7.81    2.49
   2  -7 -15    0.22    1.37
   2   7 -15    3.01    1.62
   2  -7 -14    1.91    1.40
   2   7 -14    0.57    1.78
   2   7 -13   -2.00    1.56
   2  -7 -13    0.51    1.24
   2   7 -12   -1.63    1.77
   2  -7 -12    1.87    1.62
   2   7 -11    7.29    2.08
   2  -7 -11    3.37    1.53
   2  -7 -10   35.88    3.37
   2   7 -10   32.99    3.45
   2  -7  -9   68.89    4.57
   2   7  -9   67.17    4.64
   2   7  -8   58.19    4.24
   2  -7  -8   57.95    4.08
   2   7  -7   -1.70    1.54
   2  -7  -7    1.59    1.23
   2   7  -6   79.24    4.59
  -2   7   6   76.56    4.58
  -2  -7   6   76.14    4.51
  -2   7   6   73.06    4.17
   2  -7  -6   76.25    4.48
   2  -7  -5   27.32    2.85
  -2   7   5   29.58    2.87
   2   7  -5   26.72    2.72
  -2   7   5   27.18    2.58
  -2  -7   5   27.80    2.69
  -2  -7   4    0.50    1.08
   2  -7  -4    0.91    1.20
  -2   7   4    1.70    1.31
  -2   7   4    2.19    1.18
   2   7  -4    1.50    1.07
   2   7  -3   45.94    3.27
  -2  -7   3   50.63    3.36
  -2   7   3   45.12    3.49
   2  -7  -3   46.47    3.39
  -2   7   3   39.38    2.85
   2   7  -2    0.02    0.95
  -2   7   2   -0.69    0.86
   2  -7  -2   -0.28    1.14
  -2   7   2    1.22    1.07
  -2  -7   2   -0.46    1.08
   2  -7  -1   75.62    4.37
  -2   7   1   76.27    3.58
   2   7  -1   73.28    3.88
  -2  -7   1   73.23    3.82
   2   7  -1   72.11    2.94
  -2   7   1   76.59    4.46
  -2  -7   1   62.41    1.89
  -2   7   0    2.88    1.02
  -2   7   0    1.61    1.41
   2  -7   0    1.51    1.26
   2   7   0    3.28    1.17
  -2  -7   0    4.81    1.34
   2   7   0    1.21    0.76
  -2  -7  -1  114.86    4.69
   2   7   1  109.18    4.64
  -2   7  -1  109.77    5.34
   2   7   1  112.20    4.20
   2  -7   1  112.18    5.37
  -2   7  -1  113.52    4.15
   2  -7   2   13.76    2.38
  -2   7  -2   10.15    1.92
  -2  -7  -2   10.53    1.55
  -2   7  -2   13.32    1.51
   2   7   2   11.24    1.72
   2   7   2   10.74    1.60
   2   7   3    0.01    0.92
   2  -7   3   -0.68    1.36
  -2  -7  -3    0.22    0.88
  -2   7  -3    0.32    0.80
  -2   7  -3   -0.05    1.21
   2   7   3   -0.44    0.81
   2  -7   4    2.12    1.59
   2   7   4    1.53    1.24
  -2   7  -4    0.92    0.69
  -2   7  -4    1.16    1.46
   2   7   4    0.53    0.87
  -2  -7  -4    0.44    1.02
   2  -7   5   59.13    4.26
  -2   7  -5   56.39    4.15
   2   7   5   61.13    3.51
  -2   7  -5   55.87    2.99
  -2  -7  -5   57.05    3.37
   2   7   5   58.60    3.84
   2  -7   6    4.79    1.77
  -2   7  -6    1.40    1.47
  -2   7  -6    1.11    0.83
  -2  -7  -6    0.79    0.87
   2   7   6    2.30    1.47
  -2  -7  -7    0.92    0.99
   2  -7   7   -1.35    1.70
  -2   7  -7    0.42    0.87
  -2   7  -7   -0.93    1.61
   2   7   7    1.57    1.56
  -2  -7  -8    0.67    0.98
  -2   7  -8    1.40    0.85
  -2   7  -8   -0.06    1.53
   2  -7   8    1.50    1.85
   2   7   8    1.40    1.77
  -2   7  -9   38.43    2.80
   2  -7   9   41.65    3.91
   2   7   9   39.36    3.74
  -2  -7  -9   45.10    3.32
  -2   7  -9   38.69    3.83
  -2   7 -10   14.00    1.90
  -2   7 -10   13.17    2.59
  -2  -7 -10   10.91    1.85
   2   7  10   12.78    2.47
  -2   7 -11   41.18    4.04
   2   7  11   39.35    4.06
  -2  -7 -11   34.71    3.09
  -2   7 -11   34.68    2.89
  -2   7 -12    0.82    1.57
   2   7  12    3.71    1.87
  -2  -7 -12    2.81    1.27
  -2  -7 -13    3.10    1.31
   2   7  13    3.54    1.91
  -2   7 -13    3.42    1.79
   2   7  13    5.54    1.92
   2   7  14   10.15    2.32
  -2  -7 -14    6.61    1.67
   2   7  14    7.17    2.26
  -2   7 -14    4.96    2.10
  -2  -7 -15    7.00    2.45
  -2  -7 -15   10.58    2.15
   2   7  15   10.37    2.29
  -2   7 -15   10.96    2.72
   2   7  15    9.56    2.80
  -2  -7 -16    1.55    1.37
  -2  -7 -16   -0.58    1.66
   2   7  16    4.10    2.26
   2   7  16    1.55    1.29
  -2   7 -16    0.25    1.77
   2   7  17    6.09    1.98
  -2   7 -17    4.66    1.95
  -2  -7 -17    9.07    2.83
   2   7  17    7.48    2.35
   2   7  18   -0.50    1.58
  -2  -7 -18    3.59    2.28
  -2   7 -18   -0.67    1.60
  -2   7 -18    0.06    1.46
  -2  -7 -19    7.95    2.59
   2   7  19    3.04    2.15
  -2   7 -19    0.57    1.69
  -2   7 -19    2.75    1.93
   2   7  20    1.56    1.83
  -2  -7 -20    2.12    2.33
  -2   7 -20    2.91    2.08
  -2   7 -20    0.19    1.32
  -2   7 -21    6.85    2.58
   2  -8 -22    2.58    1.86
   2  -8 -21    1.94    1.65
   2   8 -21    1.37    2.01
   2  -8 -21    4.55    2.59
   2   8 -20    4.05    2.41
   2  -8 -20    1.49    1.82
   2  -8 -20    6.95    2.87
   2  -8 -19   -0.97    1.77
   2   8 -19    0.35    2.40
   2  -8 -19    1.37    1.78
   2  -8 -18   17.53    3.54
   2  -8 -18   17.88    3.15
   2   8 -18   16.75    3.45
   2  -8 -17    0.16    1.67
   2   8 -17    1.30    1.85
   2  -8 -16   12.83    2.50
   2   8 -16   19.56    3.54
   2  -8 -15    2.65    1.42
   2   8 -15    1.49    1.52
   2   8 -14   24.79    3.54
   2  -8 -14   28.48    3.51
   2   8 -13    1.71    1.84
   2  -8 -13    2.08    1.41
   2   8 -12   25.63    3.42
   2  -8 -12   22.81    3.20
   2   8 -11    4.51    1.66
   2  -8 -11   -0.20    1.17
   2   8 -10   39.26    3.87
   2  -8 -10   34.57    3.56
   2  -8  -9    2.70    1.32
   2   8  -9    4.50    1.87
  -2  -8   8    0.20    1.33
   2   8  -8    1.72    1.63
   2  -8  -8   -0.45    1.22
   2  -8  -7   50.54    3.99
   2   8  -7   53.02    4.08
  -2   8   7   49.36    3.93
  -2  -8   7   44.29    3.77
  -2  -8   6    8.66    1.85
  -2   8   6    9.17    2.08
   2   8  -6   10.06    2.09
  -2   8   6    7.40    1.65
   2  -8  -6    7.96    1.86
  -2  -8   5    0.35    1.12
  -2   8   5    0.46    1.12
   2   8  -5   -0.16    1.19
  -2   8   5   -0.51    1.21
   2  -8  -5   -1.08    1.20
   2   8  -4    7.30    1.84
  -2   8   4    5.06    1.86
  -2   8   4    2.14    1.06
   2  -8  -4    5.01    1.64
  -2  -8   4   -0.44    1.18
   2   8  -3   10.19    1.88
  -2  -8   3    6.42    1.53
  -2   8   3    7.02    1.88
  -2   8   3   10.96    1.71
   2  -8  -3   11.40    2.12
  -2  -8   2  105.79    5.13
  -2   8   2  100.84    5.41
   2  -8  -2   93.14    5.15
  -2   8   2  105.55    4.54
   2   8  -2  101.81    5.02
   2  -8  -1   27.04    2.98
   2   8  -1   28.22    2.75
   2   8  -1   24.44    1.88
  -2   8   1   24.96    2.85
  -2   8   1   23.90    2.22
  -2  -8   1   26.02    2.56
  -2   8   0    1.62    1.50
   2   8   0   -0.75    1.10
   2  -8   0   -0.04    1.35
  -2   8   0    2.14    0.86
   2   8   0    0.35    0.71
  -2  -8   0    1.50    1.28
  -2  -8  -1   50.51    3.46
   2   8   1   52.46    3.50
   2  -8   1   53.85    4.18
   2   8   1   49.08    2.97
  -2   8  -1   56.89    3.13
  -2   8  -1   55.87    4.10
   2  -8   2   92.98    5.23
   2   8   2   98.29    4.69
  -2   8  -2   98.36    5.51
  -2   8  -2   93.38    3.87
  -2  -8  -2   92.14    4.61
   2   8   2   92.15    4.23
  -2   8  -3    1.18    0.81
   2  -8   3    1.51    1.63
  -2   8  -3   -0.17    1.31
   2   8   3   -0.60    1.08
   2   8   3    1.01    1.07
  -2  -8  -3   -0.12    0.92
   2  -8   4   24.23    2.85
   2   8   4   25.03    2.68
  -2  -8  -4   22.83    2.43
   2   8   4   29.73    2.73
  -2   8  -4   23.85    3.05
  -2   8  -4   27.70    2.12
   2   8   5    5.61    1.38
  -2   8  -5    6.60    1.72
   2   8   5    5.15    1.68
  -2  -8  -5    6.13    1.37
   2  -8   5    5.78    1.85
  -2   8  -5    4.90    1.13
   2   8   6   44.50    3.68
  -2   8  -6   40.51    3.91
  -2  -8  -6   44.67    3.27
  -2   8  -6   46.68    2.83
   2  -8   6   48.05    4.17
  -2   8  -7    8.54    1.35
   2   8   7    9.37    2.06
  -2   8  -7    8.50    2.05
  -2  -8  -7    6.94    1.53
   2  -8   7    6.95    2.00
   2  -8   8    7.95    2.11
  -2  -8  -8   11.43    1.86
  -2   8  -8   14.27    2.67
  -2   8  -8   13.57    1.67
   2   8   8   12.24    2.30
   2   8   9   83.13    5.47
  -2  -8  -9   80.19    4.57
  -2   8  -9   82.36    4.04
  -2   8  -9   74.32    5.38
   2  -8   9   73.70    5.43
  -2   8 -10   19.52    2.99
  -2   8 -10   17.62    2.06
   2   8  10   17.34    2.91
   2  -8  10   15.14    2.63
  -2  -8 -10   18.12    2.34
   2  -8  11    1.03    1.75
  -2   8 -11    4.21    1.82
  -2  -8 -11   -0.43    1.13
   2   8  11   -2.03    1.82
   2  -8  12    0.30    1.71
  -2   8 -12    0.22    1.91
  -2  -8 -12    0.79    1.01
   2   8  12    1.49    1.41
   2   8  13    9.86    2.61
   2   8  13    3.92    1.67
   2  -8  13   16.75    3.34
  -2   8 -13   11.97    2.68
  -2  -8 -13    9.44    1.99
  -2  -8 -14    6.37    1.79
  -2   8 -14    4.97    2.26
   2   8  14    3.56    1.65
   2   8  14    6.94    2.43
   2   8  15    0.55    1.37
  -2  -8 -15    0.11    1.05
  -2   8 -15   -0.09    1.58
   2   8  16    7.70    2.31
  -2  -8 -16   10.77    2.86
  -2   8 -16    7.35    2.42
   2   8  16    7.15    2.19
   2   8  17    8.22    2.17
  -2   8 -17    6.50    2.39
   2   8  17   12.87    3.14
  -2  -8 -17    6.77    2.40
   2   8  18   25.45    4.05
  -2   8 -18   30.73    4.35
  -2  -8 -18   23.99    4.14
   2   8  19    8.49    2.80
  -2  -8 -19    5.80    2.46
  -2   8 -19    7.68    2.81
  -2   8 -20    7.14    2.80
   2  -9 -21    0.05    1.47
   2   9 -20   -0.24    1.56
   2  -9 -20    2.32    2.30
   2  -9 -20   -1.03    1.69
   2   9 -19   -0.41    1.51
   2  -9 -19   -1.53    1.97
   2  -9 -19   -2.83    1.93
   2   9 -18    0.87    1.70
   2  -9 -18    5.32    2.32
   2  -9 -17   27.58    3.97
   2   9 -17   20.29    3.50
   2   9 -16    0.60    1.76
   2  -9 -16    3.40    1.87
   2   9 -15    8.73    2.58
   2  -9 -15    7.84    2.28
   2   9 -14    7.96    2.37
   2  -9 -14   10.80    2.46
   2   9 -13    9.30    2.49
   2  -9 -13    9.36    2.37
   2   9 -12   10.47    2.72
   2  -9 -12    7.69    2.28
   2   9 -11   27.72    3.58
   2  -9 -11   27.95    3.45
   2  -9 -10    2.26    1.67
  -2  -9  10    1.20    1.56
   2   9 -10    0.09    1.74
  -2  -9   9   13.57    2.65
   2  -9  -9   11.40    2.17
   2   9  -9   13.18    2.57
   2  -9  -8   28.46    3.15
   2   9  -8   31.78    3.53
  -2  -9   8   29.14    3.49
   2   9  -7   26.38    3.19
  -2   9   7   22.57    2.97
   2  -9  -7   23.66    2.90
  -2  -9   7   21.98    2.99
   2   9  -6    2.80    1.60
  -2  -9   6    1.78    1.51
   2  -9  -6    3.30    1.78
  -2   9   6    2.58    1.51
  -2   9   5   28.83    3.29
   2   9  -5   23.84    2.94
   2  -9  -5   29.30    3.27
  -2   9   5   26.65    2.74
  -2  -9   5   28.51    3.20
  -2   9   4   11.43    2.53
   2   9  -4    8.69    1.86
  -2  -9   4    5.95    1.69
   2  -9  -4    8.84    2.16
  -2   9   4    8.18    1.71
  -2   9   3   84.55    5.24
  -2   9   3   82.69    4.40
   2   9  -3   82.43    4.94
   2  -9  -3   84.82    5.24
  -2  -9   3   73.69    4.65
  -2  -9   2   27.75    2.96
  -2   9   2   25.77    3.14
   2  -9  -2   30.94    3.30
  -2   9   2   24.64    2.37
   2   9  -2   30.15    3.05
   2  -9  -1    4.70    1.61
  -2  -9   1    7.05    1.73
  -2   9   1    7.27    2.01
   2   9  -1    9.30    1.93
  -2   9   1    3.19    1.05
   2   9   0   -0.37    0.72
   2   9   0    2.09    1.48
   2  -9   0    0.14    1.27
  -2   9   0   -1.09    0.87
  -2  -9   0   -1.91    1.27
  -2   9   0    0.64    1.55
  -2   9  -1    9.44    2.33
   2   9   1    7.26    1.30
   2   9   1    6.10    1.62
  -2  -9  -1    7.23    1.57
   2  -9   1    6.89    1.96
  -2   9  -1    7.47    1.30
  -2   9  -2   16.04    2.66
   2   9   2   21.92    2.36
   2   9   2   17.10    2.30
  -2  -9  -2   18.16    2.29
   2  -9   2   19.43    2.81
  -2   9  -2   16.18    1.76
   2  -9   3   14.71    2.54
   2   9   3   12.37    2.09
   2   9   3   15.12    2.13
  -2   9  -3   18.04    2.74
  -2  -9  -3   13.34    2.09
  -2   9  -3   10.37    1.39
  -2   9  -4   33.94    2.41
  -2   9  -4   36.37    3.79
   2   9   4   35.06    3.13
   2   9   4   31.66    2.89
  -2  -9  -4   30.39    2.89
   2  -9   4   35.90    3.69
   2  -9   5   10.11    2.02
  -2  -9  -5   16.51    2.32
  -2   9  -5   16.37    1.74
  -2   9  -5   18.52    2.93
   2   9   5   14.57    2.13
   2   9   5   21.69    2.54
  -2  -9  -6   40.84    3.39
   2  -9   6   37.14    3.77
  -2   9  -6   37.74    3.89
   2   9   6   39.22    3.48
   2  -9   7  122.42    6.83
   2   9   7  109.48    6.03
  -2   9  -7  113.90    6.63
  -2  -9  -7  112.16    5.55
  -2  -9  -8    0.14    0.97
  -2   9  -8    4.11    2.15
   2  -9   8    0.65    1.74
   2   9   8    3.27    1.89
  -2   9  -9    7.47    2.48
  -2  -9  -9    2.40    1.26
   2   9   9    3.88    1.87
   2  -9   9    4.31    2.13
  -2  -9 -10   11.05    2.01
   2   9  10   10.28    2.48
  -2   9 -10    9.04    2.38
   2  -9  10   10.92    2.59
  -2  -9 -11   95.08    5.47
  -2   9 -11   87.85    6.40
   2  -9  11   91.48    6.59
   2   9  11   87.81    6.19
   2  -9  12    3.35    2.12
   2   9  12    3.28    1.98
  -2   9 -12    3.30    1.87
  -2  -9 -12    1.66    1.10
  -2   9 -13    1.21    1.86
   2   9  13    4.03    2.27
  -2  -9 -13    1.69    1.21
   2  -9  13   -0.62    1.64
   2   9  14    0.50    1.50
   2   9  14    0.29    1.62
  -2   9 -14    3.04    2.10
   2  -9  14    4.97    2.40
   2   9  15    7.34    2.65
   2   9  15    1.50    1.43
   2  -9  15    0.90    2.05
  -2   9 -15    2.75    2.45
  -2  -9 -16    1.82    2.01
   2   9  16    0.82    1.36
  -2   9 -16    4.51    2.02
   2  -9  16    1.36    1.96
   2   9  16    5.97    2.61
  -2  -9 -17   -0.42    1.49
  -2   9 -17   -0.89    2.21
   2  -9  17    2.06    2.52
   2   9  17   -3.26    2.05
   2   9  18    1.94    1.93
  -2   9 -18    0.82    2.08
   2  -9  18   -0.82    2.00
  -2  -9 -18    2.74    2.41
   2 -10 -20    3.64    1.86
   2 -10 -19   -0.54    1.32
   2 -10 -18    9.24    2.35
   2  10 -18   10.95    3.25
   2  10 -17    6.73    2.53
   2 -10 -17    4.73    2.12
   2 -10 -16    1.78    1.66
   2  10 -16    3.62    2.12
   2 -10 -15    4.92    2.02
   2  10 -15    4.29    1.82
  -2 -10  14    9.74    2.80
   2  10 -14    9.47    2.55
   2 -10 -14   16.28    2.85
   2  10 -13    6.29    2.10
  -2 -10  13    4.91    2.26
   2 -10 -13    8.62    2.18
  -2 -10  12   -0.42    1.42
   2 -10 -12    0.80    1.42
   2  10 -12    1.24    1.44
   2 -10 -11    1.12    1.47
  -2 -10  11    1.34    1.99
   2  10 -11    0.75    1.73
   2 -10 -10   -0.63    1.50
   2  10 -10    1.13    1.37
  -2 -10  10    1.54    1.54
   2  10  -9    9.40    2.29
   2 -10  -9    6.07    1.81
  -2 -10   9    8.78    2.22
   2  10  -8    5.32    1.87
  -2 -10   8    1.82    1.56
   2 -10  -8    5.72    1.98
  -2  10   7    2.40    1.39
   2  10  -7    0.57    1.39
  -2 -10   7    2.71    1.70
   2 -10  -7    3.57    1.89
   2  10  -6   35.94    3.81
  -2  10   6   27.19    3.35
   2 -10  -6   36.36    3.74
  -2 -10   6   31.27    3.47
  -2  10   5   13.46    2.57
   2 -10  -5   11.89    2.28
   2  10  -5   15.89    2.61
  -2 -10   5   11.63    2.37
   2 -10  -4    2.19    1.34
  -2  10   4    3.11    1.27
  -2  10   4    5.98    2.01
   2  10  -4    4.04    1.31
  -2 -10   4    4.86    1.78
  -2 -10   3   39.28    3.71
   2  10  -3   42.39    3.87
  -2  10   3   42.12    4.06
  -2  10   3   37.15    3.23
   2 -10  -3   39.80    4.00
   2 -10  -2   49.98    4.36
  -2 -10   2   49.17    4.02
  -2  10   2   47.87    3.44
  -2  10   2   51.23    4.38
   2  10  -2   43.81    3.83
  -2 -10   1    6.39    1.79
  -2  10   1    5.31    1.78
   2  10  -1    2.23    1.27
   2 -10  -1    3.02    1.72
  -2  10   1    5.37    1.29
  -2  10   0    0.61    0.72
   2 -10   0   -0.41    1.34
   2  10   0    1.26    1.23
  -2  10   0    0.48    1.43
  -2 -10   0    1.04    1.13
   2  10   1    6.42    1.76
  -2  10  -1    4.66    1.97
   2 -10   1    4.03    1.67
  -2  10  -1    4.67    1.11
   2  10   1    7.66    1.47
  -2 -10  -1    5.53    1.73
   2  10   2   86.49    5.14
   2  10   2   77.72    4.21
   2 -10   2   86.28    5.67
  -2 -10  -2   79.01    4.94
  -2  10  -2   80.32    5.52
   2  10   3    1.17    1.12
   2 -10   3    5.83    2.08
  -2  10  -3    3.32    1.60
   2  10   3    1.82    1.15
  -2 -10  -3    1.68    1.31
   2  10   4    1.56    1.33
   2  10   4   -0.85    1.20
  -2  10  -4    1.26    1.55
  -2 -10  -4    2.41    1.44
   2 -10   4    2.68    1.69
   2 -10   5    9.66    2.37
  -2 -10  -5    5.43    1.50
   2  10   5    4.68    1.47
   2  10   5    8.92    1.86
  -2  10  -5    9.60    2.65
   2 -10   6    2.21    1.40
   2  10   6    4.71    1.52
   2  10   6    1.98    1.04
  -2  10  -6    5.68    2.14
  -2 -10  -6    0.75    0.96
  -2  10  -7    6.09    1.96
   2  10   7    4.60    1.66
   2 -10   7    6.13    1.78
  -2 -10  -7    6.13    1.52
   2 -10   8   14.85    2.72
  -2  10  -8   12.41    2.67
   2  10   8   12.92    2.71
  -2 -10  -8   15.59    2.46
  -2  10  -9   17.87    3.21
   2  10   9   18.99    3.06
  -2 -10  -9   19.87    2.69
   2 -10   9   20.03    3.33
  -2  10 -10   15.24    2.94
   2  10  10   11.86    2.38
  -2 -10 -10   12.13    2.24
   2 -10  10    7.86    2.37
   2  10  11   -0.29    1.30
  -2  10 -11    0.27    1.74
   2 -10  11   -0.18    1.62
  -2 -10 -11    0.25    0.89
   2  10  12    4.66    2.15
  -2  10 -12    2.62    2.00
   2 -10  12    4.95    1.90
  -2 -10 -12    2.83    1.41
   2  10  13    0.81    1.78
  -2  10 -13   -0.47    1.75
   2 -10  13   -0.62    1.48
  -2  10 -14   26.03    4.05
   2 -10  14   24.08    3.83
   2  10  14   25.06    3.87
  -2  10 -15    5.69    2.48
   2  10  15    2.40    2.10
   2  10  15    6.80    2.55
   2 -10  15    4.99    2.59
   2  10  16   -1.85    1.84
   2  10  16    2.82    2.37
  -2  10 -16   -0.38    1.79
   2 -10  16    2.87    2.20
   2 -10  17    6.68    2.53
   2  10  17    2.53    1.75
  -2  10 -17    5.48    2.65
  -2 -10 -17    0.44    1.86
   2  10  17    2.53    2.21
   2 -11 -19    1.61    1.68
   2 -11 -18    0.78    1.41
  -2 -11  17    5.19    2.55
   2  11 -17    4.29    2.37
   2 -11 -17   -1.20    1.74
   2  11 -16    2.09    2.01
  -2 -11  16    4.21    2.38
   2 -11 -16    0.61    1.49
  -2 -11  15    3.05    2.24
   2 -11 -15    3.09    2.17
   2  11 -15    2.38    2.08
   2 -11 -14    1.16    1.60
  -2 -11  14    1.29    1.59
   2  11 -14    3.57    1.84
   2  11 -13    1.60    1.80
  -2 -11  13    3.29    1.90
   2 -11 -13    2.46    1.63
   2 -11 -12   10.90    2.68
   2  11 -12    9.35    2.77
  -2 -11  12    6.81    2.33
   2  11 -11    9.20    2.68
   2 -11 -11    9.57    2.49
  -2 -11  11    6.56    2.43
  -2 -11  10   17.80    3.38
   2  11 -10   19.59    3.21
   2 -11 -10   16.61    2.86
   2 -11  -9   19.81    3.18
   2  11  -9   16.84    3.00
  -2 -11   9   13.03    2.64
   2 -11  -8   28.10    3.61
   2  11  -8   29.60    3.67
  -2 -11   8   27.71    3.67
   2  11  -7   13.56    2.71
  -2 -11   7   11.42    2.40
   2 -11  -7   18.44    3.07
  -2  11   7   12.90    2.64
   2  11  -6    1.23    1.20
  -2  11   6    3.72    1.75
  -2 -11   6    2.18    1.58
   2 -11  -6    1.52    1.42
  -2  11   5    4.94    1.68
  -2 -11   5    3.56    1.82
   2 -11  -5    3.75    1.98
   2  11  -5    2.17    1.67
   2 -11  -4   -0.98    1.19
  -2  11   4   -1.34    1.73
  -2 -11   4    0.31    1.62
   2  11  -4   -2.03    1.74
   2 -11  -3    2.11    1.73
   2  11  -3   -0.09    1.25
  -2 -11   3    2.79    1.56
  -2  11   3    1.32    1.19
   2 -11  -2   -1.18    1.57
   2  11  -2    0.19    1.17
  -2  11   2    0.43    1.48
  -2 -11   2   -0.15    1.30
  -2 -11   1   35.53    3.65
   2 -11  -1   26.60    3.56
   2  11  -1   29.21    3.38
  -2  11   1   29.65    3.64
   2 -11   0   32.88    3.77
   2  11   0   32.55    3.49
  -2 -11   0   33.49    3.60
  -2  11   0   33.74    4.03
   2 -11   1   34.38    3.93
   2  11   1   38.15    3.70
  -2  11  -1   33.75    3.96
  -2 -11  -1   34.30    3.54
  -2  11  -2   -0.44    1.77
   2  11   2   -0.13    1.31
  -2 -11  -2   -0.05    1.05
   2 -11   2    1.31    1.53
  -2  11  -3    7.57    2.56
   2 -11   3    4.38    2.12
  -2 -11  -3    2.98    1.77
   2  11   3    3.61    1.71
  -2 -11  -4   11.93    2.27
  -2  11  -4   14.26    2.77
   2 -11   4   11.78    2.58
   2  11   4    8.72    1.83
   2  11   4   12.16    2.17
  -2  11  -5   23.77    3.64
   2  11   5   35.34    3.42
  -2 -11  -5   35.15    3.50
   2 -11   5   27.38    3.83
   2  11   5   31.08    3.34
   2 -11   6   19.28    3.43
  -2  11  -6   15.14    2.99
   2  11   6   15.16    2.60
   2  11   6   14.77    2.49
  -2 -11  -6   19.57    2.69
  -2  11  -7    5.33    2.40
   2 -11   7    3.30    1.73
   2  11   7    4.08    1.74
  -2 -11  -7    4.78    1.65
   2  11   8    2.60    1.42
  -2  11  -8    5.19    2.13
   2 -11   8    3.86    2.18
  -2 -11  -8    3.88    1.62
   2  11   9    1.94    1.60
  -2  11  -9    1.76    1.76
  -2 -11  -9    0.83    1.20
   2 -11   9    1.30    1.83
  -2 -11 -10    4.08    1.53
   2  11  10    7.35    2.32
   2 -11  10    3.30    1.69
  -2  11 -10    5.08    2.24
  -2  11 -11    2.52    1.69
   2 -11  11    2.64    2.01
   2  11  11    5.29    2.03
   2  11  12    5.63    2.34
  -2  11 -12    3.57    1.98
   2 -11  12    3.02    2.17
  -2  11 -13    2.20    2.15
   2  11  13    5.95    2.33
   2 -11  13    3.59    1.94
   2  11  14    0.90    1.75
   2 -11  14    1.28    1.90
  -2  11 -14    3.70    2.54
   2 -11  15    1.92    1.63
   2  11  15    2.65    2.07
  -2  11 -15    2.08    2.20
   2  11  15    3.13    2.28
   2  11  16    5.64    2.84
   2  11  16    7.19    2.48
   2  11  17    1.32    1.32
   2 -12 -17   12.95    3.07
   2 -12 -16    1.73    1.73
   2 -12 -15    2.20    1.41
  -2 -12  15    4.02    2.31
   2  12 -15    4.62    2.34
   2  12 -14    1.41    1.75
  -2 -12  14    0.14    1.51
   2 -12 -14    0.95    1.59
  -2 -12  13    3.90    2.00
   2  12 -13    5.59    2.56
   2 -12 -13    3.70    1.85
   2 -12 -12    8.80    2.72
   2  12 -12    6.99    2.57
  -2 -12  12    6.74    2.60
   2 -12 -11    7.75    2.42
   2  12 -11    6.15    2.25
  -2 -12  11    4.46    2.00
   2 -12 -10    3.23    1.63
  -2 -12  10    4.73    2.23
   2  12 -10    5.13    2.08
   2 -12  -9    4.91    1.89
   2  12  -9    4.86    1.98
  -2 -12   9    5.95    2.24
   2 -12  -8   40.39    4.50
   2  12  -8   36.87    4.40
  -2 -12   8   36.65    4.30
  -2 -12   7    5.28    2.01
   2  12  -7    3.73    2.28
   2 -12  -7    2.21    1.42
  -2  12   7    5.91    2.38
   2 -12  -6    1.16    1.65
   2  12  -6    1.95    1.77
  -2  12   6    0.14    1.16
  -2 -12   6    0.58    1.55
   2  12  -5    5.85    2.04
  -2 -12   5    6.82    2.22
   2 -12  -5    8.13    2.43
  -2  12   5    9.11    2.56
  -2  12   4   10.88    2.65
   2  12  -4    7.46    2.16
   2 -12  -4    7.52    2.22
  -2 -12   4    9.53    2.33
  -2 -12   3    1.93    1.79
   2  12  -3    0.09    1.31
   2 -12  -3    2.64    1.64
  -2 -12   2   12.67    2.64
  -2  12   2   12.65    2.70
   2  12  -2    9.95    2.26
   2 -12  -2    7.25    2.14
  -2  12   1   -0.50    1.74
   2 -12  -1    0.48    1.22
  -2 -12   1    1.33    1.36
   2  12  -1    1.73    1.41
  -2  12   0   -1.21    1.96
   2  12   0   -1.12    1.32
   2 -12   0    0.42    1.38
  -2 -12   0   -1.92    1.46
  -2 -12  -1    6.32    1.94
   2 -12   1    6.06    2.08
  -2  12  -1    4.90    2.10
   2  12   1    7.55    2.14
   2 -12   2    3.38    2.04
   2  12   2    1.35    1.55
  -2 -12  -2    3.92    1.65
  -2  12  -2    5.13    2.33
  -2  12  -3    1.78    1.93
  -2 -12  -3    6.67    1.98
   2 -12   3    2.89    1.91
   2  12   3    2.35    1.25
  -2  12  -4    5.45    1.97
   2  12   4    8.84    2.04
  -2 -12  -4    7.19    1.94
   2 -12   4    7.55    2.49
  -2  12  -5    5.36    2.16
   2  12   5    7.25    1.98
   2 -12   5    5.96    2.34
  -2 -12  -5    6.19    1.91
   2  12   6   -0.16    1.01
  -2  12  -6   -0.16    1.75
  -2 -12  -6   -0.10    1.18
   2 -12   6    2.85    2.32
  -2  12  -7   16.96    3.61
   2  12   7   19.43    3.04
  -2 -12  -7   14.50    2.57
   2 -12   7   16.04    3.33
  -2 -12  -8   23.11    3.19
   2 -12   8   26.58    3.86
  -2  12  -8   22.44    3.69
   2  12   8   17.06    2.84
   2  12   9    0.80    1.19
  -2  12  -9    0.20    2.04
   2 -12   9    0.60    1.69
  -2  12 -10    0.76    1.54
   2 -12  10    2.12    2.12
   2  12  10   -0.88    1.68
  -2  12 -11    0.61    1.79
   2  12  11    2.63    2.08
   2 -12  11    4.58    2.26
  -2  12 -12   18.85    3.84
   2 -12  12   24.34    4.05
   2  12  12   18.15    3.45
  -2  12 -13    0.86    1.85
   2  12  13    1.48    2.08
   2 -12  13   -0.21    1.92
   2  12  14   11.68    3.04
   2  12  15   -0.52    1.52
   2  12  15    2.01    1.83
   2 -13 -15    0.38    1.69
   2 -13 -14    4.47    2.16
  -2 -13  13   11.28    3.09
   2 -13 -13    5.88    2.38
   2  13 -13    7.29    2.60
  -2 -13  12    2.53    2.22
   2 -13 -12   -0.31    1.71
   2  13 -12   -0.54    1.83
  -2 -13  11    2.96    2.09
   2  13 -11   -1.75    1.41
   2 -13 -11    0.67    1.74
   2 -13 -10    0.61    1.50
  -2 -13  10    0.47    1.73
   2  13 -10   -2.23    2.23
   2 -13  -9    6.65    2.22
   2  13  -9    4.28    2.00
  -2 -13   9    6.17    2.17
   2 -13  -8    0.50    1.36
   2  13  -8   -0.15    1.42
  -2 -13   8   -0.16    1.35
   2  13  -7    0.99    1.41
  -2 -13   7    2.20    1.61
  -2  13   7    2.92    1.83
   2 -13  -7    1.43    1.47
  -2  13   6   18.67    3.35
   2 -13  -6   15.30    2.96
   2  13  -6   13.92    3.04
  -2 -13   6   16.21    3.27
  -2  13   5    8.33    2.42
   2  13  -5    8.45    2.55
   2 -13  -5    9.45    2.59
  -2 -13   5    9.49    2.70
  -2 -13   4    8.18    2.44
   2 -13  -4    8.80    2.76
   2  13  -4   12.24    2.83
  -2  13   4    5.78    2.07
  -2 -13   3    1.95    1.71
   2  13  -3    1.65    1.51
  -2  13   3    1.79    1.63
   2 -13  -3    2.93    1.88
  -2  13   2    1.93    1.62
  -2 -13   2    0.85    1.40
   2  13  -2    3.42    1.71
   2 -13  -2    0.35    1.47
   2  13  -1   17.77    2.93
  -2 -13   1   13.37    2.75
  -2  13   1   11.19    2.62
   2 -13  -1   10.44    2.47
   2  13   0   19.45    3.22
  -2  13   0   20.07    3.40
   2 -13   0   20.01    3.64
  -2 -13   0   13.49    2.64
   2 -13   1   34.68    4.41
  -2 -13  -1   39.01    4.22
  -2  13  -1   29.05    4.02
   2  13   1   32.29    3.89
   2 -13   2    0.28    1.70
   2  13   2    5.28    1.94
  -2 -13  -2    4.14    1.85
  -2  13  -2    4.55    2.07
   2 -13   3    1.10    1.65
  -2 -13  -3    5.07    1.94
   2  13   3    1.84    1.55
  -2  13  -3    0.48    1.32
  -2 -13  -4   17.33    2.84
   2 -13   4   18.01    3.66
   2  13   4   16.59    2.81
  -2  13  -4   20.30    3.46
  -2  13  -5    8.39    3.15
  -2 -13  -5    7.78    2.26
   2 -13   5    9.01    2.98
   2  13   5    3.86    1.76
  -2 -13  -6   10.09    2.41
   2 -13   6   10.11    3.06
  -2  13  -6    3.70    1.99
  -2  13  -7   15.76    3.16
   2 -13   7   12.04    3.07
  -2  13  -8   -0.33    1.74
   2 -13   8    4.13    2.17
   2 -13   9   12.94    3.22
  -2  13  -9    6.41    2.38
  -2  13 -10   -0.97    1.95
   2 -13  10    5.44    2.38
   2 -13  11    0.16    1.62
   2  13  11    2.10    1.59
  -2  13 -11    2.05    1.81
   2  13  12    2.30    1.79
   2  13  13    1.58    1.59
   2 -14 -12    3.45    1.92
   2 -14 -11   -3.23    2.05
  -2 -14  10    2.53    2.06
   2  14 -10    2.88    2.17
   2 -14 -10    0.74    1.54
   2  14  -9    9.38    2.64
   2 -14  -9    6.16    2.19
  -2 -14   9    6.67    2.23
  -2 -14   8    6.41    2.48
   2  14  -8    7.58    2.62
   2 -14  -8    5.65    2.52
   2 -14  -7    1.19    1.75
  -2 -14   7    3.14    2.06
   2  14  -7    1.24    1.52
  -2 -14   6    1.49    1.81
   2 -14  -6   -1.22    1.64
   2  14  -6   -3.05    1.89
  -2  14   6   -0.76    1.49
  -2  14   5    3.71    2.03
   2 -14  -5    2.81    1.73
  -2 -14   5    2.89    1.58
   2  14  -5    5.37    2.08
  -2  14   4   12.42    3.04
  -2 -14   4    5.42    2.05
   2  14  -4   10.48    2.82
   2 -14  -4    7.50    2.49
  -2 -14   3   -0.86    1.31
  -2  14   3   -0.68    1.81
   2  14  -3    0.22    1.48
   2 -14  -3   -1.91    1.81
   2  14  -2   -1.16    1.39
   2 -14  -2    1.50    1.69
  -2 -14   2    2.21    1.96
  -2  14   2    1.78    1.58
  -2 -14   1    3.26    1.86
   2  14  -1    2.75    1.68
  -2  14   1    1.45    1.64
   2 -14  -1    1.11    1.50
   2 -14   0    3.90    2.28
   2  14   0    1.41    1.50
  -2  14   0    9.08    2.73
  -2 -14   0    6.74    2.32
   2 -14   1    2.98    1.61
  -2  14  -1   -0.76    1.98
   2  14   1    2.03    1.50
  -2 -14  -1    1.34    1.64
   2  14   2    5.15    1.96
   2 -14   2    3.65    2.06
  -2  14  -2    4.37    1.93
  -2 -14  -2    2.49    1.62
   2 -14   3   20.09    3.81
   2  14   3   20.93    3.38
  -2  14  -3   22.21    3.83
  -2 -14  -3   25.69    3.61
   2  14   4    4.61    1.98
  -2 -14  -4    1.21    1.63
   2 -14   4    0.76    2.16
  -2  14  -4    0.85    1.80
  -2  14  -5    8.76    3.00
   2 -14   5   -0.66    2.14
   2 -14   6    5.60    2.89
  -2  14  -6    2.68    2.09
  -2  14  -7   33.40    4.65
   2 -14   7   42.04    5.19
   2 -14   8   10.48    2.92
  -2  14  -8    3.41    2.35
   2 -15  -7    9.34    2.73
  -2 -15   7    6.45    2.47
  -2 -15   6   16.81    3.45
   2 -15  -6   17.94    3.59
   2  15  -6   17.98    3.55
  -2  15   6   15.70    3.44
   2 -15  -5    1.41    2.02
  -2  15   5    3.28    1.86
   2  15  -5   -1.63    1.90
  -2 -15   5   -1.12    1.56
  -2  15   4   -0.40    1.59
   2  15  -4    3.59    1.83
  -2 -15   4    3.55    2.18
   2 -15  -4    2.86    1.78
  -2 -15   3    4.38    2.00
   2  15  -3    3.29    2.16
  -2  15   3    0.49    1.86
   2 -15  -3    0.08    1.56
   2  15  -2    7.94    2.46
   2 -15  -2   13.90    3.32
  -2  15   2    4.94    2.20
  -2 -15   2    6.08    2.35
  -2  15   1    6.05    2.79
   2  15  -1    3.17    1.99
   2 -15  -1    2.30    2.00
  -2 -15   1    5.45    2.16
  -2  15   0    0.16    1.60
   2  15   0    3.25    1.96
  -2 -15   0    3.89    1.90
   2 -15   0    6.11    2.33
   2 -15   1    4.63    2.51
  -2  15  -1    2.23    1.72
   2  15   1    3.47    1.98
  -2 -15  -1    4.16    1.79
   2 -15   2    1.88    2.01
  -2  15  -2    0.34    1.97
   2 -15   3   11.70    3.20
   3   0 -25   -1.47    1.75
   3   0 -25    3.43    2.30
   3   0 -24    2.62    1.97
   3   0 -23   -1.43    1.65
  -3   0  22    0.16    1.14
   3   0 -22    1.01    1.83
  -3   0  21    0.47    1.12
   3   0 -21    1.01    1.56
   3   0 -20   48.00    4.84
  -3   0  20   51.07    4.34
  -3   0  19    1.61    1.22
   3   0 -19   -0.02    1.54
   3   0 -18    0.29    1.45
  -3   0  18    1.55    1.40
  -3   0  17    0.41    1.18
   3   0 -17   -0.44    1.45
  -3   0  17    0.39    0.79
  -3   0  16  191.68    7.38
   3   0 -16  184.51    8.04
  -3   0  16  191.42    6.03
   3   0 -15    0.47    1.45
  -3   0  15   -0.19    0.99
   3   0 -14    0.84    1.31
  -3   0  14    0.18    1.17
   3   0 -13    1.97    1.54
   3   0 -13   -1.02    1.36
  -3   0  13    0.56    1.00
   3   0 -12    1.02    1.24
   3   0 -12    5.73    1.45
  -3   0  12    5.64    1.55
   3   0 -11   -1.55    1.18
  -3   0  11   -1.35    1.15
   3   0 -11    0.35    0.98
   3   0 -10   12.02    1.73
  -3   0  10   11.70    1.60
   3   0 -10   10.84    1.76
   3   0  -9    0.79    1.13
   3   0  -9   -0.63    0.88
  -3   0   9    0.19    0.97
  -3   0   8  407.04    7.81
   3   0  -8  406.00    7.40
   3   0  -8  378.55    7.84
  -3   0   8  396.31    7.88
  -3   0   7    0.15    0.73
  -3   0   7    0.87    0.77
   3   0  -7    0.04    1.01
   3   0  -7   -0.94    0.84
   3   0  -6  828.05   10.00
  -3   0   6  828.90    9.78
  -3   0   6  839.25   10.35
   3   0  -6  818.15    8.78
  -3   0   5   -0.40    0.72
  -3   0   5    0.13    0.24
  -3   0   5   -1.18    0.92
   3   0  -5    0.55    0.74
   3   0  -5    0.00    0.56
   3   0  -4 2371.42   14.34
   3   0  -4 2412.19   11.34
  -3   0   4 2385.71   14.50
  -3   0   3    0.82    0.68
  -3   0   3   -0.12    0.32
   3   0  -3   -0.34    0.63
  -3   0   2 2747.27   12.13
   3   0  -2 2706.03   12.07
  -3   0   2 2700.22   14.31
   3   0  -1    0.12    0.36
  -3   0   1    0.69    0.82
  -3   0   1    0.68    0.40
   3   0  -1   -0.12    0.49
   3   0  -1   -0.03    0.38
   3   0   0 3370.29   15.88
  -3   0   0 3405.17   10.60
   3   0   0 3394.63   10.52
  -3   0   0 3248.84   16.31
  -3   0   0 3339.32   10.14
   3   0   1    0.29    0.29
   3   0   1    0.39    0.40
  -3   0  -1    0.76    0.34
   3   0   1   -0.28    0.62
   3   0   1    0.16    0.34
   3   0   2  138.21    2.41
   3   0   2  141.62    3.84
  -3   0  -2  148.66    2.52
   3   0   2  143.06    3.58
   3   0   3   -0.65    0.68
  -3   0  -3    0.59    0.47
   3   0   3    0.19    0.37
   3   0   3   -0.19    0.80
  -3   0  -4   26.79    1.42
   3   0   4   27.09    2.09
   3   0   4   26.42    1.73
   3   0   5    0.29    0.61
  -3   0  -5    0.38    0.55
   3   0   5   -0.55    1.04
   3   0   5   -0.37    0.81
   3   0   6   51.65    2.89
  -3   0  -6   47.99    2.34
   3   0   6   52.17    3.03
   3   0   7    0.44    1.04
  -3   0  -7    0.11    0.68
   3   0   7    1.11    1.16
  -3   0  -8  311.61    6.67
   3   0   8  314.62    7.60
   3   0   8  322.31    8.03
  -3   0  -9   -0.55    0.83
   3   0   9    0.40    1.07
   3   0   9   -1.12    0.91
   3   0  10   12.22    2.03
   3   0  10   10.72    1.79
  -3   0 -10   13.50    1.74
   3   0  11    0.34    1.20
   3   0  11    1.11    1.15
  -3   0 -11   -0.58    0.95
   3   0  12  118.50    5.82
  -3   0 -12  130.69    5.42
   3   0  12  126.31    5.86
  -3   0 -13    1.74    1.24
   3   0  13    0.99    1.34
   3   0  13    0.48    1.29
   3   0  14   57.89    4.34
  -3   0 -14   57.68    4.03
   3   0  14   66.47    4.68
   3   0  15    1.50    1.40
  -3   0 -15    1.68    1.41
   3   0  15    0.79    1.44
   3   0  16    2.13    1.71
  -3   0 -16   -0.80    1.18
   3   0  16    1.02    1.28
  -3   0 -17    1.55    1.35
   3   0  17    1.61    1.35
   3   0  17    1.30    1.53
   3   0  18   21.93    3.19
  -3   0 -18   20.32    3.01
   3   0  18   20.60    3.10
   3   0  19   -1.51    1.48
   3   0  19   -1.17    1.44
  -3   0 -19    2.56    1.74
   3   0  20   13.92    2.66
   3   0  20   20.92    3.30
  -3   0 -20   20.55    3.27
   3   0  21    0.30    1.29
   3   0  21   -0.76    1.72
  -3   0 -21    2.85    1.60
   3   0  22    2.81    1.50
   3   0  22    0.57    1.27
  -3   0 -22    1.10    1.38
   3   0  23    4.20    2.25
   3  -1 -25   -1.10    1.68
   3   1 -25    1.82    1.68
   3  -1 -24    2.79    2.41
   3   1 -24    3.54    2.35
   3  -1 -23    2.89    2.02
   3   1 -23    3.19    1.85
  -3  -1  22    1.42    1.30
   3   1 -22    0.16    1.73
   3  -1 -21   -0.72    1.48
   3   1 -21   -1.70    1.52
  -3  -1  21    1.48    1.41
  -3   1  21    1.47    1.26
   3  -1 -20    5.13    1.97
  -3   1  20   10.55    2.22
   3   1 -20    4.12    1.85
  -3  -1  20    7.21    2.06
  -3   1  19   23.07    2.84
   3  -1 -19   23.54    3.30
  -3  -1  19   23.19    3.06
   3   1 -19   21.79    3.32
  -3  -1  18   -0.85    1.51
  -3   1  18    1.13    1.15
   3   1 -18    1.39    1.52
   3  -1 -18   -1.73    1.68
  -3   1  17   12.27    2.12
   3   1 -17   13.50    2.56
  -3  -1  17   12.24    2.21
   3  -1 -17   12.32    2.46
   3  -1 -17    8.99    2.33
   3  -1 -16   33.42    3.53
  -3   1  16   32.58    2.35
   3   1 -16   29.34    3.53
  -3  -1  16   32.71    3.25
   3  -1 -16   31.01    3.57
  -3   1  16   29.39    3.04
  -3   1  15    1.09    1.02
   3  -1 -15    0.36    1.57
   3  -1 -15    1.99    1.62
  -3   1  15    0.54    0.64
  -3  -1  15    1.72    1.43
   3   1 -15    1.23    1.32
  -3  -1  14   21.89    2.65
   3   1 -14   21.82    1.36
   3   1 -14   22.78    2.85
  -3   1  14   23.17    2.54
   3  -1 -14   23.06    2.84
  -3   1  14   22.19    1.80
   3  -1 -14   20.10    2.70
  -3   1  13   49.61    3.46
   3  -1 -13   48.11    3.67
   3   1 -13   50.69    3.89
   3  -1 -13   50.20    3.75
  -3   1  13   49.52    2.44
  -3  -1  13   48.51    3.63
   3   1 -12   22.69    2.70
   3  -1 -12   17.75    2.34
  -3   1  12   18.81    1.43
   3  -1 -12   16.33    2.11
  -3  -1  12   19.78    2.41
  -3   1  12   21.53    2.20
   3  -1 -11   18.49    2.12
  -3   1  11   18.33    1.30
  -3   1  11   18.51    2.04
  -3  -1  11   14.47    1.98
   3   1 -11   16.65    2.21
   3  -1 -11   12.65    1.94
   3   1 -10   89.58    4.40
  -3   1  10   89.93    1.84
   3  -1 -10   91.15    4.37
  -3   1  10   90.73    4.11
   3  -1 -10   90.10    4.26
  -3  -1  10   87.76    4.20
  -3   1  10   91.74    2.59
   3  -1  -9   31.58    2.58
  -3  -1   9   35.79    2.66
   3  -1  -9   32.62    2.46
  -3   1   9   31.36    1.08
   3   1  -9   34.87    2.71
  -3   1   9   32.38    2.41
  -3   1   9   32.61    1.38
   3  -1  -8   17.08    1.68
  -3  -1   8   15.70    1.77
  -3   1   8   17.54    1.74
   3   1  -8   16.19    1.86
   3  -1  -8   18.87    1.99
  -3   1   8   17.70    1.89
   3   1  -7  167.39    4.91
   3  -1  -7  170.53    5.02
  -3  -1   7  168.46    4.47
   3   1  -7  166.79    3.72
  -3   1   7  171.68    5.07
  -3  -1   7  162.07    4.98
  -3  -1   6  154.00    4.59
   3  -1  -6  153.54    4.44
   3   1  -6  150.65    4.33
  -3  -1   6  156.14    3.94
  -3   1   6  152.58    4.57
   3   1  -6  148.53    3.51
   3   1  -5   72.48    2.52
   3  -1  -5   70.29    2.91
  -3  -1   5   65.40    2.91
  -3   1   5   72.09    2.96
  -3  -1   5   70.12    2.48
   3   1  -5   69.56    2.76
   3   1  -5   69.45    1.51
   3   1  -4   37.38    1.33
   3   1  -4   34.71    1.82
  -3  -1   4   38.66    2.18
   3  -1  -4   38.00    2.02
  -3  -1   4   41.99    1.82
  -3  -1   4   33.50    1.42
   3   1  -4   38.91    1.92
  -3   1   4   43.84    2.29
   3   1  -3   86.41    2.43
  -3  -1   3   89.02    1.73
  -3   1   3   85.66    2.94
   3   1  -3   88.60    2.22
  -3  -1   3   86.08    2.41
   3   1  -3   94.24    1.74
   3  -1  -3   85.65    2.74
  -3  -1   3   87.00    2.93
   3  -1  -3   86.67    1.60
  -3  -1   2  113.18    3.10
   3   1  -2  117.17    2.39
  -3   1   2  117.67    2.97
   3   1  -2  122.28    2.84
  -3  -1   2  117.85    2.37
   3  -1  -2  118.69    2.91
  -3  -1   2  115.44    2.74
  -3   1   2  117.90    3.30
   3  -1  -2  117.22    2.27
  -3  -1   1   46.66    1.18
  -3  -1   1   44.68    1.82
   3   1  -1   45.69    1.19
  -3   1   1   46.43    1.77
   3  -1  -1   47.17    1.79
   3  -1  -1   43.55    1.66
  -3   1   1   47.23    2.26
  -3  -1   1   43.73    1.75
   3  -1   0  328.97    4.46
   3  -1   0  320.37    4.20
  -3   1   0  328.57    4.51
  -3  -1   0  328.46    3.10
   3   1   0  328.82    5.33
  -3   1   0  318.57    5.42
  -3   1  -1  336.44    5.79
  -3   1  -1  349.06    4.67
  -3   1  -1  352.33    4.86
   3   1   1  335.78    5.74
  -3  -1  -1  325.70    4.10
   3  -1   1  339.98    4.59
  -3   1  -2  134.68    3.37
   3  -1   2  131.35    3.38
  -3   1  -2  136.42    3.08
   3   1   2  140.14    3.93
  -3  -1  -2  125.14    3.01
   3  -1   2  128.53    3.06
  -3   1  -3   -0.13    0.57
  -3   1  -3    0.30    0.71
   3  -1   3   -0.16    0.66
   3   1   3    0.59    0.81
  -3  -1  -3   -0.29    0.34
   3   1   3   -0.08    0.30
  -3  -1  -3    0.29    0.63
   3   1   4    1.30    0.37
  -3   1  -4    1.92    0.79
   3  -1   4    1.70    0.70
  -3  -1  -4    1.22    0.41
  -3  -1  -4    1.00    0.79
   3   1   4    0.60    0.75
   3   1   5   84.17    3.63
  -3   1  -5   90.14    3.14
   3  -1   5   87.86    2.81
  -3  -1  -5   91.11    2.65
  -3  -1  -5   90.28    3.52
  -3  -1  -5   84.89    1.68
  -3   1  -6   14.69    1.48
   3  -1   6   12.79    1.16
  -3  -1  -6   11.98    0.70
   3  -1   6   14.66    1.69
  -3  -1  -6   12.54    1.20
   3   1   6   14.02    1.69
  -3  -1  -6   11.72    1.53
  -3  -1  -7    5.09    1.02
   3   1   7    1.40    1.01
  -3  -1  -7    4.01    0.50
  -3   1  -7    4.78    1.04
   3  -1   7    2.98    1.02
  -3  -1  -7    3.97    1.19
  -3  -1  -8   23.45    2.35
  -3   1  -8   26.40    2.12
   3   1   8   26.20    2.53
  -3  -1  -8   25.21    1.92
   3   1   8   26.34    2.49
   3  -1   8   26.27    2.31
   3  -1   9  119.81    4.81
   3   1   9  113.72    5.03
  -3  -1  -9  118.35    5.23
   3   1   9  121.01    5.24
  -3   1  -9  125.87    4.76
  -3  -1  -9  121.63    4.34
  -3  -1 -10   27.56    2.86
   3   1  10   24.49    2.76
  -3  -1 -10   25.87    2.22
  -3   1 -10   25.04    2.38
   3  -1  10   22.42    2.31
   3   1  10   23.03    2.50
  -3   1 -11    1.01    1.17
   3   1  11   -2.97    1.49
   3  -1  11    0.77    1.23
  -3  -1 -11    0.74    1.40
   3  -1  11    0.43    1.11
  -3  -1 -11    0.71    0.83
   3   1  11    0.99    1.28
  -3  -1 -12    1.10    0.92
   3   1  12    1.67    1.21
   3  -1  12   -1.13    1.35
   3   1  12    5.37    1.88
  -3   1 -12    2.05    1.16
   3  -1  12    4.75    1.70
   3  -1  13   22.14    2.65
   3   1  13   16.79    2.52
  -3  -1 -13   18.22    2.30
  -3   1 -13   21.23    2.49
   3   1  13   14.09    2.46
   3  -1  13   22.02    2.79
   3  -1  14    0.67    1.30
   3  -1  14    0.20    1.13
   3   1  14    0.46    1.31
  -3   1 -14    1.40    1.32
   3   1  14    0.72    1.13
  -3  -1 -14    0.38    1.00
  -3  -1 -15   10.39    1.94
   3  -1  15   14.26    2.30
  -3  -1 -15   13.65    2.29
  -3   1 -15   11.26    2.07
   3   1  15    9.45    1.97
   3   1  15   11.72    2.32
   3  -1  15   16.28    2.58
   3   1  16   -0.03    1.13
  -3  -1 -16   -1.16    1.13
   3   1  16   -0.68    1.50
   3  -1  16    0.49    1.13
   3  -1  16    0.10    1.22
  -3   1 -16    1.04    1.50
   3   1  17    0.27    1.24
   3  -1  17    2.76    1.62
   3   1  17    3.50    1.55
  -3  -1 -17    2.80    1.44
   3  -1  17    1.55    1.27
  -3   1 -17    1.07    1.20
   3  -1  18   -0.60    1.53
  -3  -1 -18   -0.84    1.30
   3   1  18   -1.11    1.42
   3   1  18    0.65    1.17
   3  -1  18   -1.09    1.10
  -3   1 -18    0.01    1.29
   3  -1  19   13.78    2.63
  -3   1 -19   15.67    2.85
  -3  -1 -19   16.56    2.75
   3   1  19    9.14    2.41
   3   1  19   16.15    2.80
   3  -1  19   15.87    2.85
   3   1  20    0.71    1.41
   3   1  20    1.60    1.48
  -3  -1 -20    2.33    1.45
   3  -1  20   -0.82    1.45
  -3   1 -20    2.72    1.76
   3  -1  20   -1.67    1.66
  -3  -1 -21   45.02    4.58
   3   1  21   48.83    5.06
   3  -1  21   38.02    4.47
  -3   1 -21   39.32    4.44
   3  -1  21   43.47    4.58
   3   1  21   40.67    4.47
  -3   1 -21   47.69    5.46
   3   1  22    0.62    1.44
  -3   1 -22    3.74    2.26
  -3   1 -22    1.75    1.84
   3  -1  22    0.49    1.52
   3   1  22    1.78    1.40
  -3   1 -23    9.50    2.77
   3   1  23    5.06    2.30
   3  -1  23    6.41    2.26
   3   1  24    1.33    1.79
   3   2 -25   16.51    3.70
   3  -2 -25    9.95    2.80
   3   2 -25    9.38    2.57
   3   2 -24    0.20    1.71
   3   2 -24    3.13    1.96
   3  -2 -24    2.76    1.86
   3  -2 -23   14.69    3.04
   3   2 -23    9.16    2.51
   3   2 -23   14.96    3.10
  -3  -2  22    7.24    2.29
   3  -2 -22    9.78    2.47
   3   2 -22    8.71    2.58
   3   2 -21   -4.91    2.34
   3  -2 -21   -1.02    1.41
  -3  -2  21   -1.15    1.60
  -3   2  20   11.57    2.11
   3  -2 -20    8.38    2.34
  -3  -2  20    6.92    1.94
   3   2 -20    9.09    2.40
   3  -2 -20   12.17    2.94
  -3   2  19    2.22    1.21
   3   2 -19    4.20    2.15
  -3  -2  19    4.27    1.91
   3   2 -19   -0.99    1.72
   3  -2 -19    0.42    1.29
   3  -2 -19    1.81    1.71
  -3   2  18    2.88    1.29
   3  -2 -18    2.39    1.57
  -3  -2  18    3.63    1.96
   3   2 -18    2.78    1.67
   3  -2 -18    4.96    2.18
  -3   2  17   -0.41    0.97
   3  -2 -17    0.50    1.43
   3  -2 -17    0.93    1.40
  -3  -2  17   -0.44    1.05
   3   2 -17   -0.53    1.32
   3  -2 -16    4.72    1.81
   3  -2 -16    8.65    2.31
   3   2 -16    5.71    1.79
  -3  -2  16    6.53    1.62
  -3   2  16    7.67    1.78
  -3   2  15   13.28    1.40
  -3   2  15   14.29    2.04
   3  -2 -15   13.93    2.46
   3  -2 -15   12.71    2.25
   3   2 -15   12.96    2.30
  -3  -2  15   13.18    2.38
   3  -2 -14   26.35    2.96
   3   2 -14   29.07    3.16
  -3  -2  14   28.20    3.07
   3  -2 -14   27.28    3.07
  -3   2  14   22.46    1.66
  -3   2  14   23.47    2.53
  -3   2  13    6.14    0.83
   3  -2 -13    2.78    1.48
   3   2 -13    4.65    1.59
  -3   2  13    2.47    1.09
   3   2 -13    4.21    0.53
  -3  -2  13    3.94    1.65
  -3   2  13    5.21    0.85
   3  -2 -13    3.52    1.65
  -3  -2  12    4.40    1.57
   3  -2 -12    2.62    1.62
  -3   2  12    1.66    1.08
   3   2 -12    2.82    0.51
   3   2 -12    2.61    1.26
   3   2 -12    2.08    0.31
  -3   2  12    1.79    0.50
   3  -2 -12   -0.49    1.27
  -3   2  12    2.88    0.61
  -3  -2  11    0.22    1.05
   3   2 -11    2.11    1.47
   3   2 -11    0.12    0.33
  -3   2  11    0.07    1.00
   3  -2 -11    1.57    1.21
  -3   2  11   -0.28    0.36
   3  -2 -11    0.82    1.26
   3   2 -10   16.73    1.12
   3  -2 -10   13.54    1.85
   3   2 -10   15.25    2.04
  -3  -2  10   15.58    2.13
  -3   2  10   19.96    2.00
  -3   2  10   15.86    0.99
   3   2  -9   -0.16    0.37
   3  -2  -9   -0.61    1.13
  -3   2   9   -1.72    1.37
  -3  -2   9    0.43    0.95
  -3   2   9    0.31    0.26
   3   2  -9    1.63    1.10
   3  -2  -8  214.41    6.15
   3   2  -8  210.78    6.02
  -3  -2   8  226.44    6.38
  -3   2   8  209.96    6.27
   3   2  -8  222.86    4.12
   3   2  -7    0.42    0.50
  -3  -2   7    0.01    0.96
  -3   2   7    0.84    0.89
   3   2  -7    0.98    0.74
   3   2  -7    0.50    0.74
   3  -2  -7   -0.07    0.82
  -3  -2   6  138.47    3.46
   3  -2  -6  140.04    4.44
   3   2  -6  144.36    3.46
   3   2  -6  138.72    3.83
   3   2  -6  143.75    4.35
  -3   2   6  149.27    4.78
  -3  -2   6  149.22    4.80
   3  -2  -5    9.23    1.31
  -3   2   5    7.62    1.36
   3   2  -5   10.03    1.29
   3   2  -5    7.91    0.98
   3   2  -5    8.44    1.05
  -3  -2   5    8.61    1.22
  -3  -2   5    8.04    0.87
   3  -2  -4    9.65    1.30
   3   2  -4    9.81    1.15
  -3  -2   4    9.71    1.24
   3   2  -4    9.83    0.81
  -3  -2   4   11.23    0.90
   3   2  -4    9.83    0.97
   3   2  -4    8.31    1.06
  -3   2   4   11.76    1.57
   3   2  -3   14.98    1.20
   3   2  -3   12.84    1.25
   3   2  -3   14.09    0.91
   3  -2  -3   14.63    1.39
  -3   2   3   14.56    1.41
  -3  -2   3   14.87    0.93
  -3   2   3   13.21    1.41
  -3  -2   3   14.05    0.91
  -3  -2   3   13.20    1.40
   3   2  -2   -0.24    0.46
  -3  -2   2   -0.09    0.45
  -3   2   2    0.50    0.81
   3  -2  -2    0.73    0.79
  -3   2   2    0.85    0.91
  -3  -2   2    0.31    0.73
   3   2  -1  151.36    2.51
  -3  -2   1  152.12    3.42
  -3   2   1  149.15    3.76
  -3  -2   1  157.25    2.54
  -3   2   1  149.73    3.97
   3  -2  -1  152.28    3.78
  -3  -2   0  132.75    1.90
  -3  -2   0  126.80    2.90
   3  -2   0  133.15    3.54
  -3  -2   0  137.51    1.89
  -3   2   0  134.83    3.57
   3   2   0  133.00    1.89
  -3   2   0  137.13    3.79
   3  -2   1   18.15    1.46
  -3   2  -1   18.30    1.44
  -3   2  -1   19.62    1.59
  -3  -2  -1   15.62    0.96
  -3   2  -2  121.46    3.77
  -3   2  -2  113.31    3.41
  -3  -2  -2  124.70    1.78
  -3   2  -2  119.20    3.53
   3  -2   2  111.00    3.35
  -3  -2  -2  119.55    1.76
  -3  -2  -2  120.45    2.02
   3   2   2  117.10    1.76
   3  -2   3   45.25    2.28
  -3   2  -3   45.43    2.29
  -3  -2  -3   46.07    1.36
   3   2   3   44.74    1.34
   3   2   3   43.59    2.51
  -3   2  -3   46.41    2.40
  -3  -2  -3   48.16    1.39
  -3   2  -4   48.13    2.50
   3   2   4   43.67    1.55
  -3   2  -4   45.29    2.54
   3   2   4   40.03    2.58
  -3  -2  -4   45.65    1.62
  -3  -2  -5  148.50    3.30
   3   2   5  156.25    4.95
  -3   2  -5  148.94    4.81
  -3  -2  -5  155.77    4.70
   3  -2   5  148.17    3.60
  -3   2  -5  145.62    4.44
   3   2   6    3.31    1.06
  -3   2  -6    4.10    1.21
  -3   2  -6    0.88    0.88
   3  -2   6    3.12    0.65
  -3  -2  -6    3.80    0.75
  -3  -2  -6    3.60    1.10
   3   2   6    1.92    1.04
   3   2   7   -0.34    1.06
  -3   2  -7    1.39    0.85
  -3  -2  -7   -1.99    1.22
  -3  -2  -7   -0.15    0.50
  -3   2  -7    1.59    1.17
   3   2   7    0.27    0.80
   3  -2   7    0.11    0.44
  -3  -2  -8  101.59    3.66
  -3   2  -8   99.98    4.75
   3   2   8  108.12    4.68
   3   2   8  101.78    4.59
   3  -2   8   99.96    2.87
  -3  -2  -8  104.17    4.68
  -3   2  -8   98.41    4.33
   3   2   9   -0.95    1.23
  -3   2  -9    0.16    1.11
  -3   2  -9    1.45    1.43
  -3  -2  -9    0.75    1.04
   3   2   9    0.01    0.89
   3  -2   9   -0.58    0.96
  -3  -2  -9   -0.42    0.66
  -3   2 -10    8.27    1.57
  -3  -2 -10    6.78    1.27
  -3   2 -10   10.79    2.07
  -3  -2 -10    7.84    1.84
   3   2  10    7.00    1.67
   3  -2  10   11.28    1.67
   3   2  10    8.65    1.98
  -3  -2 -11   47.29    3.12
   3   2  11   45.76    3.72
  -3   2 -11   41.47    3.25
  -3  -2 -11   43.59    3.64
   3   2  11   47.66    3.55
   3  -2  11   44.75    3.12
   3  -2  12  131.49    5.58
  -3   2 -12  140.58    6.17
  -3  -2 -12  141.48    5.49
   3   2  12  147.29    6.38
  -3  -2 -12  142.13    6.60
   3   2  12  126.85    6.28
  -3   2 -13    2.39    1.32
   3   2  13    3.30    1.45
  -3  -2 -13   -0.55    1.65
  -3  -2 -13    1.24    1.14
   3  -2  13    3.04    1.43
   3   2  13   -0.23    1.16
   3   2  14   21.03    2.64
  -3   2 -14   22.29    2.78
  -3  -2 -14   21.69    3.12
   3   2  14   15.90    2.68
  -3  -2 -14   19.01    2.39
   3  -2  14   18.16    2.39
   3   2  15   72.76    5.32
  -3  -2 -15   83.93    4.93
  -3   2 -15   74.14    5.56
   3  -2  15   78.37    5.51
   3  -2  15   78.28    4.80
  -3   2 -15   78.14    5.13
   3   2  15   81.19    5.23
  -3  -2 -15   76.11    5.49
  -3  -2 -16   57.99    4.33
   3   2  16   53.30    4.76
   3   2  16   64.33    4.86
  -3   2 -16   66.69    5.39
   3  -2  16   57.89    4.86
   3  -2  16   57.09    4.28
  -3   2 -16   57.04    4.59
   3   2  17    2.85    1.96
   3  -2  17    4.29    1.55
  -3  -2 -17    5.04    1.65
  -3   2 -17    5.63    2.01
   3   2  17    4.42    1.51
  -3   2 -17    5.07    2.27
   3  -2  17    3.46    1.51
  -3  -2 -18    9.12    2.03
   3  -2  18   10.97    2.62
  -3  -2 -18   10.59    2.20
  -3   2 -18    7.60    2.06
   3  -2  18    7.17    1.80
  -3   2 -18    4.68    2.11
   3   2  18   12.48    2.66
   3   2  18   11.94    2.35
   3   2  19   10.51    2.68
  -3   2 -19    9.58    2.35
   3   2  19    9.14    2.22
  -3  -2 -19    7.58    2.03
   3  -2  19    9.44    2.38
  -3   2 -19    5.59    2.48
   3  -2  19    6.28    1.81
   3   2  20   -0.11    1.97
  -3   2 -20    0.00    2.05
  -3  -2 -20    1.59    1.64
  -3   2 -20    0.49    1.42
   3   2  20    0.47    1.10
   3  -2  20    1.91    1.73
   3   2  21    1.24    2.09
  -3   2 -21    3.18    1.71
   3   2  21    2.46    1.55
  -3   2 -21    2.45    2.22
   3  -2  21   -1.04    1.57
  -3   2 -22    2.10    1.29
   3   2  22    3.44    2.24
  -3   2 -22    6.01    2.58
   3  -2  22    5.28    2.19
   3   2  23    0.32    1.82
  -3   2 -23    0.35    1.27
   3  -2  23    2.03    1.59
   3  -2  24   -1.54    1.59
  -3   2 -24    0.02    1.48
   3   3 -25    2.65    2.26
   3  -3 -25    2.77    1.71
   3   3 -24    0.54    1.40
   3   3 -24    1.90    2.21
   3  -3 -24   -0.22    1.53
   3  -3 -23    1.63    1.84
   3   3 -23   -0.95    1.93
   3   3 -23    1.73    1.85
   3   3 -22   14.06    3.11
   3  -3 -22   17.79    3.65
   3  -3 -22   17.72    3.41
   3   3 -22   13.82    3.19
   3  -3 -21    4.13    2.24
   3   3 -21   -0.81    1.44
   3  -3 -21    1.66    2.13
   3   3 -21    1.89    1.74
  -3  -3  20    6.16    1.97
   3  -3 -20    5.11    2.08
   3   3 -20    5.55    2.30
   3   3 -20    6.31    2.35
   3  -3 -20    5.95    2.11
  -3   3  19   32.42    3.27
   3  -3 -19   26.58    3.54
   3   3 -19   31.13    3.87
   3   3 -19   27.15    3.49
  -3  -3  19   24.41    3.37
   3  -3 -19   23.62    3.35
   3  -3 -18    8.78    2.26
  -3   3  18    6.41    1.65
   3  -3 -18    9.02    2.35
   3   3 -18    8.59    2.27
  -3  -3  18   10.18    2.17
   3   3 -18    6.23    2.03
   3  -3 -17    0.49    1.41
  -3  -3  17    1.09    1.40
   3   3 -17    2.99    1.76
  -3   3  17    2.58    1.23
   3   3 -17    2.05    1.72
   3  -3 -17    3.78    2.08
  -3  -3  16   -0.15    1.31
  -3   3  16    0.10    1.00
   3  -3 -16    0.24    1.30
   3   3 -16   -1.12    1.22
   3  -3 -16    0.35    1.25
   3   3 -16   -1.91    1.72
   3   3 -15    8.25    1.97
  -3  -3  15    9.49    2.08
   3  -3 -15    7.78    2.06
   3   3 -15    8.59    2.03
   3  -3 -15   11.90    2.25
  -3   3  15   10.73    1.91
  -3   3  14   20.10    2.40
  -3  -3  14   18.72    2.63
   3  -3 -14   19.15    2.67
  -3   3  14   12.76    1.33
   3   3 -14   13.06    2.20
   3  -3 -14   16.87    2.48
   3   3 -14   15.87    2.64
  -3   3  13   18.90    2.17
   3  -3 -13   19.92    2.71
   3   3 -13   18.22    2.57
   3   3 -13   19.35    2.56
  -3  -3  13   20.52    2.77
   3  -3 -13   22.51    2.83
  -3   3  13   20.15    1.61
  -3   3  12   26.31    2.53
   3  -3 -12   27.23    2.82
   3   3 -12   27.68    3.03
   3   3 -12   27.39    2.71
  -3  -3  12   26.97    2.92
   3   3 -11   61.93    3.85
   3   3 -11   56.67    3.95
   3  -3 -11   64.39    4.13
  -3  -3  11   66.07    4.20
   3  -3 -10    0.85    1.08
   3   3 -10   -0.74    1.25
   3   3 -10    1.12    0.96
  -3  -3  10   -1.09    1.24
  -3  -3   9   27.82    2.63
   3   3  -9   22.60    2.16
   3   3  -9   28.36    2.58
  -3   3   9   21.17    2.38
   3  -3  -9   25.21    2.36
  -3  -3   8   -0.43    0.96
   3   3  -8   -0.34    0.86
   3   3  -8    0.38    1.00
   3  -3  -8    1.25    0.98
  -3   3   8   -0.93    1.35
  -3  -3   7    2.70    1.09
   3  -3  -7    2.17    1.03
   3   3  -7    2.84    0.79
   3  -3  -7    3.13    0.34
   3   3  -7    2.86    1.03
  -3   3   7    3.64    1.38
   3  -3  -6    6.03    0.45
  -3  -3   6    5.98    1.40
   3   3  -6    4.72    1.07
   3   3  -6    5.92    1.05
   3  -3  -6    6.23    1.33
  -3   3   6    6.04    1.41
   3   3  -5    7.13    0.62
  -3  -3   5    8.75    1.46
   3  -3  -5    4.82    1.21
   3   3  -5    9.20    1.32
  -3   3   5    6.56    1.28
   3   3  -4   68.01    2.82
  -3   3   4   64.38    3.07
   3  -3  -4   70.86    3.19
   3   3  -4   68.52    1.55
  -3  -3   4   67.19    1.60
  -3   3   4   69.37    3.24
  -3  -3   4   66.67    3.14
  -3  -3   3   11.46    1.41
   3   3  -3   11.53    1.15
  -3   3   3   12.39    1.51
   3  -3  -3    9.76    1.38
  -3  -3   3   11.73    0.66
  -3   3   3   14.68    1.65
  -3  -3   2  153.64    4.11
   3   3  -2  150.42    3.43
  -3  -3   2  149.20    2.41
  -3   3   2  142.31    4.28
   3  -3  -2  150.96    4.36
  -3   3   2  157.25    4.38
  -3  -3   1  216.38    4.52
   3   3  -1  209.77    3.75
  -3   3   1  214.30    5.08
  -3   3   1  220.60    5.24
   3  -3  -1  219.24    5.18
   3   3   0    6.98    0.69
  -3   3   0    6.54    1.20
  -3  -3   0    5.42    0.64
  -3   3   0    5.04    1.10
   3  -3   0    3.97    1.05
  -3  -3   0    6.21    0.67
  -3  -3   0    6.90    0.91
   3   3   1  299.33    6.03
  -3   3  -1  303.14    6.13
  -3  -3  -1  300.34    4.43
  -3  -3  -1  306.48    3.87
   3   3   1  299.82    3.85
  -3   3  -1  296.14    5.94
  -3  -3  -1  303.42    3.91
   3  -3   1  297.36    5.97
   3   3   2    7.92    0.68
   3   3   2    9.21    1.36
   3  -3   2    7.85    1.28
   3   3   2    8.83    0.74
  -3   3  -2   10.10    1.32
  -3  -3  -2    9.45    0.72
   3   3   2    8.79    0.69
  -3  -3  -2    9.84    0.75
  -3   3  -2    8.78    1.26
  -3  -3  -3  413.21    4.89
  -3   3  -3  418.24    7.52
  -3   3  -3  414.77    7.45
   3   3   3  412.05    4.86
   3  -3   3  423.71    7.58
   3  -3   4   26.70    2.13
  -3  -3  -4   26.02    1.38
  -3   3  -4   31.80    2.35
  -3   3  -4   25.42    2.06
  -3   3  -5  195.20    5.62
  -3   3  -5  200.00    5.87
  -3  -3  -5  196.02    4.00
   3   3   6   11.85    1.63
   3  -3   6   12.27    1.17
  -3   3  -6   14.27    1.84
  -3   3  -6   13.75    1.74
   3   3   6   11.47    1.75
  -3  -3  -6   12.71    1.18
  -3   3  -7   18.20    2.07
   3   3   7   14.40    1.99
  -3  -3  -7   10.45    1.19
  -3   3  -7   14.67    2.07
   3   3   7   12.57    1.67
   3  -3   7   15.35    1.20
   3   3   8   31.44    2.82
   3  -3   8   32.05    1.64
  -3   3  -8   33.66    2.88
   3   3   8   32.86    2.74
  -3  -3  -8   32.75    2.86
  -3   3  -8   31.03    2.78
  -3  -3  -8   30.52    2.11
  -3  -3  -9   24.35    2.00
   3  -3   9   21.51    1.30
   3   3   9   22.82    2.36
  -3  -3  -9   23.23    2.54
  -3   3  -9   20.48    2.63
   3   3   9   21.92    2.32
   3   3   9   21.95    2.60
  -3   3  -9   21.30    2.37
  -3  -3 -10    9.29    1.42
   3   3  10    8.30    2.15
  -3   3 -10    9.15    1.75
  -3  -3 -10    8.53    2.06
   3   3  10    9.05    1.58
   3   3  10    9.91    1.89
  -3   3 -10   10.79    2.17
  -3   3 -11   13.64    2.06
  -3  -3 -11   12.82    2.22
   3   3  11   20.08    2.53
  -3   3 -11   16.52    2.38
  -3  -3 -11   14.74    1.78
   3   3  11   19.02    2.72
   3   3  11   19.59    2.57
  -3   3 -12   21.19    2.69
   3   3  12   20.75    3.05
  -3  -3 -12   21.52    2.91
  -3   3 -12   21.84    2.97
  -3  -3 -12   23.17    2.30
   3   3  12   19.91    2.52
   3   3  13   10.28    2.07
  -3  -3 -13    7.56    1.55
  -3   3 -13    8.36    1.96
  -3  -3 -13   11.31    2.43
   3   3  13    9.97    2.32
  -3   3 -13   11.12    2.15
  -3   3 -14    5.77    1.81
   3   3  14    5.36    2.12
  -3   3 -14    6.14    1.71
  -3  -3 -14    3.92    1.48
  -3  -3 -14    1.99    1.47
   3  -3  14    5.57    1.48
   3   3  14    4.90    1.58
  -3  -3 -15   28.93    2.99
  -3   3 -15   29.17    3.45
  -3   3 -15   27.91    3.64
  -3  -3 -15   31.57    3.72
   3   3  15   28.46    3.52
   3   3  15   23.72    2.93
   3  -3  15   32.12    3.04
  -3  -3 -16   -1.98    1.54
   3   3  16   -0.20    1.54
  -3  -3 -16    0.45    0.88
  -3   3 -16   -0.07    1.46
  -3   3 -16    0.36    1.46
   3   3  16    1.95    1.64
   3  -3  16    0.24    1.13
   3  -3  17    1.44    1.26
   3   3  17   -2.77    2.14
  -3   3 -17    1.55    1.58
  -3   3 -17    1.38    1.74
  -3  -3 -17    0.70    1.36
  -3  -3 -17    4.28    1.42
   3   3  17    1.88    1.19
   3  -3  18   16.51    2.91
  -3   3 -18   16.75    2.95
  -3   3 -18   13.35    2.85
   3   3  18   15.72    3.13
  -3  -3 -18   13.20    2.41
   3   3  18   13.26    2.51
   3   3  19   33.22    4.39
   3   3  19   31.94    3.71
  -3   3 -19   35.20    4.18
  -3   3 -19   32.03    4.47
  -3  -3 -19   26.25    3.33
   3  -3  19   33.82    4.23
  -3   3 -20    1.04    1.39
   3   3  20   -1.07    1.89
   3   3  20    0.94    1.23
  -3   3 -20    1.80    2.07
   3  -3  20    2.61    2.04
   3   3  21   15.73    3.40
  -3   3 -21   14.06    3.01
  -3   3 -21   17.75    3.69
   3  -3  21    9.85    2.75
  -3   3 -22   -0.26    1.79
   3   3  22   -0.14    1.97
   3  -3  22    1.52    1.70
  -3   3 -22    1.41    1.90
   3   3  23    4.22    2.20
  -3   3 -23   -0.17    1.78
   3  -3  23    3.06    1.90
   3  -4 -24    1.92    1.68
   3   4 -24    0.58    1.53
   3   4 -24   -1.26    1.91
   3  -4 -24   -1.25    1.66
   3   4 -23   -0.08    1.44
   3  -4 -23    3.95    2.26
   3   4 -23    2.37    2.28
   3  -4 -23    2.12    2.06
   3  -4 -22   29.11    4.12
   3  -4 -22   29.82    4.41
   3   4 -22   18.92    3.40
   3   4 -22   21.19    3.56
   3   4 -21    0.97    2.21
   3   4 -21    2.02    2.03
   3  -4 -21    3.10    2.35
   3  -4 -21   -0.61    1.66
   3  -4 -20    9.90    2.63
   3  -4 -20   12.22    2.95
   3   4 -20   10.67    2.87
   3   4 -20   13.72    2.84
   3  -4 -19    3.50    1.83
   3   4 -19    5.01    1.88
   3   4 -19    4.01    2.00
   3  -4 -19    5.38    2.02
  -3   4  18    4.21    1.35
   3   4 -18    5.56    1.98
   3  -4 -18    5.05    1.54
   3   4 -18    3.40    1.96
  -3  -4  18    7.28    2.18
   3  -4 -18    1.66    1.58
   3  -4 -17    1.95    1.52
  -3  -4  17    5.39    2.10
   3   4 -17    7.71    2.41
   3   4 -17    5.12    1.74
   3  -4 -17    3.82    1.81
  -3   4  17    4.43    1.45
  -3   4  16   12.34    2.02
   3   4 -16   13.75    2.62
  -3  -4  16   17.75    2.77
   3  -4 -16   13.48    2.62
   3   4 -16   15.63    2.74
   3  -4 -16   13.23    2.66
  -3   4  15    7.88    1.27
  -3   4  15    8.41    1.70
   3  -4 -15    8.51    1.87
  -3  -4  15    7.97    1.92
   3   4 -15   11.64    2.36
   3   4 -15    7.42    1.93
   3  -4 -15    8.13    2.13
   3   4 -14    2.79    1.69
  -3   4  14    3.21    1.37
   3   4 -14    3.93    1.78
   3  -4 -14    3.36    1.26
  -3  -4  14    5.86    1.99
  -3   4  13    9.34    1.62
   3   4 -13    6.20    1.74
   3   4 -13    9.54    1.99
   3  -4 -13   11.20    2.24
  -3  -4  13   10.96    2.23
   3  -4 -12   34.85    3.27
  -3  -4  12   35.97    3.38
   3   4 -12   34.46    3.18
   3   4 -12   30.77    3.12
  -3  -4  11   16.01    2.35
   3   4 -11   21.28    2.47
   3   4 -11   19.78    2.42
   3  -4 -11   23.15    2.62
   3  -4 -10   73.65    4.27
   3   4 -10   68.30    4.21
   3   4 -10   69.33    3.91
  -3  -4  10   66.23    4.23
   3   4  -9   29.98    2.73
   3   4  -9   26.65    2.43
  -3   4   9   27.36    2.69
   3  -4  -9   20.82    2.30
  -3  -4   9   26.20    2.71
   3  -4  -8    7.43    1.58
   3   4  -8    8.16    1.64
   3   4  -8    7.87    1.42
  -3   4   8    8.19    1.58
  -3  -4   8    9.60    1.91
   3   4  -7  223.71    6.45
   3  -4  -7  225.34    6.71
   3   4  -7  227.39    6.00
  -3   4   7  228.83    6.89
  -3  -4   7  224.24    6.83
  -3  -4   6   41.80    2.99
   3  -4  -6   41.50    2.86
  -3   4   6   44.38    2.99
   3   4  -6   40.21    1.29
   3   4  -6   42.72    2.70
  -3   4   5    6.62    1.43
   3  -4  -5    6.96    1.42
   3   4  -5    5.60    1.25
  -3   4   5    4.79    1.31
  -3  -4   5    3.89    1.23
  -3   4   4   18.50    2.01
   3   4  -4   17.52    1.72
  -3   4   4   18.81    1.97
   3  -4  -4   21.06    2.01
  -3  -4   4   20.12    1.99
  -3   4   3   71.04    3.47
   3   4  -3   68.33    2.91
   3  -4  -3   67.26    3.34
  -3   4   3   73.42    3.37
  -3  -4   3   68.63    3.26
  -3   4   2   -0.50    0.83
  -3   4   2   -0.06    1.00
   3  -4  -2   -0.95    0.92
  -3  -4   2   -0.24    0.22
   3   4  -2    0.36    0.71
  -3  -4   2    1.88    0.90
  -3   4   1    3.92    1.17
  -3  -4   1    4.03    0.92
  -3  -4   1    3.57    0.80
   3   4  -1    3.85    0.81
   3  -4  -1    1.67    0.94
  -3   4   1    2.45    1.07
  -3  -4   0   -0.02    0.47
   3  -4   0   -0.99    0.98
   3   4   0   -0.09    0.51
  -3   4   0   -0.82    0.94
  -3   4   0   -0.34    0.89
  -3  -4  -1  182.50    3.84
   3   4   1  176.36    4.82
  -3   4  -1  182.91    4.92
   3   4   1  181.24    3.85
  -3   4  -1  185.93    5.41
   3  -4   1  172.29    5.21
   3  -4   2  296.76    6.92
   3   4   2  305.46    4.88
  -3   4  -2  308.39    6.44
  -3   4  -2  298.03    6.94
   3   4   2  302.16    6.69
  -3  -4  -2  306.22    4.94
  -3  -4  -3    0.66    0.50
   3  -4   3    1.66    1.09
   3   4   3    0.59    0.58
   3   4   3    1.99    1.17
  -3   4  -3    0.50    0.97
  -3   4  -3   -0.73    0.95
  -3   4  -4   -0.15    0.98
  -3  -4  -4    0.14    0.47
   3   4   4    0.22    0.94
   3   4   4    0.68    0.22
  -3   4  -4    0.89    0.82
   3  -4   4   -1.03    1.26
  -3   4  -5   58.23    3.42
   3   4   5   59.49    3.58
  -3  -4  -5   60.27    2.49
   3  -4   5   58.78    3.46
  -3   4  -6   26.75    2.51
  -3   4  -6   22.87    2.43
   3   4   6   21.85    2.42
  -3  -4  -6   25.57    1.77
   3   4   7   62.35    3.87
  -3   4  -7   56.17    3.69
  -3   4  -7   63.07    3.81
   3   4   7   59.60    3.94
  -3  -4  -7   65.56    2.95
  -3   4  -8    2.05    1.21
  -3  -4  -8    3.91    0.96
   3  -4   8    3.22    0.68
  -3   4  -8    2.35    1.27
   3   4   8    3.30    1.46
   3   4   8    2.90    1.42
   3  -4   9   15.48    1.14
   3   4   9   15.23    2.42
  -3   4  -9   19.16    2.47
  -3   4  -9   22.07    2.74
  -3  -4  -9   17.89    1.81
   3   4   9   16.63    2.38
  -3   4 -10    2.66    1.33
   3   4  10    5.10    1.83
   3   4  10    2.30    1.64
   3  -4  10    2.52    0.50
  -3   4 -10    1.58    1.57
  -3  -4 -10    5.09    1.73
  -3  -4 -10    4.04    1.12
  -3  -4 -11   16.91    2.51
   3   4  11   14.16    2.49
   3   4  11   15.32    2.20
  -3   4 -11   10.50    2.29
  -3  -4 -11   15.94    1.95
  -3   4 -11   16.80    2.54
   3   4  12    2.36    1.31
  -3  -4 -12    5.45    1.32
   3   4  12    4.61    1.77
  -3  -4 -12    5.87    1.81
  -3   4 -12    0.77    1.31
  -3   4 -12    2.24    1.51
  -3   4 -13   24.78    3.02
   3   4  13   24.47    2.85
   3   4  13   29.08    3.51
  -3   4 -13   21.01    3.05
  -3  -4 -13   29.02    3.41
  -3  -4 -13   26.76    2.66
   3   4  13   26.27    2.96
   3   4  14    7.14    2.23
   3   4  14    4.56    1.76
  -3   4 -14    3.82    1.90
  -3   4 -14    6.10    2.30
  -3  -4 -14    4.54    1.39
  -3  -4 -14    7.80    2.23
  -3  -4 -15    5.56    1.68
  -3   4 -15    1.69    1.63
  -3  -4 -15    4.94    1.90
   3   4  15    4.15    1.56
   3   4  15    5.94    2.34
  -3   4 -15    6.07    1.84
   3   4  16   -0.15    1.49
  -3   4 -16    0.84    1.23
  -3  -4 -16   -0.27    1.30
  -3   4 -16    0.03    1.80
   3   4  16    0.42    1.12
  -3  -4 -16   -0.56    0.94
   3   4  17   20.26    2.86
  -3  -4 -17   14.92    2.92
  -3  -4 -17   19.65    2.79
   3   4  17   22.12    3.40
  -3   4 -17   28.68    4.08
  -3   4 -17   17.81    2.92
  -3  -4 -18   31.69    4.16
  -3  -4 -18   28.62    3.25
  -3   4 -18   34.35    4.59
   3   4  18   35.03    4.41
  -3   4 -18   32.34    3.98
   3   4  19    0.66    1.68
   3  -4  19    4.34    1.91
  -3   4 -19    1.69    1.75
  -3  -4 -19    1.74    1.49
  -3   4 -19    2.83    1.72
   3  -4  20    1.78    1.49
   3   4  20    0.91    1.81
  -3   4 -20    2.31    1.55
  -3   4 -20    2.17    2.20
  -3   4 -21    7.14    2.93
   3   4  21    1.50    1.83
   3  -4  21    4.10    2.18
  -3   4 -21    3.34    2.05
   3   4  22   13.26    3.25
  -3   4 -22   13.95    3.03
  -3   4 -22   17.85    3.81
   3  -4  22   15.35    3.07
  -3   4 -23    4.00    2.20
   3  -4  23    0.30    1.38
   3  -5 -24    6.47    2.43
   3   5 -24   10.35    3.04
   3  -5 -23   -3.53    2.29
   3   5 -23    4.58    2.20
   3   5 -23   -0.43    1.48
   3  -5 -23    2.62    1.79
   3  -5 -22    7.15    2.98
   3   5 -22    3.13    1.70
   3   5 -22    0.44    1.76
   3  -5 -22    2.22    2.06
   3   5 -21    1.41    2.14
   3  -5 -21    1.12    1.71
   3  -5 -21    1.60    1.90
   3   5 -21    2.26    2.17
   3   5 -20   11.09    2.76
   3   5 -20   13.89    2.93
   3  -5 -20   11.82    2.84
   3  -5 -20   10.88    2.66
   3   5 -19    4.92    1.96
   3  -5 -19    3.37    1.57
   3   5 -19    1.63    1.66
   3   5 -18   -1.11    1.46
   3  -5 -18    1.20    1.79
   3   5 -18    4.68    2.18
   3  -5 -18    0.37    1.48
  -3   5  17   59.07    4.14
   3  -5 -17   51.94    4.67
   3   5 -17   52.68    4.87
   3   5 -17   60.85    5.10
   3  -5 -17   54.81    5.00
   3  -5 -16    4.59    1.83
   3  -5 -16   -0.34    1.82
  -3   5  16    7.13    1.69
   3   5 -16    4.41    1.91
   3   5 -16    5.06    1.94
   3   5 -15   -0.21    1.52
   3   5 -15   -0.47    1.33
   3  -5 -15    0.38    1.48
  -3   5  15   -0.36    0.86
  -3  -5  14   53.81    4.56
   3   5 -14   53.93    4.39
   3   5 -14   65.00    4.61
   3  -5 -14   61.13    4.54
   3   5 -13   68.75    4.96
   3   5 -13   72.70    4.73
   3  -5 -13   70.92    4.81
  -3  -5  13   75.57    5.22
  -3  -5  12   -0.50    1.84
   3   5 -12    2.55    1.70
   3   5 -12    3.26    1.50
   3  -5 -12   -1.20    1.64
  -3  -5  11    4.67    1.99
   3   5 -11    1.81    1.54
   3   5 -11    5.18    1.47
   3  -5 -11    2.90    1.45
   3   5 -10   23.96    2.78
   3   5 -10   22.63    2.45
  -3  -5  10   21.62    2.68
   3  -5 -10   22.48    2.69
   3  -5  -9   12.70    2.07
  -3  -5   9   11.34    2.27
   3   5  -9   10.37    1.85
  -3   5   9   10.17    2.04
  -3   5   8   29.10    2.71
  -3  -5   8   27.20    2.81
   3   5  -8   26.36    1.25
   3  -5  -8   29.73    2.82
   3   5  -8   29.92    2.75
   3  -5  -7    6.01    1.34
   3   5  -7    5.88    1.42
   3   5  -7    3.92    0.40
  -3   5   7    3.95    1.22
  -3  -5   7    7.91    1.71
   3  -5  -6   88.28    4.38
  -3   5   6   90.02    4.43
  -3   5   6   88.07    4.38
   3   5  -6   89.87    4.18
  -3  -5   6   88.29    4.43
  -3   5   5    0.08    1.33
  -3  -5   5    2.50    1.30
  -3   5   5    1.94    1.03
   3   5  -5    2.67    0.91
   3  -5  -5    3.71    1.36
   3   5  -4   38.24    2.57
  -3   5   4   43.76    3.02
   3  -5  -4   41.39    2.96
  -3   5   4   41.89    2.82
   3  -5  -3  216.21    6.34
  -3   5   3  206.81    5.90
   3   5  -3  204.21    5.42
  -3   5   3  210.40    6.35
  -3   5   2  104.80    4.15
  -3   5   2  108.68    4.60
   3   5  -2  107.96    3.80
  -3  -5   2  111.09    3.84
   3  -5  -2  107.20    4.55
  -3   5   1   60.24    3.06
  -3  -5   1   55.67    1.67
  -3  -5   1   60.07    2.74
  -3   5   1   62.23    3.49
   3  -5  -1   57.79    3.36
   3   5  -1   57.80    2.76
   3  -5   0   68.47    3.63
  -3   5   0   71.37    3.74
   3   5   0   69.43    2.89
  -3  -5   0   70.27    2.86
  -3   5   0   69.23    3.27
  -3  -5  -1  101.80    3.40
  -3   5  -1   92.31    4.27
   3  -5   1  101.32    4.42
   3   5   1  102.57    3.39
   3   5   1  100.68    3.88
  -3   5  -1   96.99    3.81
  -3   5  -2   60.26    3.56
   3  -5   2   58.44    3.43
  -3  -5  -2   54.39    2.46
   3   5   2   54.76    2.49
   3   5   2   57.84    3.16
  -3   5  -2   55.10    2.93
  -3   5  -3   58.03    3.55
   3   5   3   59.42    2.60
  -3   5  -3   59.18    3.08
   3  -5   3   54.92    3.38
  -3  -5  -3   54.19    2.48
   3   5   3   54.83    3.19
  -3   5  -4    5.31    1.12
   3   5   4    4.53    1.44
  -3   5  -4    7.02    1.60
   3  -5   4    4.11    1.34
  -3  -5  -4    7.76    1.09
  -3  -5  -5   16.83    1.53
   3   5   5   13.32    0.91
  -3   5  -5   15.80    1.79
   3   5   5   16.83    2.20
  -3   5  -5   14.81    2.01
   3  -5   5   15.68    2.11
  -3   5  -6    5.62    1.19
   3   5   6    4.71    0.48
   3   5   6    5.59    1.69
  -3  -5  -6    4.87    0.92
   3  -5   6    7.67    1.72
  -3   5  -6    5.81    1.57
   3   5   7   12.60    2.13
  -3  -5  -7   13.37    1.46
  -3   5  -7   12.22    2.11
   3   5   8   29.57    3.12
  -3  -5  -8   28.20    2.17
  -3   5  -8   28.13    2.91
  -3   5  -8   24.09    2.76
   3   5   9   21.20    2.74
  -3  -5  -9   20.92    2.02
  -3   5  -9   24.17    2.92
   3   5   9   22.57    2.76
   3  -5   9   24.52    1.57
  -3   5  -9   24.06    2.88
  -3  -5 -10   53.07    3.26
  -3   5 -10   42.94    3.86
  -3   5 -10   51.12    4.06
   3   5  10   54.52    4.12
   3   5  10   56.81    4.40
  -3   5 -11   20.97    2.93
  -3  -5 -11   22.88    2.93
   3   5  11   23.95    3.24
   3   5  11   15.28    2.34
  -3  -5 -11   20.72    2.16
  -3   5 -11   21.27    3.05
  -3   5 -12   32.54    3.60
   3   5  12   34.18    3.71
  -3  -5 -12   34.44    2.90
  -3   5 -12   33.23    3.42
  -3  -5 -12   35.58    3.81
   3   5  12   31.45    3.25
  -3   5 -13   -0.92    1.56
   3   5  13    2.63    1.44
  -3   5 -13    1.18    1.54
   3   5  13    0.03    1.49
  -3  -5 -13    0.45    0.91
  -3  -5 -13    1.28    1.61
  -3   5 -14    4.77    1.58
   3   5  14    4.82    2.10
   3   5  14    4.31    1.85
  -3   5 -14    2.21    1.56
  -3  -5 -14    3.65    2.09
  -3  -5 -14    3.75    1.26
  -3   5 -15   21.50    3.15
  -3  -5 -15   22.03    2.61
   3   5  15   21.69    3.25
  -3   5 -15   24.45    3.72
  -3  -5 -15   22.69    3.29
   3   5  15   24.36    3.10
  -3  -5 -16   -0.25    1.89
   3   5  16   -0.09    1.39
  -3   5 -16    0.35    1.67
  -3   5 -16    0.65    1.24
  -3  -5 -16   -0.15    0.85
  -3   5 -17    2.74    1.56
  -3   5 -17    2.03    2.12
  -3  -5 -17    3.11    1.96
  -3   5 -18    1.16    1.47
  -3   5 -18    0.04    2.11
  -3  -5 -18    0.71    2.00
   3   5  18   -1.61    2.08
  -3   5 -19   16.11    3.05
  -3   5 -19   17.75    3.72
  -3  -5 -19   15.11    3.36
   3   5  19   14.39    3.40
  -3  -5 -20    0.62    1.70
  -3   5 -20    2.61    2.02
  -3   5 -20    4.94    2.64
   3   5  20    2.56    2.34
   3  -5  21    9.90    2.58
   3   5  21   21.05    4.07
  -3   5 -21   12.90    3.21
  -3  -5 -21   11.56    2.99
  -3   5 -21   16.97    3.26
   3  -5  22    2.21    1.52
  -3   5 -22    7.00    2.88
   3  -6 -23    5.56    2.48
   3  -6 -23    3.70    2.11
   3   6 -23    6.53    2.47
   3   6 -23    6.07    2.54
   3  -6 -22   -0.62    1.29
   3   6 -22    2.44    2.44
   3   6 -22    2.83    2.25
   3  -6 -22    4.47    2.49
   3   6 -21    1.23    1.67
   3  -6 -21    1.34    2.00
   3   6 -21   -0.29    1.43
   3  -6 -20    2.00    1.84
   3   6 -20   -0.18    1.87
   3   6 -20   -0.26    1.67
   3  -6 -20    3.74    2.04
   3   6 -19    2.38    1.79
   3  -6 -19    2.07    1.56
   3   6 -19    1.96    1.93
   3  -6 -19    3.48    2.30
   3  -6 -18   15.64    2.93
   3   6 -18   27.64    3.71
   3  -6 -18   19.72    3.27
   3   6 -18   17.50    3.22
   3   6 -17   24.85    3.60
   3  -6 -17   28.71    3.73
   3   6 -17   23.41    3.22
   3  -6 -17   21.88    3.35
  -3   6  16    3.72    1.20
   3   6 -16    5.16    1.97
   3  -6 -16    5.49    2.09
   3   6 -16    5.40    2.11
   3   6 -15    3.30    1.83
   3  -6 -15    0.80    1.46
   3   6 -15    3.94    1.80
   3   6 -14  114.51    6.27
   3  -6 -14  112.77    6.40
   3   6 -14  111.59    6.52
   3   6 -13   -0.49    1.50
   3   6 -13    0.91    1.08
   3  -6 -13   -0.41    1.23
   3  -6 -12   33.28    3.45
   3   6 -12   36.12    3.62
   3   6 -11    2.28    1.45
   3  -6 -11    2.23    1.45
   3   6 -10  209.06    7.76
   3  -6 -10  208.18    7.71
  -3   6   9   -2.86    1.68
   3  -6  -9    1.60    1.49
   3   6  -9    0.23    1.16
   3  -6  -8    1.01    1.34
  -3  -6   8    1.21    0.29
  -3   6   8    0.40    1.43
   3   6  -8    0.98    1.16
  -3  -6   7   10.53    0.73
   3   6  -7   13.85    1.94
   3  -6  -7   11.49    2.13
  -3   6   7   14.75    2.17
  -3   6   6   45.16    3.46
   3  -6  -6   47.41    3.42
   3   6  -6   46.29    3.26
  -3  -6   6   42.21    1.53
  -3   6   6   49.42    3.49
   3  -6  -5    4.85    1.67
   3   6  -5    3.64    1.20
  -3   6   5    0.62    1.06
  -3   6   5    2.61    1.31
  -3   6   4    0.42    1.07
   3   6  -4    1.14    1.04
   3  -6  -4   -0.11    1.12
  -3   6   4    0.47    1.11
  -3  -6   4   -0.78    0.88
  -3   6   3   10.02    1.71
   3   6  -3   10.84    1.61
   3  -6  -3    9.52    1.59
  -3  -6   3   10.42    1.48
  -3   6   3   10.76    1.62
   3  -6  -2   13.83    2.00
  -3   6   2   21.10    2.33
  -3   6   2   16.14    1.90
   3   6  -2   16.49    1.76
  -3  -6   2   15.14    1.65
  -3  -6   1   29.35    2.19
   3   6  -1   28.14    2.18
   3  -6  -1   28.70    2.64
  -3   6   1   28.81    2.82
  -3  -6   1   27.12    1.19
  -3   6   1   26.68    2.28
  -3   6   0   13.12    1.64
  -3  -6   0   13.45    1.54
   3   6   0   16.39    1.67
   3  -6   0   14.30    2.03
  -3   6   0   17.18    2.25
   3   6   0   15.97    1.67
  -3  -6  -1   20.63    1.85
   3   6   1   19.35    1.88
  -3   6  -1   20.27    2.34
   3   6   1   21.29    1.89
  -3   6  -1   20.93    1.97
   3  -6   1   19.70    2.29
   3   6   2  140.09    4.45
  -3   6  -2  136.16    5.64
   3  -6   2  136.39    5.57
   3   6   2  126.88    4.83
  -3  -6  -2  136.15    4.40
  -3   6  -2  134.42    4.68
  -3   6  -3    0.61    0.88
   3  -6   3   -0.75    1.32
  -3   6  -3    0.67    1.39
   3   6   3   -1.35    1.33
  -3  -6  -3    0.94    0.76
   3   6   3    1.53    0.92
  -3   6  -4   19.84    2.54
  -3   6  -4   11.97    1.67
  -3  -6  -4   13.86    1.55
   3   6   4   12.64    1.93
   3   6   4   13.17    1.50
   3  -6   4   14.52    2.10
   3  -6   5    8.17    1.95
   3   6   5    9.26    1.77
  -3   6  -5    5.73    1.51
  -3  -6  -5    9.71    1.39
  -3   6  -5    9.24    1.52
   3  -6   6   56.63    4.07
   3   6   6   54.40    3.85
  -3  -6  -6   59.99    3.10
  -3   6  -6   53.20    4.02
  -3   6  -6   58.37    3.41
  -3   6  -7   -0.85    1.12
   3   6   7    0.12    1.30
  -3   6  -7    1.56    1.56
   3  -6   7   -0.12    1.38
  -3  -6  -7    0.53    0.78
   3   6   8    1.30    1.50
  -3   6  -8    0.25    1.01
   3  -6   8    1.73    1.44
  -3   6  -8    1.62    1.25
  -3  -6  -8    0.40    0.73
   3   6   9    4.40    1.68
  -3   6  -9    2.47    1.56
  -3  -6  -9    2.84    1.14
   3   6  10   29.05    3.42
   3   6  10   31.06    3.23
  -3   6 -10   31.49    3.33
  -3  -6 -10   31.27    2.65
   3   6  11   17.38    2.62
   3   6  11   18.12    2.78
  -3   6 -11   13.23    2.38
  -3  -6 -11   16.78    2.02
   3   6  12   -1.27    1.30
   3   6  12    1.42    1.87
  -3   6 -12    1.40    1.47
  -3   6 -12   -0.08    1.57
  -3  -6 -12    1.34    0.89
  -3  -6 -13    1.43    1.83
   3   6  13    3.49    2.01
  -3   6 -13    1.98    1.44
   3   6  13    0.13    1.30
  -3   6 -13    0.81    1.71
  -3  -6 -13   -0.14    0.87
   3   6  14    1.31    1.56
  -3   6 -14   -0.53    1.61
  -3  -6 -14    0.52    0.96
  -3   6 -14    0.25    1.21
  -3  -6 -14    3.92    2.03
   3   6  14    0.79    1.34
   3   6  15    0.11    1.36
  -3  -6 -15   -1.14    1.64
  -3  -6 -15    2.70    1.32
  -3   6 -15    2.43    1.97
  -3   6 -15    1.69    1.68
   3   6  15    1.82    1.95
   3   6  16    6.15    2.13
   3   6  16    7.58    2.40
  -3  -6 -16    8.79    2.24
  -3   6 -16    6.58    2.21
  -3   6 -16   10.03    2.80
  -3   6 -17   24.87    3.82
  -3   6 -17   22.42    3.51
  -3  -6 -17   26.58    3.96
   3   6  17   24.82    3.84
   3   6  18   18.19    3.68
  -3   6 -18   13.49    2.96
  -3   6 -18    9.30    2.65
  -3  -6 -18   15.41    3.54
  -3   6 -19    2.24    1.51
   3   6  19    5.76    2.84
  -3   6 -19    3.70    1.99
  -3  -6 -19    2.69    1.98
   3   6  20    4.89    2.75
  -3   6 -20    2.09    1.75
  -3   6 -20    3.89    2.31
  -3  -6 -20    2.95    1.87
  -3   6 -21    3.85    2.29
   3   6  21   -2.34    1.99
  -3  -6 -21    1.53    1.73
   3  -7 -23    8.44    2.58
   3   7 -22   -0.33    2.10
   3  -7 -22    2.31    1.62
   3   7 -22   -2.63    2.33
   3  -7 -22    4.34    2.48
   3  -7 -21    3.84    2.06
   3   7 -21    3.49    2.06
   3   7 -21    1.45    1.61
   3  -7 -21    1.68    1.74
   3   7 -20   27.93    4.11
   3   7 -20   20.19    3.54
   3  -7 -20   19.02    3.80
   3  -7 -20   19.37    3.39
   3  -7 -19   10.09    2.80
   3  -7 -19    5.70    2.17
   3   7 -19    6.46    2.39
   3   7 -19    3.17    2.10
   3   7 -18    4.45    2.03
   3  -7 -18    5.59    2.08
   3  -7 -18    5.19    2.22
   3   7 -17    1.45    1.95
   3  -7 -17    0.65    1.73
   3   7 -16    1.77    1.50
   3  -7 -16    0.13    1.45
   3   7 -15    0.44    1.55
   3  -7 -15    2.31    1.85
   3   7 -14    7.73    2.03
   3  -7 -14    6.08    2.12
   3   7 -13    8.00    2.08
   3  -7 -13   11.81    2.35
   3   7 -12   30.80    3.50
   3  -7 -12   34.30    3.61
   3  -7 -11   22.25    2.85
   3   7 -11   19.50    2.86
   3  -7 -10    0.99    1.56
   3   7 -10    1.19    1.36
   3  -7  -9    1.11    1.30
   3   7  -9    6.75    1.94
   3   7  -8    4.22    1.73
  -3   7   8    2.49    1.40
   3  -7  -8    5.45    1.47
   3  -7  -7   18.24    2.59
  -3   7   7   12.30    2.31
  -3   7   7   13.23    2.09
   3   7  -7   13.76    2.21
   3   7  -6    0.09    1.18
  -3   7   6    3.46    1.65
  -3   7   6    4.94    1.59
   3  -7  -6    1.15    1.29
   3  -7  -5   33.12    3.22
  -3   7   5   32.84    3.04
  -3   7   5   36.35    3.29
   3   7  -5   35.13    2.99
  -3  -7   5   35.57    3.00
   3   7  -4   13.37    1.95
  -3   7   4   11.18    2.15
  -3  -7   4   10.03    1.73
  -3   7   4   13.97    1.95
   3  -7  -4   15.61    2.34
  -3  -7   3   36.75    2.83
   3   7  -3   38.30    2.91
  -3   7   3   37.69    3.27
  -3   7   3   37.72    2.98
   3  -7  -3   35.07    3.17
   3  -7  -2   32.22    2.98
  -3   7   2   30.78    3.11
   3   7  -2   34.43    2.66
  -3   7   2   32.42    2.66
  -3  -7   2   33.32    2.64
  -3   7   1   63.94    4.16
   3   7  -1   72.66    3.73
  -3  -7   1   67.55    3.64
   3  -7  -1   63.37    4.17
  -3   7   1   69.90    3.69
  -3  -7   1   61.02    1.79
  -3  -7   0  145.82    5.18
   3   7   0  147.16    4.88
  -3   7   0  140.98    6.14
   3  -7   0  151.61    6.28
   3   7   0  144.27    5.09
  -3   7   0  161.80    5.45
  -3   7  -1    2.24    1.08
   3   7   1   -0.02    1.00
  -3  -7  -1    1.17    0.84
   3   7   1    1.55    0.97
   3  -7   1    1.04    1.36
  -3  -7  -2    2.45    1.05
  -3   7  -2    3.23    1.06
   3   7   2    2.22    0.91
  -3   7  -2    3.35    1.37
   3  -7   2    1.98    1.59
   3   7   2    2.92    0.94
  -3   7  -3  118.25    5.83
   3   7   3  112.97    4.96
  -3  -7  -3  127.03    4.71
   3  -7   3  120.21    5.78
  -3   7  -3  125.06    4.73
   3   7   3  119.72    4.59
  -3  -7  -4    3.30    0.98
   3   7   4    4.51    1.17
   3  -7   4    5.40    1.75
  -3   7  -4    3.37    1.31
  -3   7  -4    5.73    1.35
   3   7   4    5.02    1.53
  -3  -7  -5    0.19    0.74
  -3   7  -5   -2.16    1.52
   3   7   5    1.30    1.50
  -3   7  -5    0.53    1.00
   3  -7   5   -2.68    1.51
   3  -7   6   18.62    2.64
  -3  -7  -6   18.40    1.96
  -3   7  -6   22.01    2.92
   3   7   6   16.80    2.42
  -3   7  -6   23.89    2.35
  -3  -7  -7   31.30    2.56
  -3   7  -7   33.33    3.46
   3   7   7   36.02    3.48
   3  -7   7   37.92    3.60
  -3   7  -7   30.10    2.61
   3   7   8    3.03    1.80
  -3   7  -8    2.42    1.45
  -3   7  -8    0.82    1.01
   3  -7   8    0.47    1.31
  -3  -7  -8    2.46    1.00
   3   7   9    5.22    1.89
   3  -7   9    4.81    1.74
  -3   7  -9    4.23    1.72
  -3  -7  -9    6.73    1.52
  -3   7  -9    5.70    1.29
   3   7  10   28.86    3.53
  -3   7 -10   26.46    3.28
  -3  -7 -10   27.98    2.63
   3  -7  10   28.92    3.50
  -3   7 -10   27.74    2.77
  -3   7 -11   18.15    2.39
   3   7  11   21.81    3.30
   3  -7  11   18.94    2.94
  -3   7 -11   16.30    2.83
   3   7  11   19.54    2.85
  -3  -7 -11   20.67    2.33
  -3   7 -12   14.10    2.15
   3   7  12   17.98    3.18
  -3   7 -12   13.41    2.63
   3   7  12   13.40    2.47
  -3  -7 -12   13.98    2.11
  -3  -7 -13    6.72    1.69
  -3   7 -13    3.66    1.76
   3   7  13    2.13    1.92
   3   7  13    5.64    2.03
   3   7  14    1.03    1.70
  -3   7 -14    0.83    1.36
  -3  -7 -14    0.12    1.46
   3   7  14    3.58    2.28
   3   7  15    8.74    2.46
  -3   7 -15    7.77    2.38
  -3  -7 -15    8.50    2.27
   3   7  15    9.74    2.48
   3   7  16    2.10    2.02
   3   7  16    0.11    1.35
  -3   7 -16    0.39    1.41
  -3  -7 -16    0.79    1.71
   3   7  17    2.03    2.25
  -3   7 -17    1.45    1.77
  -3  -7 -17    3.65    2.08
   3   7  17    4.56    2.00
   3   7  18    0.69    1.41
  -3  -7 -18    1.21    1.63
  -3   7 -18   -1.93    2.09
   3   7  19    8.70    2.71
  -3   7 -19   10.67    2.90
  -3  -7 -19    7.19    2.53
   3   7  20    1.61    1.95
  -3   7 -20    1.15    1.83
   3  -8 -22    4.50    2.46
   3   8 -21    0.05    2.22
   3  -8 -21    2.76    2.15
   3  -8 -21    1.54    1.54
   3   8 -20    2.23    2.22
   3  -8 -20    4.33    2.22
   3  -8 -20   -1.35    1.50
   3   8 -19   -0.57    1.70
   3  -8 -19   -0.29    2.04
   3  -8 -19   -0.05    1.57
   3  -8 -18   -0.65    1.55
   3   8 -18    0.08    1.79
   3   8 -17   32.20    4.26
   3  -8 -17   31.66    4.16
   3   8 -16   25.71    3.66
   3  -8 -16   20.98    3.39
   3   8 -15    2.52    1.71
   3  -8 -15    3.29    1.50
   3   8 -14    5.09    1.82
   3  -8 -14    4.92    1.89
   3   8 -13   11.46    2.37
   3  -8 -13   12.86    2.57
   3   8 -12    1.21    1.25
   3  -8 -12   -1.14    1.30
   3   8 -11   -0.95    1.44
   3  -8 -11    0.66    1.43
   3   8 -10   37.68    3.76
   3  -8 -10   35.41    3.58
   3   8  -9    7.86    1.84
   3  -8  -9    4.89    1.73
   3   8  -8    3.68    1.65
   3  -8  -8    4.81    1.70
  -3   8   8    1.24    1.54
   3  -8  -7    1.07    1.14
  -3   8   7    1.57    1.26
  -3  -8   7   -1.53    1.09
  -3   8   7    0.99    1.27
  -3  -8   6    8.98    1.80
   3   8  -6    8.57    1.80
   3  -8  -6    5.34    1.71
  -3   8   6   11.07    1.98
  -3   8   6    9.14    2.15
  -3  -8   5   36.17    3.20
  -3   8   5   44.36    3.84
   3   8  -5   39.37    3.30
   3  -8  -5   42.11    3.73
  -3   8   5   43.06    3.34
  -3   8   4    4.81    1.88
   3   8  -4    5.29    1.55
  -3  -8   4    6.06    1.46
   3  -8  -4    1.85    1.58
  -3   8   4    3.18    1.25
  -3  -8   3   18.57    2.21
  -3   8   3   17.61    2.69
   3   8  -3   18.27    2.30
   3  -8  -3   24.46    2.87
  -3   8   3   20.31    2.26
   3  -8  -2   15.54    2.39
   3   8  -2   19.77    2.25
  -3  -8   2   15.93    2.08
  -3   8   2   18.31    2.51
  -3   8   2   16.41    2.09
  -3  -8   1   41.80    3.13
  -3   8   1   42.01    3.65
   3  -8  -1   42.97    3.71
  -3   8   1   41.08    3.02
   3   8  -1   41.09    3.14
   3   8   0   24.87    2.38
  -3   8   0   29.88    3.23
   3  -8   0   25.68    2.95
  -3   8   0   30.05    2.59
  -3  -8   0   27.81    2.54
  -3   8  -1    3.42    1.70
  -3  -8  -1    3.49    1.07
   3  -8   1    4.88    1.88
   3   8   1    2.07    0.90
   3   8   1    3.82    1.21
  -3   8  -1    4.37    1.40
  -3   8  -2  243.02    8.63
   3   8   2  255.48    7.31
   3   8   2  243.17    7.12
  -3   8  -2  245.63    6.79
  -3  -8  -2  245.64    7.10
   3  -8   2  231.75    8.44
  -3   8  -3    6.20    1.75
   3   8   3    8.66    1.65
   3  -8   3   12.97    2.44
  -3   8  -3   14.46    1.83
  -3  -8  -3    9.56    1.63
   3   8   3   10.74    1.65
   3   8   4    1.37    0.99
   3   8   4   -1.12    1.17
  -3  -8  -4    0.84    0.92
   3  -8   4   -1.32    1.69
  -3   8  -4   -0.15    0.86
  -3   8  -4    1.85    1.56
  -3   8  -5   15.16    2.58
  -3   8  -5   15.66    1.94
   3  -8   5   12.40    2.33
   3   8   5   12.28    2.11
   3   8   5   11.45    1.68
  -3  -8  -5   16.22    2.00
  -3   8  -6   23.44    3.06
   3   8   6   26.57    3.03
  -3  -8  -6   24.94    2.39
   3  -8   6   28.81    3.42
  -3   8  -6   27.17    2.49
  -3  -8  -7   15.67    2.02
  -3   8  -7   15.97    2.55
  -3   8  -7   16.90    2.04
   3   8   7   17.35    2.58
   3  -8   7   15.47    2.50
  -3  -8  -8    4.89    1.23
  -3   8  -8    3.74    1.26
   3  -8   8    2.00    1.43
   3   8   8    0.55    1.38
  -3   8  -8    4.81    1.81
   3   8   9   -0.40    1.20
  -3   8  -9    3.30    1.22
  -3   8  -9    1.36    1.43
  -3  -8  -9    3.88    1.27
   3  -8   9    4.11    1.88
   3  -8  10   -2.03    1.76
  -3   8 -10    0.82    0.83
   3   8  10    1.44    1.48
  -3   8 -10   -0.72    1.81
  -3  -8 -10    1.49    1.11
   3   8  11   12.77    2.87
  -3   8 -11    6.53    1.61
  -3   8 -11    8.05    2.11
  -3  -8 -11    5.43    1.48
   3  -8  11    5.86    1.95
   3   8  12    1.65    1.70
  -3  -8 -12    1.74    1.18
   3   8  12   -0.17    1.70
  -3   8 -12    1.14    1.61
   3  -8  12    0.35    1.65
   3   8  13    6.92    2.09
   3  -8  13    3.38    1.77
  -3   8 -13    6.57    2.31
   3   8  13    5.09    1.95
   3   8  14    5.12    2.38
  -3   8 -14    9.17    2.48
   3   8  14    6.77    2.13
   3  -8  14    7.21    2.15
   3   8  15   14.87    3.11
   3   8  15   10.31    2.51
  -3   8 -15   14.35    3.07
  -3  -8 -15   14.97    3.27
   3  -8  15   16.01    3.19
   3   8  16   18.89    3.22
  -3   8 -16   13.45    3.14
   3   8  16   17.00    3.55
  -3  -8 -16   16.69    3.28
   3  -8  16   14.01    3.25
   3   8  17    0.80    1.55
  -3   8 -17   -2.57    2.09
   3  -8  17   -0.10    1.87
  -3  -8 -17   -0.57    1.90
   3   8  17    0.67    1.74
  -3   8 -18   15.48    3.29
  -3  -8 -18   16.67    3.48
   3  -8  18   19.49    3.66
   3   8  18   18.66    3.67
   3   8  19    4.61    2.54
  -3   8 -19    4.29    2.24
   3  -8  19    2.48    2.02
  -3  -8 -19    0.12    1.60
   3  -9 -21    4.08    2.12
   3  -9 -20   -0.34    1.81
   3   9 -20    0.70    1.96
   3  -9 -20    5.04    2.27
   3   9 -19    3.07    2.12
   3  -9 -19   -0.10    1.73
   3  -9 -18    6.62    2.28
   3   9 -18    3.69    1.95
   3  -9 -17   13.73    2.86
   3   9 -17   10.64    2.78
   3   9 -16    3.35    2.26
   3  -9 -16    2.72    2.01
   3   9 -15   -0.78    1.92
   3  -9 -15    0.92    1.74
   3  -9 -14    5.29    1.93
   3   9 -14    3.72    1.75
   3   9 -13   26.26    3.59
   3  -9 -13   26.18    3.56
   3  -9 -12    0.65    1.59
   3   9 -12    0.22    1.44
   3   9 -11    1.96    1.59
   3  -9 -11   -0.98    1.39
   3  -9 -10    6.91    2.08
   3   9 -10    5.14    1.96
  -3  -9  10    2.71    1.77
   3  -9  -9   29.28    3.59
   3   9  -9   28.79    3.37
  -3  -9   9   26.03    3.24
   3   9  -8   -0.50    1.36
   3  -9  -8    1.01    1.35
  -3  -9   8    0.62    1.38
  -3   9   7   34.08    3.65
   3   9  -7   33.27    3.45
   3  -9  -7   34.11    3.66
  -3  -9   7   28.84    3.22
  -3   9   7   23.33    2.88
  -3  -9   6    5.13    1.74
   3   9  -6    5.51    1.67
  -3   9   6    3.28    1.79
  -3   9   6    3.91    1.50
   3  -9  -6    4.21    1.67
  -3   9   5   18.60    2.86
   3   9  -5   15.62    2.32
   3  -9  -5   17.56    2.71
  -3  -9   5   18.73    2.60
  -3   9   5   18.49    2.44
  -3  -9   4    4.09    1.59
  -3   9   4    0.34    1.25
   3   9  -4    2.30    1.38
   3  -9  -4    0.25    1.29
  -3   9   4    1.32    1.05
  -3   9   3    3.06    1.49
   3   9  -3    3.03    1.36
  -3  -9   3    2.61    1.48
  -3   9   3    3.00    1.31
   3  -9  -3    3.38    1.58
   3  -9  -2   78.87    5.28
  -3  -9   2   77.40    4.57
   3   9  -2   76.88    4.65
  -3   9   2   73.67    5.05
  -3   9   2   79.13    4.34
  -3   9   1   28.18    3.23
  -3  -9   1   30.85    2.98
   3  -9  -1   29.04    3.37
   3   9  -1   27.38    2.84
  -3   9   1   25.76    2.52
   3  -9   0    8.26    2.15
   3   9   0    7.69    1.62
  -3   9   0    8.05    2.12
  -3  -9   0    3.67    1.26
  -3   9   0    5.36    1.50
  -3   9  -1   -1.44    1.55
   3   9   1   -0.99    1.30
   3   9   1   -0.81    0.90
   3  -9   1   -0.57    1.66
  -3  -9  -1    3.20    1.37
  -3   9  -1    0.92    0.97
   3   9   2  137.43    5.68
   3   9   2  128.76    5.63
  -3   9  -2  122.93    6.66
  -3   9  -2  128.54    5.14
   3  -9   2  126.04    6.63
  -3  -9  -2  121.80    5.45
  -3   9  -3    5.06    2.22
   3  -9   3    4.19    1.87
   3   9   3    5.89    1.47
   3   9   3    3.21    1.31
  -3   9  -3    6.77    1.30
  -3  -9  -3    7.77    1.66
  -3   9  -4   19.13    2.08
  -3   9  -4   18.69    2.80
  -3  -9  -4   23.70    2.50
   3   9   4   18.70    2.27
   3   9   4   20.52    2.45
   3  -9   4   21.42    3.09
  -3   9  -5   18.97    2.84
  -3   9  -5   21.63    2.22
   3   9   5   20.83    2.35
   3   9   5   18.46    2.57
   3  -9   5   16.73    2.73
  -3  -9  -5   17.35    2.22
  -3   9  -6    0.46    0.86
   3   9   6    0.88    1.38
  -3  -9  -6   -0.34    1.01
   3  -9   6    1.69    1.60
  -3   9  -6    0.36    1.39
  -3   9  -7    3.34    1.23
   3   9   7    5.24    1.77
  -3   9  -7    2.66    1.95
  -3  -9  -7    4.71    1.42
   3  -9   7    4.13    2.03
  -3  -9  -8    9.17    1.70
   3   9   8    9.65    2.28
  -3   9  -8    9.54    2.49
   3  -9   8    6.89    2.09
   3   9   9   38.38    4.09
  -3   9  -9   37.74    4.17
   3  -9   9   40.28    4.39
  -3  -9  -9   41.19    3.37
   3  -9  10    6.34    2.13
  -3  -9 -10    3.59    1.39
  -3   9 -10    2.50    1.78
   3   9  10    2.52    1.83
   3   9  11   26.84    3.54
  -3   9 -11   30.57    4.04
   3  -9  11   30.05    3.87
  -3   9 -12   -0.72    1.87
   3  -9  12    2.55    2.01
   3   9  12    4.41    1.99
  -3   9 -13    2.04    1.95
   3   9  13    4.66    2.28
   3  -9  13    3.37    2.40
   3   9  13    0.95    1.38
   3  -9  14   18.64    3.67
  -3   9 -14   16.18    3.28
   3   9  14   19.48    3.70
   3   9  14   10.59    2.53
   3   9  15   37.93    4.44
  -3  -9 -15   38.13    4.79
   3   9  15   33.71    4.43
  -3   9 -15   38.82    4.74
   3  -9  15   40.86    4.84
   3   9  16    2.42    1.86
  -3   9 -16    1.52    2.22
  -3  -9 -16   -2.18    1.98
   3  -9  16   -3.35    2.54
   3   9  17   10.72    2.87
  -3   9 -17    5.69    2.20
   3  -9  17    8.95    2.53
   3   9  17   10.82    2.63
  -3  -9 -17    5.28    2.60
  -3   9 -18    1.00    1.68
   3   9  18    3.20    2.26
  -3  -9 -18    3.64    2.24
   3  -9  18    0.98    1.81
   3 -10 -20   10.86    2.74
   3 -10 -19    1.76    1.59
   3 -10 -18    4.45    2.25
   3  10 -18    2.77    2.03
   3 -10 -17   32.63    4.37
   3  10 -17   31.27    4.64
   3  10 -16    8.71    2.82
   3 -10 -16   11.04    2.68
   3  10 -15    2.02    1.98
   3 -10 -15    1.77    1.44
   3  10 -14    1.70    2.00
   3 -10 -14    0.55    1.47
   3  10 -13   -0.46    1.60
  -3 -10  13    0.10    1.64
   3 -10 -12    5.72    2.12
   3  10 -12   13.46    2.72
  -3 -10  12   14.54    2.82
   3  10 -11    2.76    2.00
   3 -10 -11    3.78    1.50
   3 -10 -10   -0.55    1.71
   3  10 -10   -0.83    1.55
  -3 -10  10    2.49    1.52
   3 -10  -9   12.44    2.50
   3  10  -9   13.94    2.59
  -3 -10   9   15.65    2.85
  -3 -10   8    4.86    1.90
   3  10  -8    5.99    2.07
   3 -10  -8    5.01    1.73
   3  10  -7   13.29    2.58
  -3  10   7    8.91    2.44
   3 -10  -7    9.73    2.27
  -3 -10   7   10.16    2.37
   3 -10  -6   15.21    2.82
  -3 -10   6   19.77    2.78
  -3  10   6   15.79    2.46
   3  10  -6   22.28    3.00
  -3  10   6   26.96    3.45
  -3  10   5   10.98    2.24
  -3 -10   5   13.98    2.46
   3 -10  -5   19.51    3.02
  -3  10   5   16.76    2.37
   3  10  -5   20.62    2.81
  -3 -10   4    1.59    1.32
  -3  10   4    3.75    1.91
   3 -10  -4    5.54    1.92
  -3  10   4    0.22    0.98
   3  10  -4    1.08    1.12
   3 -10  -3    4.72    1.97
   3  10  -3    6.41    2.02
  -3  10   3    4.02    1.62
  -3  10   3    5.52    1.43
  -3 -10   3    6.53    1.98
   3 -10  -2    1.75    1.72
   3  10  -2    2.40    1.44
  -3  10   2   -0.27    1.56
  -3 -10   2    1.55    1.02
  -3  10   2    1.43    1.09
   3  10  -1    0.80    1.08
   3 -10  -1   -0.17    1.39
  -3 -10   1   -0.10    1.08
  -3  10   1    0.62    1.61
  -3  10   1   -0.40    0.94
   3 -10   0   56.14    4.68
   3  10   0   55.54    4.08
  -3  10   0   51.02    4.55
  -3  10   0   58.97    3.76
  -3 -10   0   58.88    4.13
   3  10   1    7.09    1.67
   3  10   1   11.63    1.83
   3 -10   1   10.52    2.35
  -3 -10  -1   12.83    2.16
  -3  10  -1    9.24    2.29
  -3  10  -1   12.19    1.81
   3  10   2    5.79    1.42
  -3  10  -2    7.16    2.05
   3 -10   2    7.68    2.21
   3  10   2   11.32    2.08
  -3 -10  -2    6.34    1.59
  -3  10  -2    5.86    1.30
  -3  10  -3    1.39    1.68
   3  10   3    1.46    1.26
  -3 -10  -3    1.55    1.18
   3 -10   3    0.28    1.54
   3  10   3    1.71    1.19
  -3 -10  -4    3.90    1.27
   3 -10   4    4.87    2.21
  -3  10  -4    5.68    2.19
   3  10   4    4.54    1.73
   3  10   4    3.70    1.54
   3  10   5    0.05    0.91
   3  10   5    0.70    1.24
  -3 -10  -5   -0.17    0.99
   3 -10   5   -1.75    1.57
  -3  10  -5    1.26    1.43
  -3 -10  -6    2.93    1.33
  -3  10  -6    1.54    1.75
   3 -10   6    0.93    1.45
   3  10   6    0.93    1.41
  -3  10  -7   30.61    3.87
   3  10   7   30.72    3.52
  -3 -10  -7   33.23    3.12
   3 -10   7   39.63    4.33
  -3 -10  -8    7.92    1.76
   3 -10   8    7.18    2.07
  -3  10  -8    7.81    2.30
   3  10   8    8.09    2.41
   3  10   9    5.52    1.98
   3 -10   9    5.40    1.96
  -3  10  -9    5.57    2.17
  -3  10 -10    0.56    1.54
   3  10  10    2.29    1.91
   3 -10  10    1.48    1.60
  -3  10 -11    5.45    2.10
   3  10  11    6.32    2.30
   3 -10  11    3.60    2.04
   3 -10  12    5.04    2.36
  -3  10 -12    1.76    1.79
   3  10  12    3.98    1.99
   3 -10  13    3.08    2.20
   3  10  13   -2.06    1.92
  -3  10 -13   -0.71    1.61
   3  10  13   -1.14    1.61
  -3  10 -14   11.97    2.92
   3  10  14   12.64    2.88
   3 -10  14   14.73    3.30
   3  10  14   11.56    2.94
   3  10  15   10.28    2.58
   3  10  15   16.16    3.54
  -3  10 -15   12.14    3.26
   3 -10  15   15.34    3.62
   3  10  16    7.29    2.75
  -3  10 -16   -1.85    1.83
   3  10  16    0.34    1.61
   3 -10  16    3.28    1.96
  -3 -10 -16    3.04    2.21
   3  10  17   -0.69    1.69
   3  10  17    1.86    2.04
  -3 -10 -17    1.18    1.94
   3 -11 -18   -0.29    1.50
   3  11 -17   13.28    3.42
  -3 -11  17    8.02    2.71
   3 -11 -17   16.50    3.27
   3  11 -16    0.43    1.97
  -3 -11  16    6.77    2.84
   3 -11 -16    1.92    1.86
   3 -11 -15    6.83    2.24
   3  11 -15    3.58    2.07
  -3 -11  15    6.09    2.22
  -3 -11  14    7.15    2.46
   3  11 -14    7.94    2.44
   3 -11 -14    8.67    2.32
   3  11 -13    3.93    2.12
  -3 -11  13    4.81    2.20
   3 -11 -13   -0.42    1.70
   3  11 -12    3.24    1.96
  -3 -11  12    8.57    2.56
   3 -11 -12    5.69    2.18
  -3 -11  11    4.74    2.00
   3 -11 -11    3.98    2.21
   3  11 -11    5.55    2.06
   3  11 -10    0.55    1.69
  -3 -11  10   -0.36    1.59
   3 -11 -10   -0.61    1.58
   3 -11  -9    1.75    1.69
   3  11  -9    1.45    1.43
  -3 -11   9    0.49    1.50
   3 -11  -8    6.96    2.15
   3  11  -8    9.42    2.42
  -3 -11   8    5.44    2.12
   3  11  -7    3.40    1.73
  -3  11   7    8.33    2.51
   3 -11  -7    2.17    1.66
  -3 -11   7    5.49    1.79
  -3 -11   6    6.47    2.12
  -3  11   6    4.83    1.91
   3  11  -6    5.50    1.99
   3 -11  -6    4.33    2.04
   3 -11  -5   16.08    2.93
  -3 -11   5   26.58    3.29
   3  11  -5   22.70    3.19
  -3  11   5   20.79    3.20
  -3  11   5   19.58    2.57
  -3  11   4   13.76    2.63
   3  11  -4   22.84    3.08
  -3  11   4   19.85    2.51
  -3 -11   4   24.28    3.19
   3 -11  -4   17.31    2.99
   3  11  -3   39.49    3.90
  -3 -11   3   39.12    3.85
  -3  11   3   48.28    4.74
   3 -11  -3   40.10    4.20
  -3  11   3   39.61    3.41
   3  11  -2   -0.64    1.21
  -3  11   2   -1.24    1.43
  -3  11   2    1.57    1.20
  -3 -11   2   -1.02    1.37
   3 -11  -2   -0.68    1.71
  -3 -11   1   70.08    4.92
  -3  11   1   57.22    5.05
   3  11  -1   61.31    4.63
   3 -11  -1   60.81    5.16
  -3  11   0    5.92    1.98
   3 -11   0    4.32    1.85
   3  11   0    2.78    1.51
  -3 -11   0    2.99    1.49
   3 -11   1    4.51    1.65
   3  11   1    3.92    1.63
  -3 -11  -1    3.05    1.47
  -3  11  -1    6.20    2.10
   3 -11   2    2.00    2.12
  -3 -11  -2   -0.36    1.34
   3  11   2    1.30    0.94
  -3  11  -2    2.36    2.02
   3  11   3   17.68    2.41
  -3  11  -3   14.11    2.77
   3 -11   3   12.46    2.65
  -3 -11  -3   14.84    2.35
   3  11   3   14.66    2.37
  -3  11  -4    0.91    1.63
   3  11   4    1.96    1.17
  -3 -11  -4    3.50    1.46
   3 -11   4    3.93    2.09
   3  11   4    0.79    1.04
   3  11   5    1.65    1.35
  -3  11  -5   -0.69    1.37
  -3 -11  -5   -0.19    0.89
   3  11   5   -0.43    0.93
   3 -11   5    0.44    1.46
  -3 -11  -6    7.21    1.79
   3  11   6    8.50    2.00
  -3  11  -6    8.23    2.29
   3 -11   6    6.38    2.29
  -3  11  -7    2.75    1.66
   3  11   7    3.38    1.79
   3 -11   7    2.59    1.77
  -3 -11  -7    3.65    1.43
  -3  11  -8    8.74    2.60
   3  11   8    8.02    2.23
   3 -11   8    4.28    2.17
   3  11   9    0.34    1.46
  -3  11  -9    1.23    1.84
   3 -11   9    0.61    1.94
   3 -11  10    0.97    1.31
   3  11  10    5.89    2.45
  -3  11 -10    3.50    2.11
  -3  11 -11    1.03    1.71
   3  11  11    2.87    2.14
   3 -11  11    0.84    1.84
  -3  11 -12    1.93    2.26
   3 -11  12    2.77    2.05
   3  11  12    4.09    2.25
   3  11  13   -0.41    1.92
  -3  11 -13    1.29    1.85
   3 -11  13    1.22    1.87
   3  11  14   10.70    2.73
   3 -11  14   14.59    3.39
  -3  11 -14   16.82    3.52
   3  11  14   18.63    3.70
  -3  11 -15    5.50    2.39
   3  11  15    1.74    2.06
   3  11  15    3.41    2.04
   3 -11  15    1.93    1.71
   3  11  16   14.44    3.27
   3  11  17    1.48    1.48
   3 -12 -17    2.46    2.10
   3 -12 -16   -0.97    1.73
   3  12 -15   22.95    4.01
  -3 -12  15   22.59    4.08
   3 -12 -15   16.89    3.40
   3  12 -14    2.50    2.22
  -3 -12  14    1.86    1.84
   3 -12 -14    1.09    1.70
   3 -12 -13   -3.00    2.05
   3  12 -13    1.77    1.72
  -3 -12  13   -0.13    1.80
   3 -12 -12    5.75    2.23
   3  12 -12    5.79    2.38
  -3 -12  12    6.04    2.50
   3  12 -11    1.52    2.17
   3 -12 -11    4.87    2.18
  -3 -12  11    2.23    2.10
   3 -12 -10   27.33    3.82
   3  12 -10   28.88    3.95
  -3 -12  10   28.58    3.91
   3  12  -9   -1.22    1.39
   3 -12  -9   -0.26    1.36
  -3 -12   9    1.39    1.77
  -3 -12   8    3.43    1.84
   3 -12  -8    2.87    1.89
   3  12  -8    3.53    1.81
   3  12  -7    0.63    1.42
  -3  12   7    0.46    1.37
  -3 -12   7    1.04    1.40
   3 -12  -7   -1.67    1.78
  -3  12   6   12.89    2.84
  -3 -12   6   15.52    2.92
   3 -12  -6   14.02    2.99
   3  12  -6    9.13    2.50
  -3  12   5    5.55    1.99
   3  12  -5   12.39    2.65
   3 -12  -5   10.71    2.73
  -3 -12   5   12.25    2.50
  -3  12   4   21.51    3.43
  -3 -12   4   12.55    2.47
   3 -12  -4   16.77    3.05
   3  12  -4   25.47    3.44
   3  12  -3    3.10    1.72
  -3 -12   3    1.60    1.27
  -3  12   3    3.04    2.04
   3 -12  -3   -0.20    1.58
   3  12  -2   15.46    2.66
  -3  12   2   18.56    3.48
   3 -12  -2   18.97    3.33
  -3 -12   2   17.37    2.78
   3 -12  -1    3.88    2.23
  -3  12   1    1.43    1.60
   3  12  -1    3.57    1.75
  -3 -12   1    4.39    1.80
  -3 -12   0    5.21    1.68
   3  12   0    0.91    1.29
   3 -12   0    2.55    2.01
  -3  12   0    4.43    1.82
   3 -12   1   16.25    2.97
  -3  12  -1   18.23    3.37
  -3 -12  -1   16.33    2.64
   3  12   1   17.12    2.71
  -3  12  -2    0.61    1.57
   3  12   2    2.66    1.54
   3 -12   2    0.49    1.68
  -3 -12  -2    1.72    1.34
   3  12   3    1.07    1.17
   3 -12   3    2.05    1.70
  -3 -12  -3    0.92    1.17
  -3  12  -3   -2.30    1.95
  -3  12  -4    0.07    1.47
   3  12   4    0.28    1.22
   3 -12   4    0.76    1.77
  -3 -12  -4    1.34    1.27
  -3 -12  -5    4.72    1.65
   3  12   5    2.92    1.57
  -3  12  -5    2.99    1.59
   3 -12   5    4.23    2.12
  -3  12  -6   22.20    3.68
   3 -12   6   23.85    3.78
   3  12   7   19.11    2.93
  -3  12  -7   24.43    3.79
   3 -12   7   29.02    4.08
  -3  12  -8   11.83    2.86
   3  12   8   10.32    2.33
   3 -12   8   16.32    3.37
   3  12   9    3.18    1.95
  -3  12  -9    0.63    1.58
   3 -12   9    1.05    2.09
   3 -12  10   34.61    4.69
   3  12  10   30.21    4.03
  -3  12 -10   28.43    4.37
   3 -12  11    6.33    2.40
   3  12  11    6.98    2.55
  -3  12 -11    1.94    1.91
   3 -12  12   12.75    3.10
   3  12  12    9.88    3.01
  -3  12 -12   10.55    2.77
   3  12  13    1.37    2.15
   3 -12  13    1.01    1.42
  -3  12 -13   -1.24    1.71
   3  12  14   -0.88    1.91
   3  12  14    0.12    1.83
   3 -13 -14    2.29    1.98
  -3 -13  13    3.62    2.34
   3  13 -13    2.64    1.71
   3 -13 -13    4.99    2.33
   3  13 -12    2.06    1.75
  -3 -13  12    4.45    1.85
   3 -13 -12    3.50    2.01
   3  13 -11    3.74    2.40
  -3 -13  11    1.84    2.13
   3 -13 -11    3.75    2.24
   3 -13 -10    0.03    1.65
  -3 -13  10    0.94    1.27
   3  13 -10    3.96    2.12
   3  13  -9    2.58    1.57
   3 -13  -9   -0.14    1.60
  -3 -13   9   -1.22    1.55
   3 -13  -8    4.39    2.06
   3  13  -8    1.56    1.43
  -3 -13   8    5.94    2.03
  -3  13   7    2.30    1.85
   3  13  -7   -0.56    1.20
   3 -13  -7    6.40    2.44
  -3 -13   7    5.95    2.03
   3 -13  -6   34.66    4.60
  -3  13   6   31.17    4.29
   3  13  -6   34.60    4.25
  -3 -13   6   29.82    4.03
  -3  13   5    2.38    2.05
   3  13  -5   -0.16    1.10
   3 -13  -5    0.51    1.86
  -3 -13   5   -0.15    1.35
   3 -13  -4    0.85    1.75
  -3 -13   4    2.16    1.92
  -3  13   4    0.83    1.37
   3  13  -4    2.21    1.62
  -3  13   3    5.17    2.05
  -3 -13   3    4.41    2.06
   3  13  -3    2.08    1.56
   3 -13  -3   -0.78    1.53
  -3  13   2   15.52    3.11
   3  13  -2   17.04    3.02
   3 -13  -2   14.14    2.92
  -3 -13   2   13.55    2.71
  -3 -13   1   21.48    3.29
  -3  13   1   24.97    4.04
   3  13  -1   26.05    3.43
   3 -13  -1   17.95    3.41
  -3 -13   0    0.76    1.04
   3 -13   0   -0.84    1.50
   3  13   0   -0.56    1.46
  -3  13   0    0.87    1.26
   3 -13   1    3.49    2.35
  -3 -13  -1    1.80    1.56
   3  13   1    1.21    1.18
   3  13   2    7.42    2.18
  -3  13  -2    5.17    2.11
   3 -13   2    6.92    2.20
  -3 -13  -2    6.89    2.12
   3  13   3    1.53    1.26
  -3 -13  -3    3.10    1.60
   3 -13   3   -0.57    1.68
  -3  13  -3    4.34    2.28
  -3  13  -4   14.06    3.18
   3 -13   4   10.73    2.96
  -3  13  -5   -1.45    1.80
   3 -13   5    1.86    2.32
   3 -13   6    3.51    1.89
  -3  13  -6    3.84    2.34
  -3  13  -7    5.56    2.39
   3 -13   7    0.54    1.31
  -3  13  -8   14.83    3.18
   3 -13   8   18.16    3.77
  -3  13  -9    3.09    2.12
   3 -13   9    3.14    2.26
  -3  13 -10    2.30    2.43
   3 -13  10    4.63    2.57
   3  13  11   -1.60    1.60
   3  13  12   12.13    3.02
   3  13  13   -1.80    2.03
   3 -14 -11   12.31    3.10
  -3 -14  11    6.36    2.41
  -3 -14  10    0.47    1.32
   3  14 -10    3.73    2.14
   3 -14 -10    3.47    2.06
  -3 -14   9    3.64    2.27
   3 -14  -9   -1.33    1.69
   3  14  -9    4.64    1.90
   3 -14  -8    4.43    2.28
   3  14  -8    9.11    2.61
  -3 -14   8    4.90    2.33
  -3 -14   7    6.39    2.35
  -3  14   7    5.28    2.29
   3  14  -7    7.10    2.38
   3 -14  -7    2.75    1.95
   3  14  -6    7.77    2.38
   3 -14  -6    5.96    2.42
  -3  14   6    7.86    2.54
  -3 -14   6    8.56    2.42
   3  14  -5    1.40    1.63
  -3 -14   5    1.87    1.59
   3 -14  -5    5.11    2.19
   3  14  -4    7.41    2.33
  -3  14   4    5.84    2.41
  -3 -14   4    6.80    2.24
   3 -14  -4    6.16    2.12
  -3  14   3   -0.48    1.73
  -3 -14   3    5.60    2.30
   3  14  -3    4.03    1.95
   3 -14  -3    2.90    2.28
  -3  14   2    2.88    1.95
   3  14  -2    4.11    2.08
   3 -14  -2    1.69    1.97
  -3 -14   2    0.92    1.52
  -3 -14   1    5.69    2.17
  -3  14   1    7.79    2.80
   3  14  -1    3.79    1.68
   3 -14  -1    0.90    1.84
  -3  14   0   11.21    2.98
   3  14   0   14.84    2.73
  -3 -14   0   15.71    3.06
   3 -14   0   10.80    2.68
   3  14   1   21.18    3.28
  -3  14  -1   13.23    2.99
   3 -14   1   17.22    3.46
   3 -14   2   -1.29    1.83
  -3  14  -2    4.57    2.27
   3 -14   3   -0.04    1.72
  -3  14  -3   -0.98    1.98
  -3  14  -4    5.79    2.79
   3 -14   4    1.41    1.71
  -3  14  -5   36.72    5.08
   3 -14   5   44.47    5.39
  -3  14  -6   -1.02    1.78
   3 -14   6    0.11    1.95
   3 -14   7    0.56    1.44
  -3 -15   7    4.83    2.12
   3  15  -7    5.39    2.32
   3  15  -6    2.26    1.99
  -3 -15   6   -0.51    1.88
   3  15  -5    5.22    2.21
  -3 -15   5    6.60    2.50
   3 -15  -5    4.87    2.25
   3  15  -4   11.38    2.81
   3 -15  -4   11.50    3.04
  -3 -15   4   11.03    2.68
  -3  15   3   -1.25    2.05
   3  15  -3    0.05    1.11
   3 -15  -3    2.83    1.91
  -3  15   2    4.31    2.03
   3 -15  -2    0.31    1.54
   3  15  -2    1.85    1.79
  -3  15   1    2.82    2.20
   3 -15  -1   -1.89    2.02
   3 -15   0    0.92    1.55
   4   0 -25    0.66    1.99
   4   0 -24    1.44    1.51
   4   0 -23   -1.19    1.77
  -4   0  23    0.13    1.13
  -4   0  22   26.75    3.58
   4   0 -22   25.76    3.92
   4   0 -21    1.69    1.77
  -4   0  21    0.08    1.12
   4   0 -20    4.77    2.11
  -4   0  20    4.14    1.83
  -4   0  19    0.36    1.20
   4   0 -19    1.94    1.32
  -4   0  18   43.08    3.95
   4   0 -18   47.82    4.54
  -4   0  17   -1.00    1.52
   4   0 -17   -1.21    1.53
  -4   0  16   13.86    2.33
   4   0 -16   19.55    3.03
   4   0 -15    1.72    1.49
  -4   0  15    0.08    1.20
   4   0 -14   77.37    4.82
  -4   0  14   81.42    4.76
   4   0 -14   82.63    4.82
  -4   0  13   -1.67    1.34
   4   0 -13   -0.84    1.16
   4   0 -13   -1.01    1.26
   4   0 -12   -2.20    1.23
   4   0 -12   -0.88    1.17
  -4   0  12    1.21    1.44
   4   0 -11   -0.86    1.36
   4   0 -11    1.13    1.02
  -4   0  11   -0.29    1.03
  -4   0  10  241.46    7.07
   4   0 -10  245.91    7.19
   4   0 -10  256.48    6.63
   4   0  -9    0.68    1.20
  -4   0   9   -1.94    1.18
   4   0  -9   -0.78    0.77
  -4   0   9   -1.45    0.91
  -4   0   8   13.43    1.82
   4   0  -8   16.07    1.89
  -4   0   8   14.48    1.64
   4   0  -8   15.84    1.57
  -4   0   7   -0.83    1.17
   4   0  -7    0.13    0.66
  -4   0   7   -1.41    0.98
   4   0  -7   -1.70    1.05
  -4   0   6   67.53    3.24
   4   0  -6   66.81    3.04
  -4   0   6   73.53    1.68
   4   0  -6   68.88    2.47
  -4   0   6   69.36    3.08
   4   0  -5   -0.43    0.65
  -4   0   5    0.31    0.38
   4   0  -5    0.64    0.51
  -4   0   4   33.05    1.40
   4   0  -4   37.05    1.94
  -4   0   4   38.34    2.14
  -4   0   3   -0.43    0.87
   4   0  -3    0.39    0.61
   4   0  -2  563.42    5.96
   4   0  -2  566.37    6.59
  -4   0   2  549.73    7.56
  -4   0   1    0.23    0.40
  -4   0   1   -0.71    0.80
   4   0  -1    0.14    0.43
   4   0  -1   -0.47    0.43
   4   0  -1   -0.43    0.65
  -4   0   0  163.65    2.68
   4   0   0  149.28    2.58
  -4   0   0  162.53    2.56
  -4   0   0  166.28    2.65
   4   0   0  160.44    2.64
   4   0   0  159.24    4.03
  -4   0   0  161.33    4.24
   4   0   1   -0.54    0.88
   4   0   1   -0.11    0.31
   4   0   1    0.50    0.35
  -4   0  -1   -0.10    0.35
  -4   0  -1    0.01    0.51
  -4   0  -2  214.68    3.20
   4   0   2  202.65    3.13
   4   0   2  207.85    4.98
   4   0   2  207.86    3.15
   4   0   2  207.54    5.20
  -4   0  -3    0.14    0.43
   4   0   3    0.04    0.70
   4   0   3   -0.63    0.80
  -4   0  -4   63.93    2.20
   4   0   4   62.79    3.19
   4   0   4   58.21    2.75
   4   0   5   -0.34    0.77
   4   0   5   -0.31    0.98
  -4   0  -5    0.58    0.58
  -4   0  -6   17.72    1.45
   4   0   6   16.79    2.02
  -4   0  -7   -0.31    0.74
   4   0   7   -1.51    1.47
   4   0   7   -0.71    1.17
  -4   0  -8   60.23    2.98
   4   0   8   58.51    3.68
   4   0   8   58.94    3.80
   4   0   9   -1.92    1.42
  -4   0  -9    0.71    0.75
   4   0   9    0.07    1.21
   4   0  10   56.57    3.85
   4   0  10   61.26    4.19
  -4   0 -10   58.51    3.36
  -4   0 -11    0.88    0.89
   4   0  11   -1.45    1.40
   4   0  12    0.54    1.39
   4   0  12    0.80    1.10
  -4   0 -12    0.88    0.89
  -4   0 -13   -0.25    0.87
   4   0  13    0.10    1.35
   4   0  13   -0.47    1.23
  -4   0 -14   44.09    3.55
   4   0  14   52.42    4.43
   4   0  14   43.91    3.94
  -4   0 -15    0.14    0.95
   4   0  15    0.50    1.38
   4   0  15    1.45    1.48
   4   0  16    4.50    1.83
  -4   0 -16    4.47    1.52
   4   0  16    5.79    1.98
  -4   0 -17   -0.02    1.37
   4   0  17   -1.89    1.68
   4   0  17   -0.02    1.16
   4   0  18    4.31    1.77
  -4   0 -18    5.39    1.75
   4   0  18    3.73    1.60
   4   0  19    2.52    1.90
   4   0  19    3.77    1.89
  -4   0 -19    0.30    1.12
   4   0  20    0.53    1.75
  -4   0 -20   -1.23    1.32
   4   0  20    1.94    1.56
   4   0  21   -2.47    1.86
   4   0  21    1.75    1.60
   4   0  22   16.28    3.29
   4   0  22   19.09    3.50
   4   0  23   -0.41    1.48
   4  -1 -25   -0.78    1.87
   4   1 -25    0.61    1.86
   4   1 -24   -2.90    1.83
   4   1 -24   -3.07    1.96
   4  -1 -24   -0.45    1.70
   4  -1 -23    0.09    1.77
  -4  -1  23    1.67    1.52
   4   1 -23   -0.39    1.70
  -4  -1  22   -0.77    1.25
   4  -1 -22   -0.47    1.46
  -4   1  22   -0.35    1.25
   4   1 -22    1.25    1.49
  -4  -1  21   30.84    3.75
   4   1 -21   17.53    3.14
  -4   1  21   28.83    3.45
   4  -1 -21   23.87    3.63
  -4  -1  20    5.74    1.81
   4  -1 -20    9.14    2.45
  -4   1  20    6.05    1.75
   4   1 -20    8.85    2.29
   4   1 -19    9.75    2.44
   4  -1 -19   10.11    2.40
  -4   1  19   10.01    2.11
  -4  -1  19    5.88    1.89
   4  -1 -18    1.32    1.61
  -4   1  18    0.38    1.13
   4   1 -18    1.89    1.47
  -4  -1  18    0.81    1.38
  -4  -1  17    3.24    1.62
   4   1 -17    0.30    1.35
   4  -1 -17    3.50    1.83
  -4   1  17    3.95    1.65
   4  -1 -17   -0.85    1.49
  -4   1  16    1.39    1.12
  -4  -1  16    3.46    1.58
   4  -1 -16    2.31    1.74
   4  -1 -16    0.29    1.46
   4   1 -16   -0.61    1.46
   4   1 -15   29.48    3.49
  -4  -1  15   26.03    2.99
  -4   1  15   27.44    2.92
   4  -1 -15   24.84    3.10
  -4   1  15   25.30    1.79
   4   1 -15   28.51    1.80
   4  -1 -15   28.98    3.20
   4   1 -14   31.12    3.32
  -4  -1  14   24.70    2.84
  -4   1  14   25.58    2.76
   4  -1 -14   23.39    2.95
   4   1 -14   23.67    1.66
  -4   1  14   24.01    1.64
   4  -1 -14   29.38    3.09
  -4   1  13    6.81    1.73
  -4  -1  13    6.21    1.61
   4   1 -13    6.35    0.99
   4   1 -13    2.35    1.31
   4  -1 -13    2.81    1.55
   4  -1 -13    5.43    1.60
  -4   1  13    4.53    0.74
   4   1 -12    1.67    0.69
  -4   1  12    0.30    1.06
   4   1 -12    1.22    1.21
   4  -1 -12    1.21    1.07
  -4  -1  12   -1.86    1.45
   4  -1 -12    0.49    1.40
  -4   1  12    0.61    0.40
  -4   1  11    2.13    0.47
  -4   1  11    1.14    1.09
  -4  -1  11   -0.44    1.33
   4   1 -11    0.85    1.03
   4  -1 -11    1.62    1.25
   4  -1 -11    1.11    1.08
   4   1 -11    1.77    0.68
   4   1 -10    4.87    1.46
  -4  -1  10    4.09    1.31
  -4   1  10    3.81    1.09
   4  -1 -10    5.21    1.30
   4  -1 -10    3.35    1.02
   4   1 -10    6.09    0.99
  -4   1  10    6.84    1.55
  -4   1   9   44.76    3.03
   4  -1  -9   44.21    3.06
   4   1  -9   46.67    2.34
  -4  -1   9   45.68    2.71
   4   1  -9   51.09    3.23
   4  -1  -9   51.12    2.89
  -4   1   9   47.75    3.07
  -4  -1   9   45.79    3.12
   4   1  -8    4.98    1.21
   4  -1  -8    4.79    1.32
  -4  -1   8    3.94    1.32
   4   1  -8    2.67    0.86
  -4  -1   8    2.59    0.92
  -4   1   8    2.66    0.99
   4  -1  -7  185.51    5.41
   4   1  -7  196.51    4.67
  -4   1   7  196.18    5.59
   4   1  -7  187.02    5.25
  -4  -1   7  190.22    5.73
  -4  -1   7  189.49    4.87
   4   1  -6  245.94    5.22
   4   1  -6  246.11    5.57
   4  -1  -6  247.35    5.83
  -4  -1   6  245.66    6.14
  -4  -1   6  240.98    5.24
  -4   1   6  237.68    5.93
   4   1  -5  174.74    4.35
   4  -1  -5  178.25    4.66
   4   1  -5  176.37    4.46
  -4  -1   5  185.27    5.10
  -4  -1   5  177.17    4.26
  -4   1   5  178.38    4.94
   4   1  -4  268.72    5.50
   4   1  -4  255.08    4.82
  -4  -1   4  265.76    5.78
  -4   1   4  266.69    5.74
   4  -1  -4  268.79    5.35
  -4  -1   4  273.90    5.02
   4  -1  -3   34.42    1.89
  -4  -1   3   30.88    1.97
   4  -1  -3   34.24    1.40
  -4   1   3   35.66    2.21
  -4  -1   3   35.18    1.87
   4   1  -3   33.71    1.62
  -4   1   2   73.21    2.55
  -4  -1   2   76.46    1.99
   4  -1  -2   70.12    2.50
   4   1  -2   71.49    1.97
   4  -1  -2   71.92    2.25
  -4   1   2   76.30    3.04
  -4  -1   2   74.38    2.63
   4   1  -2   71.02    2.65
   4   1  -1  314.06    3.31
   4  -1  -1  283.57    3.99
  -4   1   1  306.40    4.89
   4   1  -1  314.61    5.65
  -4  -1   1  321.48    3.28
   4  -1  -1  306.54    4.85
   4  -1  -1  314.52    5.10
  -4  -1   1  315.32    5.41
  -4   1   1  312.68    6.05
  -4   1   0   75.05    2.37
   4   1   0   68.28    2.80
  -4  -1   0   73.35    1.62
   4  -1   0   71.53    2.68
   4  -1   0   72.42    2.31
  -4   1   0   75.82    3.06
   4  -1   1  164.07    4.36
   4  -1   1  159.81    3.44
  -4   1  -1  163.68    3.54
  -4  -1  -1  154.64    3.03
   4  -1   1  157.21    4.27
   4   1   1  159.08    4.46
  -4   1  -1  154.62    3.40
  -4   1  -1  159.61    4.51
   4  -1   2    1.35    0.96
  -4   1  -2    1.55    0.53
  -4   1  -2    2.82    0.71
   4  -1   2   -0.25    0.56
  -4  -1  -2    1.10    0.57
   4  -1   2    1.36    0.90
   4   1   2    2.18    0.86
   4  -1   3   27.08    1.89
  -4  -1  -3   29.36    1.04
  -4  -1  -3   27.00    1.68
   4   1   3   26.35    0.97
  -4   1  -3   29.61    1.64
   4   1   3   24.64    1.94
  -4   1  -3   28.27    1.93
   4  -1   3   27.28    1.66
   4   1   3   27.92    2.19
   4  -1   3   28.73    2.12
  -4  -1  -4  129.27    2.67
  -4   1  -4  132.15    3.63
   4  -1   4  126.70    3.85
   4  -1   4  127.47    4.62
   4   1   4  129.02    2.59
  -4  -1  -4  125.37    3.89
   4   1   4  131.76    4.68
  -4   1  -4  121.70    4.06
  -4   1  -5   50.31    2.44
   4  -1   5   48.40    2.44
  -4  -1  -5   50.00    1.93
  -4  -1  -5   47.21    2.67
   4  -1   5   48.98    3.05
   4   1   5   49.22    3.06
   4   1   6   62.66    3.56
  -4  -1  -6   57.33    1.65
  -4  -1  -6   61.66    2.40
  -4   1  -6   59.81    2.82
  -4  -1  -6   57.49    3.19
   4  -1   6   57.88    2.67
   4  -1   6   62.20    3.63
   4  -1   7    4.02    1.57
  -4  -1  -7    3.00    0.46
   4   1   7    0.42    1.40
  -4   1  -7    4.77    1.11
  -4  -1  -7    3.99    0.89
   4  -1   7    3.36    0.81
   4   1   7    3.08    1.19
  -4  -1  -7    2.51    1.15
   4  -1   8    3.14    1.25
  -4  -1  -8    4.15    1.26
  -4   1  -8    5.11    1.27
   4   1   8    6.24    1.75
  -4  -1  -8    5.09    0.92
   4   1   8    4.70    1.29
  -4  -1  -8    3.66    0.50
   4  -1   9   26.16    2.84
  -4   1  -9   21.60    2.09
   4   1   9   18.70    2.39
  -4  -1  -9   23.94    1.97
   4  -1   9   23.71    2.48
   4   1   9   20.46    2.40
   4  -1  10    2.02    1.30
  -4   1 -10    2.36    1.12
   4   1  10    5.74    1.77
  -4  -1 -10    3.20    0.98
   4   1  10    2.14    1.23
   4  -1  10    3.01    1.77
   4  -1  11   25.05    2.75
  -4   1 -11   21.81    2.31
   4   1  11   22.19    2.76
  -4  -1 -11   18.16    2.01
   4  -1  11   18.28    2.64
   4   1  11   17.42    2.57
   4   1  12   -1.92    1.69
  -4   1 -12   -0.01    1.03
  -4  -1 -12    0.42    0.93
   4   1  12    1.00    1.40
   4  -1  12    0.59    1.31
   4  -1  13   33.39    3.34
   4   1  13   27.89    3.18
  -4  -1 -13   34.89    2.95
  -4   1 -13   26.37    2.79
   4   1  13   33.03    3.37
   4  -1  13   34.23    3.45
   4   1  14   37.53    3.83
   4  -1  14   32.79    3.36
  -4  -1 -14   29.29    2.85
   4   1  14   35.44    3.56
   4  -1  14   38.78    3.84
  -4   1 -14   35.12    3.33
   4  -1  15    2.90    1.56
   4   1  15    2.33    1.67
   4   1  15    0.38    1.33
  -4  -1 -15    0.74    1.07
  -4   1 -15   -1.39    1.22
   4  -1  15    1.25    1.15
  -4   1 -16    3.17    1.43
   4   1  16    2.81    1.91
   4  -1  16    3.78    1.79
  -4  -1 -16    2.17    1.08
   4   1  16    3.21    1.45
   4  -1  16    3.06    1.69
   4   1  17    4.80    1.72
   4  -1  17    9.27    2.17
  -4   1 -17   11.17    2.43
  -4  -1 -17    7.54    1.75
   4   1  17    9.38    2.26
   4  -1  17    9.49    2.21
   4  -1  18    0.25    1.54
  -4   1 -18    0.97    1.17
  -4  -1 -18    1.30    1.24
   4   1  18   -2.16    1.78
   4   1  18    0.04    1.45
   4  -1  18    1.20    1.60
   4   1  19    4.55    1.82
   4   1  19    5.37    2.20
   4  -1  19    5.40    2.08
  -4   1 -19    3.93    1.68
  -4  -1 -19    4.60    1.53
   4  -1  19    3.70    1.89
   4  -1  20    0.57    1.30
   4   1  20    0.72    1.79
   4  -1  20    0.11    1.24
  -4   1 -20   -3.44    1.92
   4   1  20   -0.62    1.50
  -4   1 -20    4.01    2.13
   4   1  21    9.83    2.70
   4  -1  21    7.42    2.02
  -4   1 -21   12.67    2.70
  -4   1 -21    5.99    2.39
   4   1  21    9.96    2.49
   4  -1  21    5.94    2.27
   4   1  22   -0.53    1.69
  -4   1 -22    1.69    2.02
   4   1  22    2.36    1.83
   4  -1  22   -2.07    1.78
   4   1  23   -1.68    1.98
   4  -1  23    4.74    1.91
   4  -2 -25    3.51    1.87
   4   2 -25    5.14    2.27
   4  -2 -24    1.22    1.63
   4   2 -24   -0.56    2.13
  -4  -2  24   -0.45    1.53
   4   2 -24    0.69    1.38
  -4  -2  23    3.40    1.82
   4  -2 -23    0.83    1.53
   4   2 -23    5.68    2.28
   4   2 -23    3.05    1.85
  -4  -2  22    2.90    1.83
   4   2 -22    2.34    1.72
   4  -2 -22    3.78    2.27
   4   2 -21    2.48    1.94
   4   2 -21    3.39    2.24
  -4  -2  21    1.97    1.50
   4  -2 -21    1.40    1.67
  -4   2  21    2.28    1.26
  -4  -2  20   21.23    3.29
   4  -2 -20   18.04    3.25
   4  -2 -20   15.59    3.12
  -4   2  20   21.67    2.97
   4   2 -20   19.11    3.38
   4   2 -19   -0.77    1.67
  -4  -2  19    2.68    1.71
  -4   2  19   -0.32    1.21
   4  -2 -19   -0.24    1.38
   4  -2 -19   -0.21    1.38
  -4   2  18    2.03    1.13
  -4  -2  18    4.23    1.83
   4  -2 -18    1.37    1.27
   4  -2 -18    1.11    1.59
   4   2 -18   -0.19    1.54
   4   2 -17    0.57    1.36
   4  -2 -17    1.22    1.31
   4  -2 -17   -0.98    1.34
  -4   2  17    0.67    0.99
  -4  -2  17    0.47    1.24
  -4   2  16   20.05    2.51
   4  -2 -16   17.44    2.72
   4   2 -16   16.80    2.83
   4  -2 -16   18.49    2.78
  -4  -2  16   23.17    3.02
  -4  -2  15   -0.97    1.24
  -4   2  15    2.56    1.39
   4  -2 -15    0.78    1.33
   4  -2 -15   -1.40    1.20
   4   2 -15    0.88    1.51
  -4   2  14    2.24    1.36
   4   2 -14   -1.34    1.77
  -4   2  14    0.81    0.39
   4  -2 -14   -0.24    1.39
   4  -2 -14    0.43    1.38
  -4  -2  14    1.17    1.37
   4   2 -14   -0.31    0.43
   4  -2 -13    0.71    1.22
   4   2 -13    2.59    1.38
  -4   2  13    0.75    0.33
  -4   2  13    0.86    0.37
   4   2 -13    1.11    0.58
  -4   2  13    3.86    1.40
   4  -2 -13    0.52    1.22
  -4  -2  13   -3.19    1.59
  -4   2  12   22.28    1.20
   4  -2 -12   20.41    2.51
   4   2 -12   22.35    2.64
  -4   2  12   21.42    2.37
   4   2 -12   24.10    1.60
  -4   2  12   23.17    1.10
   4  -2 -12   25.41    2.71
  -4  -2  12   22.79    2.70
  -4   2  11   61.44    3.74
   4  -2 -11   65.19    4.11
   4   2 -11   62.13    2.53
   4   2 -11   58.08    3.82
  -4  -2  11   67.74    4.19
   4  -2 -11   60.24    3.72
   4   2 -10   52.66    3.49
  -4  -2  10   51.92    3.58
   4   2 -10   49.85    2.32
   4  -2 -10   47.74    3.46
  -4   2  10   49.25    3.59
  -4  -2   9    0.22    1.12
   4   2  -9    1.63    0.65
   4   2  -9    0.99    0.24
   4   2  -9   -0.24    0.94
   4  -2  -9    0.48    1.10
  -4   2   9    1.54    1.13
  -4  -2   8   67.76    3.74
   4   2  -8   68.64    3.51
   4  -2  -8   63.14    3.44
   4   2  -8   67.09    2.74
  -4   2   8   69.72    3.82
  -4  -2   8   72.54    3.00
  -4  -2   7  119.37    4.66
   4  -2  -7  109.40    4.34
   4   2  -7  110.56    4.16
  -4  -2   7  122.02    3.66
   4   2  -7  114.05    3.58
   4   2  -7  111.89    3.53
  -4   2   7  115.25    4.64
   4  -2  -6   82.57    3.58
  -4   2   6   74.68    3.55
   4   2  -6   83.16    3.38
   4   2  -6   78.45    2.68
  -4  -2   6   82.51    2.78
  -4  -2   6   81.13    3.74
   4   2  -6   80.23    3.06
   4  -2  -5    4.44    1.00
  -4  -2   5    2.43    1.14
   4   2  -5    4.51    0.96
   4   2  -5    5.11    0.70
   4   2  -5    6.06    1.10
  -4  -2   5    5.75    0.90
  -4   2   5    5.58    1.16
   4   2  -4  107.96    3.21
   4   2  -4  110.79    3.68
  -4  -2   4  119.05    3.02
   4  -2  -4  111.90    3.81
   4  -2  -4  113.42    2.12
  -4   2   4  121.36    4.13
   4   2  -4  115.20    3.15
  -4  -2   4  119.46    4.01
  -4  -2   3    0.68    0.68
   4  -2  -3    0.80    0.68
  -4  -2   3    0.80    0.56
   4   2  -3    1.18    0.92
  -4  -2   3    1.27    0.33
   4   2  -3    0.50    0.70
   4   2  -3    0.84    0.57
  -4   2   3    0.56    1.03
  -4   2   3    1.79    0.92
   4   2  -2  258.39    5.27
  -4  -2   2  272.92    3.86
   4   2  -2  267.24    3.84
  -4   2   2  265.13    5.35
   4  -2  -2  269.50    5.36
  -4  -2   2  258.28    5.26
  -4   2   2  274.02    5.96
  -4  -2   2  268.72    4.56
   4   2  -1  114.72    3.77
   4   2  -1  116.49    2.09
  -4  -2   1  116.22    3.30
  -4   2   1  112.84    3.45
   4  -2  -1  119.16    3.51
  -4   2   1  111.79    3.87
  -4  -2   1  118.98    2.09
  -4  -2   1  117.34    3.18
   4  -2   0   92.40    3.13
  -4   2   0   95.81    3.16
  -4  -2   0   95.35    2.76
  -4   2   0   92.42    3.56
  -4   2  -1   46.80    2.31
   4  -2   1   43.92    2.20
  -4  -2  -1   45.72    1.76
  -4   2  -1   51.79    2.77
  -4   2  -2   12.00    1.31
  -4   2  -2   10.11    1.47
  -4  -2  -2    9.99    0.77
   4  -2   2   11.43    1.25
   4   2   2   12.10    1.52
  -4  -2  -3   96.68    1.60
  -4   2  -3  102.05    3.47
  -4  -2  -3   98.69    1.64
  -4   2  -3   98.01    3.62
  -4  -2  -3   98.51    3.24
   4   2   3  100.70    4.05
   4  -2   3   92.86    3.32
   4   2   3   96.39    1.59
  -4  -2  -3  100.81    1.93
  -4   2  -4   29.40    2.24
   4  -2   4   32.56    2.02
   4   2   4   27.30    1.12
  -4   2  -4   30.72    2.10
   4   2   4   28.53    2.33
  -4  -2  -4   29.43    2.04
  -4  -2  -4   30.38    1.19
   4  -2   4   28.75    1.97
   4   2   5   93.41    4.30
  -4   2  -5  101.27    3.78
   4  -2   5   96.46    3.34
  -4  -2  -5   99.22    2.53
  -4   2  -5   98.07    4.09
  -4  -2  -5  101.48    3.92
  -4  -2  -6    0.79    0.43
  -4   2  -6    0.40    0.78
   4   2   6    1.17    1.20
   4  -2   6    0.90    0.60
  -4   2  -6    2.30    1.19
   4   2   6    1.48    0.85
  -4  -2  -6    0.39    0.84
   4   2   7   32.21    2.75
  -4  -2  -7   36.06    1.99
  -4   2  -7   38.62    2.66
   4  -2   7   38.56    2.14
  -4   2  -7   34.33    2.79
  -4  -2  -7   37.54    2.80
  -4   2  -8    1.49    1.14
  -4   2  -8    1.75    1.05
  -4  -2  -8    2.50    0.82
  -4  -2  -8    1.49    0.91
   4   2   8    1.72    1.12
   4  -2   8    1.52    0.66
   4   2   8    0.40    1.53
  -4   2  -9   -2.51    1.25
   4   2   9    0.87    1.60
  -4  -2  -9    1.51    1.23
  -4  -2  -9    1.23    0.74
   4   2   9    2.21    1.20
  -4   2  -9    1.27    1.34
  -4   2 -10   48.26    3.37
  -4  -2 -10   49.10    2.91
  -4   2 -10   43.80    3.67
  -4  -2 -10   50.89    3.80
   4   2  10   49.48    3.69
   4   2  10   48.09    3.94
  -4   2 -11   49.34    3.60
  -4   2 -11   47.51    3.95
   4   2  11   43.83    3.85
  -4  -2 -11   47.78    3.05
  -4  -2 -11   46.46    3.82
   4   2  11   42.25    3.59
  -4   2 -12   25.63    2.75
   4   2  12   30.48    3.50
  -4   2 -12   29.48    3.33
  -4  -2 -12   24.93    2.38
  -4  -2 -12   27.89    3.17
   4   2  12   26.82    3.08
   4   2  13    8.53    1.85
  -4   2 -13    7.28    1.83
  -4   2 -13   12.13    2.47
  -4  -2 -13   14.46    2.63
   4   2  13    9.12    2.05
  -4  -2 -13   13.44    1.94
   4  -2  13   11.48    2.43
   4  -2  14    9.98    2.19
   4   2  14   15.68    2.66
  -4  -2 -14   13.47    2.07
  -4   2 -14   15.00    2.46
  -4   2 -14   15.50    2.67
   4   2  14   14.13    2.40
  -4  -2 -15    0.74    1.11
  -4   2 -15    1.16    1.35
   4   2  15    0.77    1.48
  -4   2 -15    1.10    1.52
   4   2  15   -0.48    1.71
   4  -2  15   -0.06    1.50
  -4  -2 -15    0.87    0.86
   4   2  16   10.64    2.58
  -4   2 -16    8.69    2.11
  -4  -2 -16   10.69    1.86
  -4   2 -16   13.04    2.86
   4   2  16    7.98    2.02
   4  -2  16   10.07    2.49
   4   2  17   -0.40    1.84
  -4   2 -17    2.94    1.91
  -4  -2 -17   -1.86    1.32
   4   2  17   -0.57    1.25
  -4   2 -17   -1.63    1.44
   4  -2  17   -0.38    1.30
   4   2  18    0.60    1.82
  -4   2 -18    0.50    1.27
   4   2  18    1.35    1.10
  -4  -2 -18    0.59    1.06
   4  -2  18   -1.04    1.69
  -4   2 -19    3.00    1.79
   4   2  19   -0.52    1.30
  -4   2 -19   -0.40    1.93
   4   2  19   -0.12    1.30
   4  -2  19    0.43    1.36
   4   2  20    4.51    2.34
  -4   2 -20    7.51    2.18
  -4   2 -20    7.17    2.43
   4   2  20    7.80    2.29
   4  -2  20    4.60    1.84
   4   2  21    5.60    2.25
  -4   2 -21    2.79    2.31
  -4   2 -21    2.23    1.42
   4   2  21    3.75    1.86
   4  -2  21    0.98    1.47
   4   2  22   -2.81    1.81
  -4   2 -22   -0.69    1.58
  -4   2 -22    2.23    2.39
   4  -2  22   -1.71    1.79
   4   2  23    5.42    2.33
   4  -2  23    0.64    1.23
   4  -3 -25    5.14    2.22
   4   3 -25    5.30    2.60
   4  -3 -24    5.05    2.14
   4   3 -24    5.59    2.85
   4   3 -24    0.32    1.76
   4  -3 -23    7.37    2.40
   4   3 -23   10.78    2.90
   4   3 -23    8.52    2.69
   4   3 -22    3.65    1.90
  -4  -3  22   -1.37    1.58
   4   3 -22    4.58    2.40
   4  -3 -22    2.85    2.24
   4  -3 -22    4.88    2.25
   4   3 -21   14.64    3.15
  -4  -3  21   17.64    3.08
   4   3 -21   22.62    3.70
   4  -3 -21   11.44    2.83
   4  -3 -21   18.73    3.44
   4  -3 -20    0.77    1.71
   4   3 -20    1.59    2.02
  -4  -3  20    0.14    1.18
   4   3 -20    0.77    1.68
   4  -3 -20    1.03    1.68
  -4   3  20   -0.54    1.18
  -4  -3  19   12.82    2.71
  -4   3  19   12.40    2.19
   4  -3 -19    8.68    2.46
   4   3 -19   14.92    2.99
   4   3 -19   12.15    2.61
   4  -3 -19    9.40    2.25
   4   3 -18    4.10    2.05
   4  -3 -18    3.86    1.74
  -4  -3  18    2.34    1.69
   4  -3 -18    3.59    1.84
  -4   3  18    5.85    1.66
   4   3 -18    2.60    1.51
  -4  -3  17   -1.43    1.52
  -4   3  17    0.09    1.17
   4  -3 -17    1.28    1.44
   4   3 -17    3.03    1.61
   4   3 -17    4.25    2.23
   4  -3 -17    0.75    1.57
   4   3 -16   10.29    2.35
  -4   3  16    6.14    1.63
   4  -3 -16   14.82    2.61
   4   3 -16    7.47    1.88
   4  -3 -16    9.48    2.10
  -4  -3  16    6.04    2.05
   4   3 -16    8.19    2.10
  -4  -3  15    8.59    2.05
   4   3 -15    9.15    2.01
  -4   3  15    7.68    1.64
   4  -3 -15   10.15    2.13
   4   3 -15    8.47    1.83
   4   3 -15    9.63    2.04
   4  -3 -15   11.39    2.40
   4   3 -14    3.41    1.67
  -4   3  14    0.35    0.50
  -4  -3  14    1.40    1.33
   4  -3 -14    1.08    1.45
   4   3 -14    0.56    1.25
   4  -3 -14    0.96    1.33
  -4   3  14    0.77    1.05
  -4  -3  13    8.64    1.89
  -4   3  13    6.08    1.52
   4  -3 -13    7.22    1.93
   4   3 -13    7.57    2.08
   4  -3 -13    6.28    1.81
   4   3 -13    7.29    1.72
  -4  -3  12   78.12    4.81
   4   3 -12   73.75    4.60
   4  -3 -12   71.20    4.55
   4   3 -12   72.35    4.20
   4   3 -11  107.71    3.23
   4   3 -11  112.96    4.88
   4  -3 -11  100.50    5.19
  -4   3  11  102.13    5.36
   4   3 -11  108.79    5.29
  -4  -3  11  103.43    5.33
   4   3 -10   23.91    1.64
   4   3 -10   22.20    2.18
  -4  -3  10   19.85    2.47
   4  -3 -10   17.53    2.29
  -4   3  10   16.34    2.28
   4   3 -10   17.09    2.19
  -4  -3   9    0.71    1.20
   4  -3  -9    3.04    1.23
   4   3  -9    1.12    1.04
  -4   3   9    0.81    1.45
   4   3  -9    1.12    0.60
   4   3  -9    0.54    1.13
  -4  -3   8    1.91    1.24
   4   3  -8    0.97    0.88
   4   3  -8    1.10    0.90
   4   3  -8    2.56    0.78
   4   3  -8    1.55    0.79
   4  -3  -8   -0.75    1.25
  -4   3   8    3.04    1.30
   4  -3  -7    4.78    1.31
   4   3  -7    2.96    0.86
   4   3  -7    2.34    0.73
   4   3  -7    3.65    1.08
  -4  -3   7    5.12    1.22
  -4   3   7    3.17    1.04
  -4  -3   6   75.94    3.75
   4   3  -6   72.09    3.02
   4   3  -6   74.24    2.85
   4   3  -6   72.51    3.25
  -4  -3   6   77.35    2.44
  -4   3   6   71.98    3.71
   4  -3  -6   77.82    3.71
   4  -3  -5   68.41    3.38
   4   3  -5   71.45    3.08
  -4  -3   5   71.20    3.48
   4   3  -5   64.77    2.87
  -4  -3   5   69.37    2.13
  -4   3   5   70.95    3.56
  -4  -3   4   70.57    3.33
  -4   3   4   74.57    3.43
   4   3  -4   75.25    2.88
   4  -3  -4   70.86    3.33
  -4   3   4   70.54    3.49
  -4  -3   4   77.62    2.16
  -4  -3   3  157.62    4.60
  -4   3   3  152.66    4.73
   4   3  -3  158.35    3.77
   4  -3  -3  153.71    4.73
  -4   3   3  153.32    4.86
  -4  -3   3  164.72    3.15
  -4   3   2    1.47    0.94
  -4  -3   2    1.87    0.86
  -4   3   2    1.61    0.83
   4   3  -2    1.02    0.46
  -4  -3   2    1.52    0.49
   4  -3  -2    1.38    0.71
  -4   3   1   41.56    2.44
  -4   3   1   42.23    2.58
  -4  -3   1   42.05    2.17
   4  -3  -1   41.98    2.39
   4   3  -1   41.76    1.54
  -4  -3   0    1.68    0.37
  -4   3   0    1.07    0.77
  -4  -3   0    1.81    0.61
   4   3   0    2.34    0.43
  -4   3   0    1.39    1.01
   4  -3   0    2.32    0.91
  -4  -3   0    1.34    0.38
  -4  -3  -1   44.67    1.85
   4   3   1   43.74    1.23
  -4  -3  -1   45.22    1.25
  -4   3  -1   44.47    2.55
   4  -3   1   41.61    2.42
  -4  -3  -1   44.91    1.27
  -4   3  -1   40.31    2.57
  -4  -3  -2   23.88    0.90
  -4  -3  -2   24.32    0.93
  -4   3  -2   25.10    1.99
   4  -3   2   25.71    2.00
  -4  -3  -2   25.82    1.27
  -4   3  -2   20.74    2.03
  -4  -3  -3   36.09    1.22
  -4   3  -3   31.69    2.28
   4   3   3   35.13    1.21
   4  -3   3   30.98    2.23
  -4  -3  -3   33.80    1.21
  -4   3  -3   34.79    2.53
  -4  -3  -4   26.20    1.20
  -4   3  -4   26.74    2.18
  -4   3  -4   25.01    2.19
   4  -3   4   30.06    2.27
   4   3   4   26.90    1.22
  -4  -3  -4   26.64    1.22
  -4   3  -5   11.58    1.59
  -4  -3  -5   11.39    0.94
  -4   3  -5   14.97    1.93
   4  -3   5   12.41    1.62
   4   3   6   10.34    1.92
  -4  -3  -6   12.19    1.73
  -4   3  -6    8.89    1.64
   4  -3   6   11.88    1.32
  -4   3  -6   10.42    1.66
  -4  -3  -6   12.52    1.12
   4   3   6   10.40    1.70
  -4   3  -7    1.48    1.27
  -4  -3  -7    0.46    0.50
  -4   3  -7    0.29    1.09
   4  -3   7    0.06    0.63
   4   3   7    1.04    1.05
  -4  -3  -7   -0.48    1.03
   4   3   7   -0.53    1.28
  -4  -3  -8    1.57    1.34
  -4  -3  -8    0.24    0.52
   4   3   8    0.26    1.34
  -4   3  -8    0.36    0.90
   4  -3   8   -0.02    0.59
  -4   3  -8   -0.76    1.28
   4   3   8    0.54    0.96
   4   3   8    0.91    1.38
   4  -3   9   44.31    2.21
  -4   3  -9   38.92    3.46
   4   3   9   41.95    3.45
  -4   3  -9   43.51    3.20
   4   3   9   46.51    3.54
  -4  -3  -9   48.94    2.70
  -4  -3  -9   45.72    3.50
   4   3   9   45.40    3.73
  -4   3 -10    4.38    1.87
  -4  -3 -10    3.77    0.99
  -4   3 -10    6.43    1.75
   4   3  10    3.37    1.90
   4  -3  10    3.17    0.71
  -4  -3 -10    4.67    1.45
   4   3  10    2.93    1.21
  -4   3 -11   38.19    3.31
  -4  -3 -11   44.99    2.93
   4   3  11   39.57    3.75
  -4   3 -11   41.04    3.81
   4   3  11   46.85    3.73
  -4  -3 -11   44.25    3.84
  -4  -3 -12    0.37    0.73
   4   3  12    0.63    1.70
  -4   3 -12    0.18    1.13
  -4   3 -12    0.69    1.54
  -4  -3 -12    4.17    1.89
   4   3  12    1.81    1.30
  -4  -3 -13   21.37    2.32
   4   3  13   19.72    3.04
  -4   3 -13   19.34    2.56
  -4   3 -13   18.66    2.88
  -4  -3 -13   17.67    2.85
   4   3  13   20.70    2.89
   4   3  14    6.82    2.21
  -4   3 -14    8.57    1.89
  -4   3 -14   11.52    2.57
  -4  -3 -14    7.68    2.20
   4   3  14    5.28    1.71
  -4  -3 -14    7.44    1.51
  -4  -3 -15    8.09    1.68
  -4   3 -15    7.21    1.91
  -4   3 -15    9.77    2.57
  -4  -3 -15   10.69    2.48
   4   3  15    8.66    2.02
   4   3  15    8.52    2.40
  -4  -3 -16    2.71    1.30
   4   3  16    0.47    1.64
   4  -3  16    0.36    1.46
   4   3  16    2.77    1.68
  -4   3 -16   -0.05    1.32
  -4   3 -16   -0.01    1.67
  -4  -3 -16   -2.15    1.93
   4  -3  17    0.24    1.22
  -4   3 -17    2.00    1.50
   4   3  17    5.58    2.39
  -4   3 -17    0.70    1.34
   4   3  17    0.65    1.29
   4   3  18    8.78    2.59
  -4   3 -18    4.03    1.80
  -4   3 -18    5.32    2.21
   4   3  18    4.47    1.76
   4  -3  18    5.09    2.35
   4   3  19    7.21    2.07
   4   3  19   10.20    2.69
  -4   3 -19    8.31    2.35
  -4   3 -19    9.84    2.56
   4  -3  19    8.68    2.74
  -4   3 -20   -1.23    2.10
   4   3  20    1.25    2.31
  -4   3 -20    0.77    1.32
   4   3  20   -0.28    1.28
   4  -3  20    0.05    1.31
   4   3  21   -0.59    1.77
  -4   3 -21    0.46    1.63
  -4   3 -21    3.32    2.06
   4   3  21    1.66    1.54
   4  -3  21    1.07    1.36
   4   3  22    5.12    2.60
  -4   3 -22    2.50    1.61
   4  -3  22    0.87    1.60
   4  -4 -24   11.03    2.88
   4   4 -24    2.51    1.94
   4   4 -24   15.07    3.48
   4  -4 -24    9.33    2.81
   4  -4 -23    5.43    2.31
   4   4 -23    5.16    2.02
   4  -4 -23    4.93    2.28
   4   4 -23    8.63    2.77
   4   4 -22    2.50    2.43
   4  -4 -22    0.41    1.68
   4   4 -22    3.97    1.90
   4  -4 -22   -0.59    1.40
   4  -4 -21   -0.45    1.83
   4   4 -21    3.64    2.06
   4   4 -21   -0.30    1.66
   4  -4 -21   -2.51    2.06
   4  -4 -20    1.96    1.48
  -4  -4  20    1.29    1.75
   4   4 -20    3.64    2.06
   4   4 -20    1.83    1.76
   4  -4 -20    0.58    1.85
  -4   4  19    7.76    1.88
  -4  -4  19   12.62    2.60
   4  -4 -19   13.34    2.81
   4   4 -19    4.48    1.94
   4   4 -19   10.87    2.45
   4  -4 -19    8.72    2.43
   4   4 -18   38.74    4.33
   4  -4 -18   39.58    4.18
  -4  -4  18   41.55    4.33
  -4   4  18   43.81    3.78
   4   4 -18   39.91    4.11
   4  -4 -18   49.69    4.71
   4   4 -17   34.10    3.70
  -4  -4  17   34.33    3.86
   4   4 -17   33.20    3.85
   4  -4 -17   31.19    3.64
  -4   4  17   34.40    3.39
   4  -4 -17   29.30    3.57
  -4   4  16    3.88    1.53
   4   4 -16    2.94    1.87
  -4  -4  16   -0.16    1.47
   4  -4 -16    0.06    1.61
   4   4 -16    2.71    1.49
   4  -4 -16    3.99    1.95
  -4   4  15    4.23    1.52
  -4  -4  15    1.00    1.33
   4  -4 -15    4.30    1.91
   4  -4 -15    4.72    1.69
   4   4 -15    3.12    1.55
   4   4 -15    3.13    1.79
  -4   4  14    5.70    1.41
   4   4 -14   11.37    2.41
   4   4 -14    6.39    1.92
   4  -4 -14    9.23    2.13
  -4  -4  14    9.65    2.18
   4  -4 -13   26.88    3.08
   4   4 -13   26.46    3.06
   4   4 -13   26.10    2.88
  -4  -4  13   30.67    3.42
  -4  -4  12   48.03    3.96
   4  -4 -12   55.12    4.16
   4   4 -12   54.35    3.74
   4   4 -12   51.86    3.97
  -4  -4  11    6.49    2.01
   4   4 -11    3.71    1.46
   4   4 -11    8.62    1.60
  -4   4  11    6.64    1.68
   4  -4 -11    6.99    1.78
  -4  -4  10    1.42    1.54
   4   4 -10    0.24    1.21
   4   4 -10    1.67    1.17
  -4   4  10   -2.97    1.97
   4  -4 -10    1.41    1.38
  -4  -4   9  107.12    5.27
  -4   4   9  107.15    5.35
   4  -4  -9  103.96    5.02
   4   4  -9  106.19    4.36
   4   4  -9  111.99    5.00
   4  -4  -8    4.58    1.57
  -4  -4   8    0.74    1.22
   4   4  -8    3.71    1.20
   4   4  -8    1.77    0.82
   4  -4  -8    3.77    0.36
  -4   4   8    4.92    1.60
   4  -4  -7   63.08    3.75
  -4   4   7   58.39    3.74
   4   4  -7   63.05    3.38
  -4  -4   7   63.25    3.75
   4   4  -6    1.50    0.33
   4  -4  -6    0.94    0.97
   4   4  -6    2.86    1.05
  -4   4   6    0.46    1.06
  -4  -4   6    3.69    1.20
   4   4  -5   16.09    1.62
  -4   4   5   16.86    1.98
   4  -4  -5   17.62    1.96
  -4  -4   5   16.75    1.98
  -4  -4   5   14.62    0.84
  -4   4   5   19.96    2.23
  -4  -4   4    0.77    1.06
  -4   4   4   -0.19    1.02
   4   4  -4    0.66    0.74
   4  -4  -4    0.66    0.87
  -4  -4   4    1.06    0.28
  -4   4   3   54.70    3.23
   4  -4  -3   55.88    3.15
  -4   4   3   60.55    3.28
  -4  -4   3   56.70    1.62
   4   4  -3   54.87    2.52
  -4  -4   3   54.00    2.98
  -4   4   2   47.70    2.97
   4   4  -2   51.22    2.27
  -4   4   2   52.35    3.00
   4  -4  -2   50.62    3.02
  -4  -4   2   53.11    1.75
  -4  -4   2   52.77    2.79
  -4   4   1   45.32    2.80
   4   4  -1   42.46    1.94
   4  -4  -1   44.41    2.80
  -4  -4   1   43.45    2.35
  -4  -4   1   42.97    1.95
  -4   4   1   44.00    2.83
   4  -4   0   32.14    2.48
  -4  -4   0   32.25    1.93
   4   4   0   32.63    1.56
  -4  -4   0   33.15    1.60
  -4   4   0   32.54    2.44
  -4   4   0   32.76    2.48
  -4   4  -1    3.81    1.05
   4   4   1    3.64    0.62
  -4   4  -1    3.62    1.16
  -4  -4  -1    3.49    0.59
   4  -4   1    6.74    1.40
   4   4   2    9.19    0.84
   4   4   2    7.58    1.50
  -4   4  -2   10.28    1.55
  -4  -4  -2    9.68    0.85
   4  -4   2    9.66    1.41
  -4   4  -2   10.92    1.55
   4   4   3   42.22    2.96
  -4   4  -3   40.08    2.81
  -4  -4  -3   40.03    1.67
   4   4   3   35.73    1.42
   4  -4   3   39.69    2.73
  -4   4  -3   43.79    2.83
   4   4   4  106.03    4.75
  -4  -4  -4  113.71    2.93
  -4   4  -4  108.01    4.57
  -4   4  -4  111.56    4.55
   4  -4   4  114.18    4.68
  -4   4  -5   40.77    2.98
   4   4   5   44.72    3.26
  -4   4  -5   43.51    3.11
   4  -4   5   38.97    2.86
  -4  -4  -5   44.31    1.97
   4  -4   6    1.53    1.28
  -4   4  -6    1.85    1.24
  -4   4  -6    2.58    1.23
   4   4   6    2.19    1.36
   4   4   6    2.33    1.29
  -4  -4  -6    3.24    0.70
   4   4   7   26.52    2.75
  -4  -4  -7   27.42    1.84
   4  -4   7   29.22    2.02
  -4   4  -7   27.80    2.75
   4   4   7   30.10    3.02
  -4   4  -7   31.71    2.82
  -4   4  -8    1.98    1.14
   4   4   8    2.20    1.40
   4   4   8   -1.86    1.56
  -4   4  -8    3.12    1.55
   4  -4   8    3.36    0.83
  -4  -4  -8    0.81    1.03
  -4  -4  -8    3.58    0.96
   4  -4   9    4.72    0.85
   4   4   9    5.56    1.84
  -4  -4  -9    4.27    0.98
  -4  -4  -9    4.99    1.70
  -4   4  -9    2.30    1.50
   4   4   9    4.31    1.45
  -4   4  -9    5.96    1.66
  -4  -4 -10   50.58    2.98
   4   4  10   49.62    4.20
  -4   4 -10   44.84    3.64
  -4   4 -10   46.00    4.05
   4  -4  10   50.40    2.26
  -4  -4 -10   48.74    3.91
   4   4  10   47.95    3.90
  -4  -4 -11   12.38    2.33
   4   4  11   12.68    2.45
   4   4  11   15.87    2.44
  -4   4 -11   14.72    2.32
  -4  -4 -11   12.33    1.63
  -4   4 -11   14.09    2.32
  -4   4 -12    8.58    2.01
  -4   4 -12    6.45    2.20
   4   4  12    5.09    1.57
  -4  -4 -12    5.78    1.94
   4   4  12    1.78    1.51
   4   4  12    3.35    1.81
  -4  -4 -12    5.15    1.20
  -4   4 -13    6.65    2.16
  -4  -4 -13    9.80    1.65
  -4   4 -13    8.26    2.08
   4   4  13   10.14    2.40
   4   4  13    7.44    1.74
  -4  -4 -13    5.94    1.92
   4   4  14    0.60    1.27
  -4  -4 -14    0.69    0.93
   4   4  14    2.83    1.64
  -4   4 -14    1.80    1.63
  -4   4 -14    0.90    1.60
  -4  -4 -14    2.78    1.45
  -4   4 -15    1.82    1.46
  -4  -4 -15    0.17    0.86
   4   4  15   -2.00    1.87
  -4   4 -15    2.37    1.85
   4   4  15   -0.48    1.20
  -4  -4 -15    2.97    1.78
  -4   4 -16   12.48    2.94
   4   4  16   13.61    2.74
   4   4  16    9.33    2.11
  -4  -4 -16   13.20    2.97
  -4   4 -16   13.24    2.68
  -4   4 -17    2.88    1.85
  -4   4 -17    4.15    2.13
   4   4  17   -1.17    1.94
   4   4  17    0.30    1.07
  -4  -4 -17    0.25    1.79
   4  -4  18   -0.77    1.26
  -4  -4 -18    0.49    1.78
   4   4  18    2.19    2.16
  -4   4 -18   -0.45    1.49
  -4   4 -18    0.45    1.86
  -4   4 -19    4.54    1.84
   4   4  19    2.75    2.08
  -4   4 -19    5.15    2.45
   4  -4  19    3.70    2.04
  -4   4 -20    9.32    2.53
   4   4  20    5.74    2.29
  -4   4 -20    2.53    2.10
   4  -4  20    9.14    2.76
   4   4  21   -0.11    1.57
  -4   4 -21    4.93    2.32
  -4   4 -21    1.11    1.69
   4  -4  21    3.69    2.35
  -4   4 -22   11.93    2.79
   4  -4  22   13.95    3.24
   4   5 -24    7.81    2.43
   4  -5 -24    6.10    2.52
   4   5 -23    4.14    2.58
   4   5 -23    2.12    2.05
   4  -5 -23    0.84    1.87
   4  -5 -23   -0.39    1.35
   4  -5 -22    4.66    2.32
   4   5 -22    5.52    2.48
   4   5 -22    6.07    2.43
   4  -5 -22    2.52    1.90
   4  -5 -21    4.58    1.82
   4   5 -21    3.86    1.97
   4   5 -21    8.31    2.56
   4  -5 -21    2.28    2.07
   4   5 -20    1.74    2.02
   4   5 -20   -0.98    1.53
   4  -5 -20   -0.49    1.22
   4  -5 -20    1.20    1.64
   4  -5 -19    8.74    2.40
   4   5 -19   10.44    2.62
   4   5 -19    7.83    2.31
   4  -5 -19    8.14    2.60
  -4   5  18    0.24    1.01
   4  -5 -18   -2.10    1.74
   4   5 -18    1.19    1.73
   4   5 -18    1.27    1.45
   4  -5 -18   -0.68    1.35
  -4  -5  18   -0.42    1.40
  -4   5  17    0.33    1.03
   4   5 -17    0.68    1.18
  -4  -5  17   -0.23    1.53
   4   5 -17    0.02    1.87
   4  -5 -17    2.20    1.62
   4  -5 -17   -0.48    1.58
  -4   5  16    2.07    1.24
   4  -5 -16    2.24    1.61
  -4  -5  16   -1.52    1.86
   4   5 -16    4.79    1.83
   4   5 -16    1.67    1.56
   4  -5 -16    3.61    1.73
  -4   5  15   12.18    2.09
   4   5 -15   11.10    2.41
   4   5 -15    9.34    2.10
   4  -5 -15   12.32    2.39
  -4  -5  15    7.03    2.30
  -4  -5  14   21.05    2.92
   4   5 -14   20.56    3.02
   4   5 -14   18.30    2.51
   4  -5 -14   21.14    2.97
  -4  -5  13    7.53    1.95
   4   5 -13    9.17    2.14
   4   5 -13    5.69    1.47
   4  -5 -13   11.99    2.32
  -4  -5  12   59.15    4.59
   4  -5 -12   59.83    4.45
   4   5 -12   61.95    4.49
   4   5 -12   60.39    4.06
   4  -5 -11   55.67    4.11
   4   5 -11   62.10    4.30
   4   5 -11   57.49    3.74
  -4  -5  11   61.62    4.45
  -4   5  11   59.45    4.46
  -4   5  10   11.33    2.09
   4   5 -10   12.55    2.12
  -4  -5  10    9.81    2.05
   4  -5 -10    9.76    2.08
  -4  -5   9   79.59    4.89
  -4   5   9   84.23    4.88
   4  -5  -9   80.10    4.68
   4   5  -9   85.65    4.57
   4   5  -8    4.14    0.51
  -4  -5   8    4.02    1.46
   4   5  -8    6.01    1.43
   4  -5  -8    4.58    1.40
  -4   5   8    4.69    1.57
   4   5  -7    0.39    0.16
  -4  -5   7   -1.47    1.25
   4  -5  -7    1.31    1.35
   4   5  -7   -0.45    1.00
  -4   5   7   -1.97    1.61
  -4  -5   6   20.34    2.30
  -4   5   6   19.72    2.37
   4   5  -6   20.36    1.99
   4  -5  -6   18.77    2.36
  -4   5   6   20.37    2.37
   4   5  -5   72.24    3.52
  -4   5   5   70.36    3.93
   4  -5  -5   65.06    3.83
  -4  -5   5   69.61    3.87
  -4   5   5   71.10    4.02
  -4  -5   4    1.11    1.06
   4   5  -4    1.56    0.91
  -4   5   4    1.92    1.39
   4  -5  -4    1.42    1.17
  -4   5   4    2.32    1.30
   4   5  -3    3.40    0.97
  -4  -5   3    2.17    0.27
  -4   5   3    1.47    1.13
   4  -5  -3    3.77    1.42
  -4  -5   3    1.13    0.89
  -4   5   3    3.80    1.43
  -4   5   2    7.10    1.51
  -4  -5   2    4.62    1.14
   4   5  -2    4.14    0.93
  -4   5   2    5.45    1.52
   4  -5  -2    4.33    1.30
  -4  -5   2    5.25    1.01
  -4  -5   2    5.94    0.60
  -4   5   1    0.31    0.94
   4   5  -1   -0.05    0.51
   4  -5  -1    0.45    0.98
  -4   5   1   -1.52    1.23
  -4  -5   1    0.66    0.53
   4  -5   0   36.65    2.81
  -4  -5   0   33.68    1.91
   4   5   0   34.86    1.96
  -4   5   0   41.22    2.95
  -4   5   0   33.54    2.54
  -4   5  -1    3.32    1.16
  -4  -5  -1    4.58    0.80
   4   5   1    2.36    0.66
  -4   5  -1    0.89    1.08
   4  -5   1    1.20    1.12
   4  -5   2   -0.20    1.05
   4   5   2    1.39    0.49
   4   5   2   -0.01    0.98
  -4   5  -2    0.62    1.07
  -4   5  -2    2.26    1.19
  -4  -5  -2    1.23    0.51
   4   5   3   -0.68    1.18
  -4   5  -3    1.13    1.13
   4   5   3    0.97    0.53
   4  -5   3    1.41    1.10
  -4  -5  -3    0.98    0.53
  -4   5  -3    0.02    1.01
  -4   5  -4  102.14    4.76
  -4  -5  -4   94.49    3.08
   4  -5   4   91.74    4.49
   4   5   4  100.28    4.78
  -4   5  -4  103.61    4.53
  -4  -5  -5   33.91    1.94
  -4   5  -5   35.58    3.05
   4  -5   5   31.79    2.84
   4   5   5   35.46    3.13
  -4   5  -5   31.73    2.63
  -4   5  -6   12.38    2.02
  -4  -5  -6   14.68    1.39
   4   5   6   14.12    2.30
   4  -5   6   12.92    2.14
  -4   5  -6    9.52    1.66
  -4  -5  -7   14.53    1.46
   4   5   7   18.36    2.55
  -4   5  -7   15.36    2.24
  -4   5  -7   12.96    1.94
   4  -5   7   14.03    2.28
   4   5   7   16.87    2.52
  -4   5  -8    1.77    1.46
   4   5   8    0.47    1.55
  -4  -5  -8    0.54    0.67
   4  -5   8    2.31    1.53
   4   5   8    1.67    1.45
   4  -5   9   14.03    1.42
   4   5   9   21.04    3.11
  -4   5  -9   14.12    2.36
  -4   5  -9   14.93    2.39
   4   5   9   11.67    2.17
  -4  -5  -9   12.57    1.50
  -4  -5 -10    0.57    0.74
  -4   5 -10   -0.31    1.33
   4   5  10   -1.72    1.59
  -4  -5 -10   -0.36    1.52
   4   5  10    1.68    1.61
  -4   5 -10    0.73    1.34
   4   5  11    0.23    1.29
   4   5  11   -1.34    1.50
  -4  -5 -11    0.38    0.77
  -4   5 -11    0.70    1.14
  -4   5 -11   -1.32    1.65
  -4  -5 -11   -0.62    1.51
   4   5  12   15.09    2.72
  -4   5 -12   15.77    2.55
   4   5  12   22.49    2.99
  -4   5 -12   20.02    3.23
  -4  -5 -12   15.50    2.60
  -4  -5 -12   18.11    2.12
  -4  -5 -13   35.83    3.95
  -4  -5 -13   33.92    2.94
   4   5  13   39.45    4.19
  -4   5 -13   33.68    3.69
   4   5  13   40.99    4.02
  -4   5 -13   33.84    3.86
   4   5  14    0.67    1.65
  -4   5 -14    1.23    1.44
  -4   5 -14    1.52    1.92
  -4  -5 -14    1.46    1.49
   4   5  15    6.50    2.19
  -4   5 -15    7.01    1.98
  -4   5 -15    8.36    2.43
  -4  -5 -15    6.64    2.21
  -4   5 -16    2.56    1.68
   4   5  16    3.63    2.09
  -4   5 -16    5.00    2.26
  -4  -5 -16    0.59    1.28
   4   5  17    2.00    2.34
  -4   5 -17    0.98    1.70
  -4   5 -17    1.91    2.18
  -4  -5 -17    0.60    1.63
  -4   5 -18    5.09    2.40
  -4   5 -18    3.53    2.24
  -4  -5 -18    3.77    2.36
   4   5  18    3.69    1.76
   4   5  19    8.88    2.76
  -4   5 -19    7.80    2.59
  -4  -5 -19    1.46    1.92
  -4   5 -19    5.04    2.56
   4  -5  20    3.16    1.88
   4   5  20    2.34    2.12
  -4   5 -20    4.02    2.18
  -4   5 -20    4.08    2.24
   4  -5  21    3.09    2.15
   4   5  21    3.81    2.83
  -4   5 -21    2.96    1.99
  -4   5 -22    2.19    1.93
   4  -6 -23    5.22    2.54
   4   6 -23    6.43    2.42
   4  -6 -23    2.51    2.16
   4   6 -23    4.39    2.70
   4  -6 -22    3.33    2.04
   4   6 -22    2.21    1.99
   4   6 -22   -1.65    1.60
   4  -6 -22    1.89    1.96
   4  -6 -21    9.35    2.92
   4   6 -21    9.26    2.81
   4   6 -21    7.68    2.25
   4  -6 -21    4.99    2.50
   4  -6 -20    1.60    1.62
   4   6 -20    3.41    1.84
   4   6 -20    3.09    1.95
   4  -6 -20    2.90    1.71
   4   6 -19    2.89    2.13
   4  -6 -19   -2.73    1.95
   4   6 -19    2.64    1.40
   4  -6 -19    0.87    1.97
   4   6 -18    2.65    2.15
   4  -6 -18    2.02    1.99
   4   6 -18   -1.98    1.91
   4  -6 -18   -0.43    1.85
  -4   6  17   12.22    2.12
   4   6 -17   11.74    2.66
   4   6 -17   18.63    3.02
   4  -6 -17   13.46    2.74
  -4   6  16   34.19    3.31
   4   6 -16   27.73    3.35
   4   6 -16   30.77    3.83
   4  -6 -16   30.68    3.70
   4   6 -15    2.70    1.69
   4   6 -15   -0.49    1.17
   4  -6 -15    2.34    1.50
   4   6 -14   -0.46    1.44
   4   6 -14   -0.51    1.07
   4  -6 -14    1.27    1.36
   4  -6 -13    0.31    1.35
   4   6 -13    0.17    1.37
  -4  -6  13    0.31    1.58
  -4  -6  12   14.87    2.67
   4   6 -12   19.74    2.76
   4  -6 -12   18.70    2.69
  -4  -6  11    0.47    1.42
   4   6 -11   -0.26    1.39
   4  -6 -11   -1.40    1.59
   4   6 -10   29.70    3.06
  -4  -6  10   22.96    2.95
  -4   6  10   26.48    3.10
   4  -6 -10   24.40    2.99
  -4  -6   9   10.68    2.24
   4  -6  -9   10.29    2.26
   4   6  -9    9.06    1.93
  -4   6   9    7.18    1.87
   4   6  -8   15.01    2.15
   4  -6  -8   15.14    2.30
  -4  -6   8   19.15    2.59
  -4   6   8   13.76    2.15
   4  -6  -7    4.86    1.62
   4   6  -7    5.65    1.45
  -4  -6   7    4.49    1.40
  -4   6   7    2.14    1.35
  -4   6   6   -1.45    1.49
   4  -6  -6    0.13    1.29
   4   6  -6    2.01    1.22
  -4   6   6    0.96    1.31
  -4   6   5   46.70    3.55
   4   6  -5   52.97    3.28
   4  -6  -5   44.54    3.51
  -4   6   5   49.84    3.55
   4   6  -4   22.64    2.13
  -4   6   4   25.37    2.66
   4  -6  -4   19.82    2.41
  -4  -6   4   23.25    2.18
  -4   6   4   22.78    2.39
   4   6  -3   26.45    2.20
  -4   6   3   22.60    2.51
  -4  -6   3   24.33    2.14
  -4   6   3   23.57    2.39
   4  -6  -3   19.88    2.53
  -4   6   2    1.39    0.98
   4  -6  -2   -0.17    1.30
  -4  -6   2    0.26    0.21
  -4   6   2   -0.34    1.29
   4   6  -2    0.92    0.75
  -4  -6   2   -0.07    0.72
  -4  -6   2    0.64    0.24
  -4   6   1   47.42    3.49
   4   6  -1   53.39    2.82
  -4  -6   1   51.30    2.76
  -4   6   1   53.81    3.31
   4  -6  -1   50.64    3.55
  -4  -6   0   82.78    3.34
  -4   6   0   76.52    4.34
   4   6   0   79.60    3.33
   4  -6   0   78.97    4.40
  -4   6   0   80.99    3.99
   4  -6   1   68.02    4.20
  -4   6  -1   69.87    4.23
   4   6   1   73.10    3.13
  -4   6  -1   67.62    3.69
  -4  -6  -1   69.15    3.02
  -4   6  -2   -2.64    1.39
   4   6   2    0.96    0.70
   4   6   2   -1.27    1.29
  -4   6  -2    1.25    1.30
  -4  -6  -2    0.63    0.66
   4  -6   2    1.56    1.41
   4   6   3   36.99    2.22
   4   6   3   34.21    2.99
  -4   6  -3   32.64    3.02
   4  -6   3   32.00    2.98
  -4  -6  -3   37.90    2.24
  -4   6  -3   39.53    2.88
   4  -6   4   -1.71    1.54
  -4   6  -4    1.59    1.31
  -4   6  -4    2.30    1.35
   4   6   4    0.07    1.24
  -4  -6  -4    0.50    0.60
  -4   6  -5   34.19    3.23
   4   6   5   28.47    3.03
  -4  -6  -5   26.38    1.93
   4  -6   5   27.73    2.89
  -4   6  -5   31.22    2.68
   4  -6   6    4.51    1.73
   4   6   6    2.69    1.56
  -4   6  -6    2.59    1.30
  -4   6  -6    1.67    1.26
  -4  -6  -6    1.85    0.82
  -4   6  -7   27.11    2.62
  -4  -6  -7   27.22    2.11
   4  -6   7   22.78    2.96
   4   6   7   23.91    2.91
  -4   6  -7   26.04    2.94
  -4  -6  -8   61.89    3.23
   4   6   8   60.67    4.49
   4   6   8   55.95    4.36
   4  -6   8   65.08    4.48
  -4   6  -8   62.87    4.47
  -4   6  -8   65.08    4.06
   4   6   9   -0.14    1.36
  -4   6  -9    1.74    1.71
  -4   6  -9   -0.38    1.11
  -4  -6  -9    1.47    0.81
   4  -6   9    2.88    1.60
   4   6   9    2.78    2.02
  -4  -6 -10    0.53    0.74
   4   6  10    1.89    1.81
  -4   6 -10    0.18    1.48
   4  -6  10   -0.16    1.40
   4   6  10    2.11    1.54
   4  -6  11    2.67    1.80
   4   6  11    1.20    1.59
  -4   6 -11    3.83    1.87
  -4  -6 -11    1.56    0.82
  -4  -6 -11    3.45    1.72
   4   6  11   -0.32    1.48
   4   6  12   37.77    3.83
  -4   6 -12   36.26    3.78
   4   6  12   38.52    4.07
  -4  -6 -12   38.11    3.01
  -4  -6 -12   37.67    3.99
  -4   6 -13    7.42    2.20
   4   6  13   13.22    2.91
  -4  -6 -13    9.57    2.30
  -4   6 -13    6.79    2.04
   4   6  13   10.75    2.40
   4   6  14    0.68    1.27
   4   6  14    2.35    1.99
  -4   6 -14    3.25    1.77
  -4   6 -14    2.76    1.67
  -4  -6 -14    1.84    1.72
  -4   6 -15   18.75    3.09
   4   6  15   16.06    2.75
   4   6  15   16.52    3.11
  -4   6 -15   13.12    2.75
  -4  -6 -15   16.06    3.06
   4   6  16   23.13    3.92
  -4   6 -16   17.91    3.12
  -4   6 -16   12.77    2.77
  -4  -6 -16   18.85    3.42
  -4   6 -17   15.80    3.13
   4   6  17   15.29    3.20
  -4   6 -17   12.95    3.13
  -4  -6 -17   13.96    3.03
   4   6  18    2.48    1.74
  -4   6 -18    4.02    1.96
  -4   6 -18    1.64    1.80
  -4  -6 -18    0.62    1.96
  -4   6 -19   -1.09    1.33
  -4   6 -19   -0.39    1.48
  -4   6 -20    9.32    2.67
   4   6  20    7.05    2.92
  -4   6 -20    7.76    2.97
  -4  -6 -20    5.66    2.48
  -4   6 -21    0.10    1.94
   4  -7 -23    3.06    2.37
   4   7 -22   -0.43    1.35
   4  -7 -22    4.35    2.10
   4   7 -22   -2.15    2.25
   4  -7 -22    3.02    2.21
   4  -7 -21    6.07    2.36
   4   7 -21    7.57    2.58
   4  -7 -21    8.79    2.82
   4   7 -20    1.37    2.11
   4  -7 -20   -0.73    1.67
   4  -7 -20    0.08    1.87
   4   7 -19   -1.70    2.04
   4  -7 -19   -1.56    1.71
   4  -7 -19   -1.08    1.89
   4  -7 -18   -0.67    1.29
   4  -7 -18   -0.91    1.48
   4   7 -18   -0.34    1.71
   4   7 -17   -2.87    2.15
   4  -7 -17    4.05    1.72
   4   7 -16    2.71    1.76
   4  -7 -16   -0.25    1.34
   4   7 -15    1.54    1.72
   4  -7 -15   -0.26    1.31
   4   7 -14   11.81    2.54
   4  -7 -14   12.70    2.38
   4   7 -13   24.08    3.28
   4  -7 -13   20.84    2.96
   4  -7 -12   43.45    4.09
   4   7 -12   56.62    4.61
   4  -7 -11   12.69    2.33
   4   7 -11    6.99    1.95
   4  -7 -10   57.68    4.49
   4   7 -10   59.99    4.48
  -4   7  10   64.83    4.75
   4   7  -9   94.28    5.39
   4  -7  -9   85.24    5.30
  -4   7   9   92.95    5.49
  -4   7   8   42.18    3.65
   4  -7  -8   43.45    3.85
   4   7  -8   40.66    3.45
  -4   7   7    8.83    2.02
   4  -7  -7    9.43    2.17
   4   7  -7    9.66    1.93
  -4   7   7    5.59    1.75
  -4   7   6   14.19    2.46
   4   7  -6   15.08    2.14
   4  -7  -6   14.97    2.40
  -4   7   6   11.10    1.99
   4   7  -5   30.75    2.72
  -4   7   5   29.76    3.07
   4  -7  -5   27.52    2.96
  -4   7   5   21.28    2.56
  -4  -7   5   27.99    2.59
  -4   7   4   49.48    3.94
   4   7  -4   45.88    3.16
   4  -7  -4   46.29    3.69
  -4  -7   4   53.31    3.37
  -4   7   4   50.32    3.64
   4   7  -3   39.74    2.81
  -4  -7   3   38.82    2.82
   4  -7  -3   39.30    3.43
  -4   7   3   37.81    3.13
  -4   7   3   40.39    3.50
   4  -7  -2    0.92    1.30
   4   7  -2    1.49    0.90
  -4  -7   2    1.41    0.90
  -4   7   2   -0.27    1.26
  -4   7   2    3.99    1.46
  -4   7   1   10.29    1.94
   4   7  -1    5.82    1.27
   4  -7  -1    4.73    1.64
  -4   7   1    9.18    2.02
  -4  -7   1    7.80    1.29
  -4   7   0   21.00    2.21
  -4   7   0   21.85    2.66
   4   7   0   23.94    2.10
   4  -7   0   22.86    2.77
  -4  -7   0   21.68    2.04
   4   7   1  177.12    5.39
  -4   7  -1  166.85    6.80
   4  -7   1  172.97    6.91
  -4   7  -1  169.51    5.88
  -4  -7  -1  172.08    5.30
   4   7   2   25.23    2.52
   4   7   2   26.34    2.15
   4  -7   2   30.20    3.11
  -4  -7  -2   30.44    2.28
  -4   7  -2   31.51    3.16
  -4   7  -2   31.16    2.68
   4  -7   3  123.65    5.96
   4   7   3  123.69    4.41
   4   7   3  119.72    5.41
  -4   7  -3  122.44    5.11
  -4   7  -3  124.38    6.06
  -4  -7  -3  126.14    4.48
  -4   7  -4   22.92    2.40
   4  -7   4   19.97    2.57
   4   7   4   22.18    1.93
   4   7   4   19.16    2.35
  -4  -7  -4   19.94    1.87
  -4   7  -4   23.13    2.90
  -4   7  -5   59.67    4.39
  -4  -7  -5   53.77    2.97
   4  -7   5   59.38    4.32
   4   7   5   55.29    4.00
  -4   7  -5   63.60    3.85
  -4  -7  -6   15.05    1.70
  -4   7  -6   16.14    2.21
   4   7   6   16.22    2.48
  -4   7  -6   17.11    2.66
   4  -7   6   11.07    2.38
   4   7   7   43.18    3.92
  -4  -7  -7   41.21    2.74
  -4   7  -7   40.10    3.85
   4  -7   7   43.72    4.15
  -4   7  -7   41.16    3.28
  -4  -7  -8   22.77    2.11
  -4   7  -8   19.47    2.29
   4  -7   8   22.28    2.99
   4   7   8   19.43    2.78
  -4   7  -8   16.53    2.70
   4   7   9   24.16    3.35
   4   7   9   23.90    3.17
  -4  -7  -9   26.58    2.34
  -4   7  -9   23.61    3.27
  -4   7  -9   23.41    2.58
   4  -7   9   26.99    3.41
  -4   7 -10    2.42    1.37
   4   7  10   -2.50    1.64
   4   7  10   -1.47    1.73
  -4   7 -10   -1.43    1.62
  -4  -7 -10    1.75    0.96
   4  -7  10    2.30    1.64
   4   7  11    0.62    1.49
  -4   7 -11    0.52    1.10
  -4   7 -11    0.90    1.46
   4  -7  11    1.43    1.30
   4   7  11   -1.98    1.83
   4  -7  12    0.74    1.48
   4   7  12    1.14    1.42
  -4   7 -12   -2.44    1.47
  -4   7 -12    1.88    1.68
   4   7  12    3.42    2.02
   4   7  13    9.28    2.35
  -4  -7 -13    5.22    2.30
  -4   7 -13    3.93    1.87
   4  -7  13    3.54    1.87
  -4   7 -13    3.38    1.55
   4   7  13    2.70    1.52
   4  -7  14    7.53    2.18
  -4   7 -14   10.00    2.55
  -4  -7 -14   11.57    2.68
   4   7  14    7.71    2.23
   4   7  14   12.78    2.57
  -4   7 -15    4.09    1.95
   4   7  15    4.41    2.08
   4  -7  15    5.24    2.26
   4   7  15    5.16    2.08
  -4  -7 -15    2.81    2.14
  -4   7 -16    2.95    1.67
   4   7  16    2.45    1.86
   4   7  16    5.52    2.06
   4  -7  16    0.67    1.20
  -4  -7 -16    2.56    1.58
   4   7  17   -1.05    2.03
  -4   7 -17   -1.19    1.91
  -4  -7 -17    0.87    1.82
  -4   7 -18    3.33    2.23
   4   7  18    2.58    2.05
  -4  -7 -18    3.11    2.54
   4   7  19    8.94    2.83
  -4  -7 -19    5.26    2.35
  -4   7 -19    7.26    2.81
  -4   7 -20   -3.09    2.34
   4  -8 -22    3.75    2.00
   4  -8 -21   15.81    3.41
   4  -8 -21   17.66    3.74
   4   8 -21   14.25    3.35
   4   8 -20    2.69    1.99
   4  -8 -20    4.49    2.13
   4  -8 -20    6.71    2.47
   4  -8 -19    0.11    1.73
   4   8 -19    2.53    1.85
   4  -8 -19    2.64    1.99
   4   8 -18    3.63    1.90
   4  -8 -18    4.37    2.03
   4   8 -17    9.67    2.78
   4  -8 -17   14.95    2.83
   4   8 -16   10.18    2.55
   4  -8 -16    6.26    1.97
   4  -8 -15    9.19    2.30
   4   8 -15   12.76    3.01
   4   8 -14    1.97    1.72
   4  -8 -14   -0.93    1.79
   4   8 -13   -0.64    1.39
   4  -8 -13    1.46    1.53
   4  -8 -12   48.27    4.46
   4   8 -12   43.82    4.20
   4  -8 -11   16.80    2.89
   4   8 -11   17.50    2.80
   4  -8 -10    1.49    1.44
   4   8 -10    0.68    1.31
  -4   8  10    1.01    1.62
   4   8  -9   73.33    5.00
   4  -8  -9   67.89    5.03
  -4   8   9   70.14    4.95
   4  -8  -8    7.75    1.95
   4   8  -8   10.46    2.03
  -4   8   8   10.55    2.06
  -4  -8   7   56.41    4.19
  -4   8   7   58.11    4.47
   4   8  -7   59.83    4.25
   4  -8  -7   57.66    4.42
  -4   8   7   66.47    4.64
  -4  -8   6   10.10    1.97
  -4   8   6   12.45    2.35
   4   8  -6   14.75    2.27
   4  -8  -6   12.94    2.36
  -4   8   6   12.68    2.08
  -4   8   5   45.29    4.00
   4  -8  -5   42.94    3.87
  -4  -8   5   43.71    3.54
  -4   8   5   37.41    3.46
   4   8  -5   41.73    3.44
  -4   8   4   58.70    4.50
   4   8  -4   61.77    3.96
  -4  -8   4   58.62    3.84
   4  -8  -4   53.56    4.23
  -4   8   4   57.30    4.05
  -4   8   3   43.05    3.82
  -4   8   3   43.72    3.40
   4   8  -3   48.80    3.46
  -4  -8   3   42.77    3.21
   4  -8  -3   43.72    3.84
  -4  -8   2   14.71    1.89
   4   8  -2   20.54    2.34
  -4   8   2   17.97    2.59
   4  -8  -2   16.79    2.70
  -4   8   2   16.44    2.25
  -4  -8   1   64.24    3.76
  -4   8   1   69.31    4.70
   4  -8  -1   68.37    4.72
  -4   8   1   73.43    4.21
   4   8  -1   68.13    3.81
  -4   8   0   13.64    2.10
  -4  -8   0   16.02    1.95
  -4   8   0   12.35    2.28
   4  -8   0   14.16    2.36
   4   8   0   16.14    1.94
   4  -8   1   49.30    4.10
   4   8   1   52.66    3.30
  -4   8  -1   55.20    4.31
  -4   8  -1   50.40    3.42
  -4  -8  -1   49.04    3.18
   4   8   2    2.07    1.11
  -4   8  -2    2.41    1.79
   4   8   2    1.35    1.12
   4  -8   2    0.92    1.39
  -4   8  -2    3.65    1.43
  -4  -8  -2    0.51    0.81
  -4   8  -3    1.70    1.54
   4   8   3    2.50    0.98
  -4   8  -3    2.63    1.20
  -4  -8  -3    4.43    1.25
   4   8   3    2.23    1.39
   4  -8   3   -1.61    1.48
  -4   8  -4    9.35    1.72
  -4   8  -4    6.72    1.97
   4   8   4   11.41    1.62
   4   8   4    7.56    1.83
  -4  -8  -4    8.00    1.47
   4  -8   4   10.03    2.13
  -4  -8  -5    7.53    1.34
   4   8   5    8.08    1.83
  -4   8  -5   12.14    2.39
  -4   8  -5   10.23    1.79
   4  -8   5    8.28    1.91
  -4  -8  -6    1.30    0.81
   4  -8   6    0.14    1.43
  -4   8  -6   -0.76    1.07
  -4   8  -6    0.01    1.52
   4   8   6   -1.40    1.70
  -4   8  -7    5.61    1.52
   4   8   7    6.41    1.94
  -4  -8  -7    6.69    1.33
   4  -8   7    5.61    2.00
  -4   8  -7    2.71    1.48
  -4   8  -8    7.89    1.68
   4   8   8    7.21    2.21
  -4   8  -8    6.78    2.31
   4  -8   8    5.14    1.74
  -4  -8  -8    6.39    1.36
   4  -8   9   17.05    2.89
   4   8   9   17.03    2.79
  -4   8  -9   14.10    2.71
  -4   8  -9   12.84    2.08
   4   8  10   71.11    5.53
  -4   8 -10   62.41    5.23
   4  -8  10   75.34    5.62
   4   8  10   79.97    5.82
  -4   8 -10   75.90    4.67
  -4   8 -11    1.56    1.21
   4   8  11    1.39    1.69
  -4   8 -11    1.19    1.53
   4  -8  11    1.13    1.67
   4   8  11    1.04    1.73
   4   8  12    8.50    2.29
   4   8  12   14.12    2.99
  -4   8 -12   13.15    2.80
   4  -8  12   11.38    2.57
  -4   8 -12   12.77    2.13
   4  -8  13   13.83    2.95
  -4   8 -13   13.36    2.35
  -4   8 -13    7.56    2.31
   4   8  13   12.89    3.08
   4   8  13   10.94    2.63
   4   8  14    1.29    1.53
   4  -8  14    1.03    1.66
   4   8  14    2.17    1.94
  -4   8 -14    1.81    2.28
  -4  -8 -14   -0.34    2.06
   4  -8  15   16.94    3.15
   4   8  15   14.93    3.28
  -4   8 -15   15.53    3.11
  -4  -8 -15   13.39    3.02
   4   8  15   13.68    2.81
   4   8  16    7.98    2.93
  -4  -8 -16   10.67    3.24
  -4   8 -16   12.21    3.04
   4   8  16    9.68    2.73
   4  -8  16   12.81    3.15
   4   8  17    1.59    1.75
   4   8  17    2.49    2.11
  -4   8 -17    3.20    2.06
  -4  -8 -17    0.86    1.50
   4  -8  17    1.44    1.86
   4   8  18    0.61    2.01
  -4   8 -18   -0.48    1.60
  -4  -8 -18   -0.42    1.75
   4  -8  18    3.32    2.16
  -4   8 -19    8.32    2.58
   4  -8  19   11.28    2.96
   4  -9 -21    6.98    2.65
   4   9 -20   -1.40    2.17
   4  -9 -20    0.31    1.56
   4  -9 -20   -1.36    1.99
   4   9 -19   11.15    3.09
   4  -9 -19    8.85    2.43
   4  -9 -18    1.12    1.65
   4   9 -18   -0.06    1.90
   4   9 -17    3.81    1.92
   4  -9 -17    2.29    1.82
   4   9 -16    7.07    2.39
   4  -9 -16    9.11    2.62
   4   9 -15   15.47    2.96
   4  -9 -15   12.03    2.59
   4   9 -14    4.67    1.93
   4  -9 -14    4.49    1.99
   4   9 -13    1.10    1.35
   4  -9 -13    0.61    1.56
   4  -9 -12    3.93    1.84
   4   9 -12    5.66    2.01
   4   9 -11   12.61    2.54
   4  -9 -11   12.99    2.57
   4  -9 -10    1.68    1.56
   4   9 -10    1.63    1.47
   4   9  -9    7.69    2.06
   4  -9  -9    9.30    2.32
  -4   9   9   11.55    2.32
  -4  -9   9    7.49    2.13
   4  -9  -8   -1.70    1.58
   4   9  -8   -0.17    1.11
  -4  -9   8    1.46    1.35
  -4   9   8   -0.32    1.39
  -4   9   7    4.07    1.77
   4   9  -7    6.62    1.83
   4  -9  -7    4.31    1.67
  -4  -9   7    5.19    1.88
  -4   9   7    4.15    1.57
  -4  -9   6    3.54    1.55
  -4   9   6    1.13    1.58
   4   9  -6    1.60    1.21
   4  -9  -6    1.47    1.71
  -4   9   6    1.73    1.33
  -4   9   5    3.88    1.78
   4   9  -5    2.53    1.38
   4  -9  -5    4.16    1.62
  -4  -9   5    2.53    1.33
  -4   9   5    6.49    1.58
  -4  -9   4    9.22    1.88
  -4   9   4   11.12    2.42
   4   9  -4   12.15    1.95
   4  -9  -4   10.63    2.40
  -4   9   4   10.25    1.99
  -4  -9   3    5.91    1.61
  -4   9   3    7.01    2.19
   4   9  -3    5.17    1.64
  -4   9   3    5.06    1.52
   4  -9  -3    7.29    2.14
  -4  -9   2  136.09    5.89
  -4   9   2  133.55    6.90
   4   9  -2  141.20    6.01
  -4   9   2  129.95    5.82
   4  -9  -2  132.91    6.86
   4  -9  -1    3.80    2.00
  -4   9   1    1.14    1.60
   4   9  -1    2.97    1.31
  -4  -9   1    2.22    1.15
  -4   9   1    2.51    1.23
   4   9   0    4.64    1.34
  -4   9   0    5.09    1.97
   4  -9   0    2.52    1.53
  -4  -9   0    3.78    1.19
  -4   9   0    7.09    1.56
   4   9   1    1.43    0.95
  -4  -9  -1   -0.11    0.93
   4  -9   1   -0.35    1.29
  -4   9  -1    1.82    1.44
  -4   9  -1    0.71    1.09
  -4   9  -2   20.75    2.36
   4   9   2   15.43    2.02
   4   9   2   15.93    2.17
   4  -9   2   13.15    2.37
  -4  -9  -2   14.34    1.89
  -4   9  -2   14.75    2.61
   4   9   3   37.04    3.36
  -4   9  -3   34.80    3.76
   4   9   3   37.19    2.94
  -4  -9  -3   38.57    3.02
  -4   9  -3   37.77    3.08
   4  -9   3   38.58    3.95
  -4   9  -4    6.10    1.49
  -4   9  -4    6.97    2.46
   4   9   4    9.73    1.68
   4   9   4    8.29    1.82
  -4  -9  -4    6.49    1.40
   4  -9   4    6.81    2.05
   4  -9   5   13.63    2.65
  -4   9  -5   17.65    2.99
  -4   9  -5   12.88    1.85
  -4  -9  -5   15.34    1.97
   4   9   5   17.09    2.52
   4   9   6    5.96    1.77
  -4   9  -6    9.69    1.74
   4  -9   6    8.35    2.05
  -4   9  -6   10.20    2.32
  -4  -9  -6    8.10    1.47
   4   9   7   41.88    4.03
  -4  -9  -7   38.88    3.10
   4  -9   7   37.38    4.03
  -4   9  -7   33.62    3.83
  -4   9  -7   40.03    3.31
  -4   9  -8    1.61    1.10
   4  -9   8    3.07    1.63
   4   9   8    1.85    1.56
  -4   9  -8   -0.27    1.40
   4   9   9   17.88    3.09
  -4   9  -9   16.32    2.82
   4  -9   9   15.51    2.83
   4   9  10    1.13    1.72
  -4   9 -10    0.39    1.66
   4  -9  10   -0.99    1.65
   4  -9  11    7.12    2.49
   4   9  11    7.69    2.27
   4   9  11    6.17    2.32
  -4   9 -11    7.50    2.20
  -4   9 -12    3.56    1.93
   4   9  12    5.62    2.34
   4  -9  12    2.95    1.74
   4   9  12    1.35    1.67
   4  -9  13   23.02    3.63
   4   9  13   22.81    3.74
  -4   9 -13   18.55    3.26
   4   9  13   29.75    3.92
   4  -9  14    5.47    2.29
   4   9  14    5.03    2.49
  -4   9 -14    4.29    1.94
   4   9  14    3.90    2.10
  -4  -9 -14    5.92    2.43
   4  -9  15   -2.19    2.05
   4   9  15    0.71    1.68
   4   9  15    1.20    1.60
  -4   9 -15    2.01    2.08
  -4  -9 -15    1.13    1.45
  -4  -9 -16    1.06    2.04
  -4   9 -16    1.80    1.74
   4   9  16    0.17    2.07
   4  -9  16    2.92    1.90
   4   9  16    2.25    2.18
  -4   9 -17   -1.47    2.29
   4   9  17    0.13    1.64
   4   9  17    4.67    2.11
  -4  -9 -17    5.49    2.32
   4  -9  17    4.75    2.61
   4   9  18    1.75    1.87
   4 -10 -19   10.54    3.00
   4  10 -18   10.89    2.91
   4 -10 -18   14.37    3.12
   4  10 -17    6.42    2.69
   4 -10 -17    3.95    1.95
   4 -10 -16    0.29    1.47
   4  10 -16    0.43    1.78
   4 -10 -15    1.69    1.59
   4  10 -15    1.11    1.39
   4  10 -14    5.60    2.19
   4 -10 -14    4.79    2.11
   4  10 -13    4.50    1.83
   4 -10 -13    2.02    2.01
   4 -10 -12    2.01    1.63
  -4 -10  12    3.45    1.98
   4  10 -12    4.26    1.65
   4  10 -11   25.57    3.46
  -4 -10  11   24.15    3.40
   4 -10 -11   23.57    3.58
   4 -10 -10   13.77    2.72
  -4 -10  10   16.32    3.05
   4  10 -10   12.18    2.62
   4 -10  -9   -1.03    1.59
  -4 -10   9   -1.75    1.69
   4  10  -9    0.83    1.33
   4 -10  -8    9.70    2.51
  -4 -10   8    5.52    2.04
   4  10  -8    7.98    2.12
  -4  10   8    2.68    1.39
  -4  10   7   -0.82    1.38
   4 -10  -7   -0.73    1.32
  -4  10   7    0.88    1.25
   4  10  -7   -0.36    1.51
  -4 -10   7    2.28    1.60
   4  10  -6   30.61    3.44
  -4 -10   6   27.12    3.21
   4 -10  -6   34.37    4.04
  -4  10   6   32.37    3.38
  -4  10   6   33.75    3.92
   4  10  -5    3.30    1.54
  -4 -10   5    3.23    1.53
   4 -10  -5    7.02    2.11
  -4  10   5    3.89    1.39
  -4  10   5    9.02    2.38
   4  10  -4    0.87    1.14
  -4  10   4   -0.39    1.32
  -4 -10   4    1.61    1.04
   4 -10  -4    1.66    1.48
  -4  10   4    3.03    1.63
  -4  10   3   -0.13    1.86
   4  10  -3    2.11    1.47
  -4 -10   3    2.03    1.06
   4 -10  -3    1.58    1.55
  -4  10   3    2.05    1.18
  -4  10   2   78.33    5.65
   4  10  -2   68.92    4.55
  -4  10   2   72.12    4.55
   4 -10  -2   76.33    5.57
  -4 -10   2   72.17    4.67
  -4  10   1    4.79    2.14
   4  10  -1    3.30    1.27
  -4 -10   1    2.79    1.36
  -4  10   1    4.09    1.32
   4 -10  -1    6.65    2.02
   4 -10   0   -0.27    1.28
  -4 -10   0   -0.18    0.91
  -4  10   0    0.09    1.47
   4  10   0    1.13    1.16
  -4  10   0    2.87    1.45
   4  10   1    3.76    1.44
   4 -10   1    4.60    1.82
  -4  10  -1    5.02    2.12
  -4 -10  -1    4.14    1.34
  -4  10  -1    5.80    1.52
   4  10   2    1.83    1.05
  -4  10  -2    2.93    1.76
  -4 -10  -2    0.00    0.92
   4 -10   2    0.29    1.61
  -4  10  -2    1.90    1.17
  -4  10  -3    1.16    1.06
   4  10   3    1.71    1.22
  -4  10  -3    3.80    2.03
   4  10   3    1.49    0.99
   4 -10   3    2.55    1.88
  -4 -10  -3    1.62    1.07
  -4  10  -4    0.15    1.55
  -4  10  -4    1.00    1.02
   4  10   4    3.25    1.36
   4  10   4    2.03    1.56
  -4 -10  -4    1.61    1.07
   4 -10   4    0.09    1.36
  -4  10  -5   24.41    3.48
  -4 -10  -5   23.74    2.53
   4  10   5   22.02    2.89
   4 -10   5   23.13    3.38
  -4  10  -6   16.85    3.11
   4  10   6   14.60    2.55
   4 -10   6   19.90    3.28
   4 -10   7   24.06    3.62
   4  10   7   29.85    3.61
  -4  10  -7   21.10    3.44
   4 -10   8    1.58    1.79
  -4  10  -8   -0.35    1.40
   4  10   8    2.46    1.69
   4 -10   9    5.64    2.30
  -4  10  -9    7.56    2.36
   4  10   9    6.86    2.21
   4  10  10   16.42    3.13
  -4  10 -10   10.60    2.73
   4 -10  10   16.83    3.26
  -4  10 -11   11.75    2.92
   4  10  11   12.59    2.79
   4 -10  11    9.35    2.54
   4  10  12   19.95    3.37
   4  10  12   21.10    3.51
  -4  10 -12   21.23    3.65
   4 -10  12   19.60    3.44
   4  10  13   20.43    3.52
   4  10  13   22.49    3.67
  -4  10 -13   16.82    3.44
   4 -10  13   17.61    3.59
   4  10  14    7.88    2.53
  -4  10 -14    6.36    2.40
   4  10  14    5.84    2.38
   4 -10  14    8.99    2.91
   4  10  15    6.71    2.41
   4  10  15    8.76    2.85
  -4  10 -15    6.76    2.32
   4 -10  15    2.91    1.84
  -4 -10 -15    9.45    2.85
   4  10  16   -1.58    1.76
  -4  10 -16   -0.69    1.95
  -4 -10 -16    1.45    1.78
   4  10  16    1.98    1.97
   4 -10  16   -1.63    1.83
   4  10  17    5.26    2.22
   4 -11 -18    2.78    1.78
   4  11 -17   -1.69    1.73
  -4 -11  17    3.24    2.06
   4 -11 -17    2.68    1.87
   4  11 -16   13.24    3.30
   4 -11 -16    9.08    2.51
  -4 -11  16   12.60    3.31
  -4 -11  15    2.34    2.07
   4  11 -15    0.49    1.79
   4 -11 -15    0.25    1.22
   4  11 -14    7.46    2.63
  -4 -11  14    8.95    2.77
   4 -11 -14    2.95    1.67
   4 -11 -13    1.84    1.69
  -4 -11  13    4.02    2.28
   4  11 -13    6.87    2.46
   4 -11 -12    1.88    1.90
  -4 -11  12   -0.65    1.43
   4  11 -12    1.29    1.52
   4 -11 -11    8.14    2.56
  -4 -11  11    6.75    2.44
   4  11 -11    3.77    1.90
   4 -11 -10   12.71    2.92
  -4 -11  10   16.41    3.11
   4  11 -10   13.46    2.75
  -4 -11   9   20.80    3.30
   4  11  -9   19.50    3.20
   4 -11  -9   17.08    3.16
   4  11  -8   -0.86    1.40
   4 -11  -8   -0.73    1.41
  -4 -11   8    1.55    1.71
  -4  11   7    2.71    1.75
   4  11  -7    0.32    1.12
   4 -11  -7   -0.04    1.31
  -4 -11   7    0.83    1.26
  -4  11   7   -1.53    1.49
   4  11  -6    1.75    1.25
  -4 -11   6    2.79    1.70
  -4  11   6   -0.69    1.27
   4 -11  -6   -0.29    1.56
  -4  11   6    0.03    1.20
   4  11  -5    0.97    1.12
  -4 -11   5    0.91    1.52
  -4  11   5   -0.21    1.45
   4 -11  -5    0.88    1.72
  -4  11   5   -0.28    1.04
  -4 -11   4   36.75    3.71
   4  11  -4   33.15    3.60
  -4  11   4   36.22    4.22
   4 -11  -4   41.16    4.48
  -4  11   4   37.71    3.59
   4  11  -3   15.11    2.60
  -4  11   3   12.05    2.73
   4 -11  -3   13.57    3.02
  -4 -11   3    8.53    2.01
  -4  11   3   10.31    2.08
  -4 -11   2    4.38    1.37
  -4  11   2    3.26    1.86
   4  11  -2    4.32    1.58
  -4  11   2    4.50    1.42
   4 -11  -2    2.77    1.97
   4 -11  -1    4.87    2.00
   4  11  -1    6.21    1.73
  -4  11   1    2.04    1.61
  -4 -11   1    6.51    1.78
  -4  11   1    4.94    1.50
  -4 -11   0    2.05    1.32
   4 -11   0   -0.19    1.50
  -4  11   0    1.16    1.31
   4  11   0    1.50    1.20
   4  11   1   10.83    1.95
  -4  11  -1   14.75    2.89
  -4 -11  -1   10.08    1.91
   4 -11   1   10.82    2.36
   4  11   2    7.61    1.70
  -4 -11  -2    7.19    1.63
  -4  11  -2    4.74    2.15
   4 -11   2   10.20    2.60
  -4  11  -3    8.24    2.39
   4  11   3    9.15    1.90
   4 -11   3   12.36    2.66
  -4 -11  -3   11.22    2.06
   4  11   4    1.59    1.20
   4  11   4   -0.78    1.33
  -4  11  -4   -2.51    1.88
   4 -11   4   -2.25    2.16
   4  11   5   38.45    3.81
  -4  11  -5   28.16    3.86
   4 -11   5   36.88    4.42
   4  11   6    0.44    1.32
  -4  11  -6   -1.02    1.86
   4 -11   6    2.42    2.09
  -4  11  -7    3.12    1.82
   4  11   7    6.83    2.23
   4 -11   7   10.57    2.59
   4 -11   8    3.18    1.68
   4  11   8    6.02    2.10
  -4  11  -8    8.39    2.46
   4 -11   9    3.16    2.15
   4  11   9    4.22    2.02
  -4  11  -9    5.16    2.39
  -4  11 -10   19.03    3.49
   4  11  10   25.02    3.68
   4 -11  10   17.09    3.34
   4 -11  11    3.66    2.36
   4  11  11    2.73    2.02
  -4  11 -11    0.37    1.66
   4  11  12    9.77    2.65
  -4  11 -12   12.36    3.20
   4  11  12   12.48    3.10
   4 -11  12    4.64    2.29
   4  11  13    6.98    2.52
  -4  11 -13   11.50    3.22
   4  11  13   10.66    2.92
   4 -11  13    3.20    2.38
   4  11  14   19.23    3.69
   4  11  14   26.82    4.38
   4 -11  14   18.45    3.72
  -4  11 -14   23.14    4.12
   4  11  15   11.60    2.97
   4  11  15    9.87    2.94
  -4 -11 -15    9.33    2.78
   4  11  16    6.80    2.76
   4 -12 -16    3.54    2.33
   4  12 -15    1.93    1.94
  -4 -12  15    3.06    1.80
   4 -12 -15    1.24    1.81
   4  12 -14   -0.34    1.25
  -4 -12  14    0.12    1.65
   4 -12 -14   -0.05    1.84
   4 -12 -13    4.08    2.50
  -4 -12  13    2.23    1.82
   4  12 -13    2.19    1.74
  -4 -12  12   15.52    3.22
   4  12 -12    8.85    2.58
   4 -12 -12   12.77    3.07
   4 -12 -11    1.98    1.89
   4  12 -11    5.70    1.96
  -4 -12  11    4.90    2.09
   4 -12 -10   18.84    3.52
   4  12 -10   17.29    3.14
  -4 -12  10   20.30    3.58
   4 -12  -9    6.22    2.40
   4  12  -9    2.66    1.81
  -4 -12   9    1.71    1.67
   4 -12  -8    7.72    2.51
  -4 -12   8    4.50    1.78
   4  12  -8    7.52    2.19
  -4 -12   7   23.80    3.43
  -4  12   7   27.74    4.03
   4  12  -7   23.06    3.24
   4 -12  -7   24.66    3.73
   4  12  -6   29.08    3.63
  -4  12   6   36.93    4.35
   4 -12  -6   30.21    4.10
  -4 -12   6   30.62    3.80
  -4  12   5    7.92    2.32
   4  12  -5    4.98    1.71
   4 -12  -5    6.17    2.19
  -4 -12   5   10.26    2.54
  -4  12   4    3.48    2.08
   4  12  -4    4.75    1.78
   4 -12  -4    5.66    2.17
  -4 -12   4    2.34    1.54
   4  12  -3    1.35    1.45
  -4  12   3   -1.26    1.43
  -4 -12   3    0.20    1.05
   4 -12  -3   -0.26    1.66
  -4  12   2   17.88    3.34
  -4 -12   2   15.02    2.56
   4 -12  -2   13.27    2.80
   4  12  -2   17.63    2.71
   4 -12  -1    7.26    2.46
  -4  12   1    0.66    1.75
  -4 -12   1    5.47    1.78
   4  12  -1    3.16    1.58
  -4 -12   0    4.05    1.59
   4  12   0    7.56    1.97
   4 -12   0    3.01    1.96
  -4  12   0    3.72    2.40
   4  12   1    0.61    1.07
  -4  12  -1   -0.72    1.81
   4 -12   1    1.31    1.53
  -4 -12  -1    0.34    1.06
   4 -12   2    2.22    1.77
   4  12   2    4.25    1.50
  -4  12  -2    3.86    2.03
  -4  12  -3    4.54    2.58
   4 -12   3   -3.35    2.12
   4 -12   4   10.47    2.82
  -4  12  -4   11.69    2.97
  -4  12  -5   13.75    2.95
   4 -12   5   12.36    2.93
  -4  12  -6   35.22    4.42
   4 -12   6   28.94    4.10
   4  12   7    2.92    1.73
  -4  12  -7    6.03    2.58
   4 -12   7    8.24    2.96
  -4  12  -8    7.63    2.27
   4  12   8    6.55    2.22
   4 -12   8    6.98    2.32
  -4  12  -9    2.21    2.36
   4  12   9    4.97    1.95
   4 -12   9    3.49    2.42
   4 -12  10   12.93    3.04
  -4  12 -10    6.45    2.65
   4  12  10    8.97    2.46
   4 -12  11   10.74    2.99
   4  12  11   12.42    2.90
  -4  12 -11    9.94    2.80
  -4  12 -12    1.46    1.83
   4  12  12    9.02    3.18
   4 -12  12    2.01    2.20
   4  12  12    3.96    2.18
   4  12  13    0.68    1.83
   4  12  13    3.94    2.43
   4 -13 -13    6.38    2.55
  -4 -13  13    4.12    2.28
   4  13 -13    5.01    2.36
   4  13 -12   -0.29    1.63
   4 -13 -12    1.97    1.92
   4 -13 -11    6.02    2.45
   4  13 -11    5.91    2.56
  -4 -13  11    3.05    2.05
   4  13 -10    6.61    2.15
   4 -13 -10    4.06    2.10
  -4 -13  10    3.93    1.87
  -4 -13   9   18.84    3.30
   4 -13  -9   21.40    3.72
   4  13  -9   19.62    3.39
  -4 -13   8   11.81    2.68
   4  13  -8   15.20    2.92
   4 -13  -8   19.67    3.49
   4  13  -7   12.15    2.61
  -4  13   7    8.41    2.52
   4 -13  -7    8.36    2.49
  -4 -13   7    9.21    2.54
  -4  13   6    1.79    2.01
   4  13  -6    0.04    1.31
   4 -13  -6    1.95    2.26
  -4 -13   6    0.25    1.47
   4  13  -5    3.23    1.78
   4 -13  -5    1.72    2.08
  -4 -13   5    1.23    1.45
  -4  13   5    2.73    1.84
   4  13  -4   18.74    3.14
  -4  13   4   18.98    3.52
   4 -13  -4   16.09    3.24
  -4 -13   4   21.23    3.24
  -4  13   3   29.30    4.34
  -4 -13   3   28.79    3.60
   4  13  -3   28.77    3.68
   4 -13  -3   27.80    4.02
  -4  13   2   17.88    3.36
   4  13  -2   21.58    3.24
   4 -13  -2   20.14    3.60
  -4 -13   2   20.52    3.11
  -4 -13   1    2.84    1.58
  -4  13   1    0.04    1.62
   4  13  -1    0.93    1.24
   4 -13  -1   -2.08    1.60
   4 -13   0    9.25    2.75
  -4  13   0    6.83    2.24
   4 -13   1   20.21    3.69
  -4  13  -1   20.99    3.59
  -4  13  -2   32.01    4.50
   4 -13   2   27.26    4.07
  -4  13  -3    1.93    1.67
   4 -13   3    4.25    2.21
  -4  13  -4   -0.80    1.54
   4 -13   4    4.77    2.18
  -4  13  -5    3.76    1.81
   4 -13   5    5.93    2.29
   4 -13   6   14.80    3.10
  -4  13  -6   22.39    3.88
  -4  13  -7   14.85    3.36
   4 -13   7   10.61    3.06
  -4  13  -8    4.43    2.11
   4 -13   8    2.46    1.84
  -4  13  -9   -2.11    2.37
   4 -13   9    4.22    2.44
   4  13  12   -0.65    1.66
   4  14 -11   11.27    2.98
  -4 -14  11   13.61    3.22
  -4 -14  10   -0.57    1.26
   4  14 -10    0.53    1.32
   4 -14 -10    2.62    2.17
   4  14  -9    3.27    1.93
   4 -14  -9    3.91    2.06
  -4 -14   9    2.79    1.81
   4  14  -8   -1.06    1.24
   4 -14  -8   -0.66    1.55
  -4 -14   8    2.55    1.87
  -4  14   7   23.08    4.05
   4  14  -7   22.08    3.66
   4 -14  -7   25.72    4.16
  -4 -14   7   21.92    3.52
  -4  14   6   10.96    3.19
   4 -14  -6    9.77    2.95
  -4 -14   6   12.92    2.93
   4  14  -6   10.44    2.76
   4  14  -5   11.18    2.66
  -4  14   5   11.09    3.08
   4 -14  -5   10.12    2.72
  -4 -14   5   12.74    2.74
  -4  14   4    3.85    2.19
  -4 -14   4    6.47    2.26
   4 -14  -4    5.18    2.29
   4  14  -4    2.12    1.34
  -4  14   3    0.60    1.45
   4  14  -3   -2.82    1.65
   4 -14  -3    0.30    1.64
  -4  14   2   14.40    3.49
   4 -14  -2   11.88    2.92
  -4  14   1    2.72    1.94
   4 -14  -1    3.74    2.18
  -4  14   0   -0.10    1.88
   4 -14   0   -1.94    2.22
   4 -14   1    6.56    2.45
  -4  14  -1    8.56    2.94
  -4  14  -2   -0.87    1.85
   4 -14   2    1.78    2.29
   4 -14   3   18.56    3.79
  -4  14  -3   20.54    3.84
  -4  14  -4    3.24    2.41
   4 -14   4    2.77    2.26
   4 -14   5   -1.47    2.16
  -4  14  -5    3.99    2.28
  -4 -15   8    0.81    1.56
  -4 -15   7   -2.08    1.61
   4  15  -7    0.80    1.27
   4  15  -6   -1.14    1.44
   5   0 -25    1.14    1.75
  -5   0  24    4.97    2.04
   5   0 -24    3.21    2.39
  -5   0  23   -0.18    1.27
   5   0 -23    0.56    1.60
   5   0 -22    3.27    2.01
  -5   0  22   -0.03    1.36
   5   0 -21    1.23    1.87
  -5   0  21   -0.18    1.34
  -5   0  20   59.60    4.99
   5   0 -20   58.67    5.37
  -5   0  19    0.22    1.46
   5   0 -19   -0.08    1.54
  -5   0  18  129.45    6.90
   5   0 -18  129.98    7.40
   5   0 -17   -1.12    1.25
  -5   0  17    1.06    1.62
  -5   0  16   31.48    3.38
   5   0 -16   25.66    3.20
   5   0 -15   -1.18    1.58
  -5   0  15    2.05    1.32
   5   0 -14   67.20    4.64
  -5   0  14   68.45    4.46
   5   0 -14   63.88    4.18
   5   0 -13   -0.85    1.19
   5   0 -13   -0.84    1.03
  -5   0  13   -0.48    1.28
  -5   0  12    2.52    1.15
   5   0 -12    2.84    1.15
   5   0 -12    5.48    1.74
  -5   0  11    1.19    1.40
   5   0 -11   -0.38    1.26
   5   0 -11   -0.32    0.85
  -5   0  11    0.40    1.06
  -5   0  10    5.81    1.64
   5   0 -10    4.48    1.40
   5   0 -10    4.70    1.10
  -5   0  10    4.72    1.15
  -5   0   9   -0.01    1.09
   5   0  -9    0.37    0.77
   5   0  -9   -0.20    0.95
  -5   0   9   -0.63    0.98
  -5   0   8   11.97    1.83
   5   0  -8   12.96    1.69
   5   0  -8   13.60    1.39
  -5   0   8   13.23    1.66
  -5   0   7   -1.67    1.25
   5   0  -7    0.52    0.87
  -5   0   7   -0.16    0.31
   5   0  -7    0.38    0.62
  -5   0   7    0.42    0.96
   5   0  -6  315.92    6.56
   5   0  -6  328.26    5.02
  -5   0   6  320.20    6.85
  -5   0   5   -0.02    0.92
   5   0  -5    0.49    0.66
   5   0  -5   -0.45    0.37
  -5   0   4  125.93    4.08
   5   0  -4  128.97    3.67
   5   0  -3    0.86    0.57
  -5   0   3   -0.03    0.84
   5   0  -2  401.88    5.38
   5   0  -2  415.33    6.51
  -5   0   2  393.68    7.17
   5   0  -1   -0.57    0.73
   5   0  -1   -0.12    0.41
  -5   0   1   -0.28    1.01
  -5   0   0   20.85    1.12
   5   0   0   18.66    1.04
  -5   0   0   20.06    1.05
   5   0   0   21.29    1.13
  -5   0   0   20.34    1.04
   5   0   0   18.93    0.99
  -5   0   0   18.88    1.76
   5   0   0   24.24    1.85
  -5   0  -1   -0.03    0.35
  -5   0  -1   -0.07    0.51
   5   0   1    0.56    0.68
   5   0   1   -0.34    0.29
   5   0   1   -0.31    0.30
  -5   0  -2  338.71    4.35
   5   0   2  333.26    4.26
   5   0   2  327.88    6.99
  -5   0  -2  345.73    5.62
   5   0   2  341.97    4.33
   5   0   2  348.53    7.37
  -5   0  -3    0.26    0.38
   5   0   3    0.22    0.35
   5   0   3    0.41    0.84
   5   0   3   -0.49    1.19
  -5   0  -4   25.83    1.47
   5   0   4   26.93    2.12
   5   0   4   26.34    2.34
   5   0   4   22.81    1.42
  -5   0  -5    0.17    0.46
   5   0   5    1.25    0.86
   5   0   5   -0.87    0.97
  -5   0  -6    0.82    0.52
   5   0   6    2.37    0.95
   5   0   6    2.94    1.36
  -5   0  -7    0.34    0.58
   5   0   7    0.16    1.12
  -5   0  -8  209.44    5.53
   5   0   8  194.44    7.20
  -5   0  -9    0.51    0.85
   5   0   9   -0.13    1.31
  -5   0 -10   10.09    1.53
   5   0  10    8.96    2.03
   5   0  11   -1.58    1.47
  -5   0 -11   -0.21    0.79
   5   0  11   -0.11    1.11
  -5   0 -12   87.06    4.45
   5   0  12   77.60    5.05
   5   0  12   92.19    5.59
   5   0  13   -2.33    1.73
  -5   0 -13   -0.22    0.79
   5   0  13    0.34    1.35
   5   0  14   15.48    2.67
  -5   0 -14   16.18    2.24
   5   0  14   15.11    2.72
   5   0  15   -2.81    1.58
  -5   0 -15   -1.14    1.13
   5   0  15   -0.97    1.15
   5   0  16    6.25    2.32
  -5   0 -16    7.98    1.87
   5   0  16    4.88    1.84
   5   0  17    1.90    1.57
  -5   0 -17    0.95    1.37
   5   0  17   -1.10    1.50
   5   0  18    0.88    1.56
   5   0  18   -0.41    1.15
   5   0  19    2.87    1.82
   5   0  20   10.02    2.87
   5   0  21   -0.99    1.55
   5   0  22   20.24    3.70
   5   1 -25    2.27    1.90
   5  -1 -25   -0.80    1.96
   5   1 -25    5.07    2.46
   5   1 -24    2.15    1.71
   5  -1 -24    2.13    1.89
  -5  -1  24    1.46    1.40
   5  -1 -23   25.40    3.93
   5   1 -23   22.09    3.69
  -5  -1  23   15.49    3.04
  -5   1  23   16.84    2.98
  -5  -1  22    2.80    1.74
   5   1 -22    0.77    1.60
   5  -1 -22    5.01    2.29
  -5   1  22    3.36    1.81
   5  -1 -21    9.27    2.67
   5   1 -21   10.73    2.76
  -5  -1  21   10.59    2.45
  -5   1  21    9.94    2.36
   5  -1 -20   -0.28    1.84
  -5   1  20    4.61    1.83
   5   1 -20    0.29    1.67
  -5  -1  20    3.29    1.72
  -5   1  19    2.12    1.58
   5   1 -19    0.90    1.25
   5  -1 -19    1.26    1.65
  -5  -1  19   -0.62    1.55
  -5   1  18    7.48    2.05
   5   1 -18    5.07    2.07
   5  -1 -18    4.43    1.75
   5  -1 -18    5.56    1.81
  -5  -1  18    3.64    1.91
  -5   1  17   17.94    2.61
   5   1 -17   21.68    3.08
   5  -1 -17   22.88    3.21
   5  -1 -17   19.37    2.81
  -5  -1  17   20.90    3.02
   5   1 -16    1.20    1.32
   5  -1 -16    3.59    1.63
  -5   1  16    6.35    1.90
   5  -1 -16    4.81    1.56
  -5  -1  16    7.97    2.04
   5   1 -15   17.79    1.68
   5   1 -15   22.79    2.96
  -5  -1  15   16.15    2.66
   5  -1 -15   20.98    3.00
   5  -1 -15   19.21    2.56
  -5   1  15   20.30    2.80
  -5   1  14    3.27    1.49
  -5  -1  14    2.16    1.32
   5   1 -14    2.47    1.45
   5   1 -14    4.55    1.12
   5  -1 -14    0.38    1.33
   5  -1 -14    2.49    1.12
   5  -1 -13    3.20    1.64
  -5  -1  13    3.36    1.22
  -5   1  13    6.38    1.93
   5   1 -13    3.25    1.55
   5   1 -13    3.24    1.05
   5  -1 -13    2.63    1.27
  -5   1  13    2.94    0.49
  -5  -1  12   40.22    3.33
  -5   1  12   41.56    3.41
   5   1 -12   37.26    2.37
   5  -1 -12   37.27    3.29
  -5   1  12   38.05    1.39
   5  -1 -12   43.25    3.15
  -5   1  12   33.68    3.07
   5   1 -12   42.02    3.35
   5   1 -11   41.82    2.54
   5  -1 -11   41.07    3.36
  -5   1  11   44.76    3.48
  -5  -1  11   43.40    3.41
   5   1 -11   41.89    3.25
   5  -1 -11   39.29    2.93
  -5   1  11   43.54    3.36
  -5  -1  10   58.57    3.39
  -5  -1  10   58.08    3.81
   5   1 -10   60.08    2.98
  -5   1  10   57.68    3.72
   5  -1 -10   57.11    3.27
  -5   1  10   56.01    3.59
   5   1 -10   56.91    3.63
   5  -1 -10   57.69    3.72
   5   1  -9   52.40    3.28
  -5  -1   9   44.89    3.29
   5  -1  -9   49.04    3.24
   5  -1  -9   49.91    2.88
  -5  -1   9   47.87    2.93
  -5   1   9   51.30    3.28
   5   1  -9   52.13    2.79
  -5  -1   8  179.85    6.10
   5   1  -8  182.39    5.08
   5  -1  -8  185.78    5.79
   5   1  -8  182.25    5.59
  -5  -1   8  189.96    5.36
  -5   1   8  182.24    5.96
   5   1  -7   31.46    2.24
   5   1  -7   27.36    2.13
  -5  -1   7   26.71    2.37
   5  -1  -7   27.33    2.21
  -5   1   7   24.57    0.84
  -5  -1   7   27.00    2.09
  -5   1   7   28.95    2.40
   5  -1  -6  177.80    5.16
   5   1  -6  181.41    5.06
  -5  -1   6  184.08    4.94
  -5   1   6  185.55    5.53
   5   1  -6  180.70    4.92
  -5  -1   6  183.78    5.63
  -5  -1   5  123.81    4.51
   5  -1  -5  122.79    4.02
   5   1  -5  119.32    4.18
  -5   1   5  112.46    2.40
  -5   1   5  118.96    4.34
  -5  -1   5  122.89    3.92
   5   1  -5  125.18    3.80
  -5   1   4   22.22    2.01
  -5  -1   4   19.92    1.86
   5  -1  -4   19.69    1.18
   5  -1  -4   19.97    1.59
   5   1  -4   20.51    1.89
   5   1  -4   20.96    1.54
  -5  -1   4   18.51    1.61
  -5   1   3   18.43    1.80
   5   1  -3   21.73    1.35
   5  -1  -3   19.77    1.53
   5  -1  -3   17.71    1.26
  -5  -1   3   21.63    1.70
   5   1  -2    0.46    0.39
  -5   1   2   -0.50    0.88
   5  -1  -2   -1.21    0.72
   5  -1  -2    1.19    0.68
  -5  -1   2    0.00    0.89
   5   1  -1  779.43    5.61
  -5   1   1  795.08    8.38
   5  -1  -1  765.75    8.24
   5  -1  -1  790.34    9.27
  -5  -1   1  798.76    5.64
  -5   1   1  800.36   10.68
  -5  -1   1  782.81    9.73
   5   1   0    4.59    0.36
  -5   1   0    3.72    1.11
  -5   1   0    3.99    0.71
  -5  -1   0    3.77    0.33
  -5  -1   0    2.43    0.93
   5   1   0    5.58    1.13
   5   1   0    3.51    0.32
   5  -1   0    4.13    0.88
   5  -1   0    4.76    0.84
   5  -1   1  128.28    3.33
  -5   1  -1  130.92    3.36
   5  -1   1  134.56    4.48
  -5   1  -1  130.04    3.40
   5   1   1  125.02    4.37
   5  -1   1  129.75    4.30
  -5   1  -1  136.07    4.65
  -5   1  -2    7.57    0.97
   5  -1   2    4.66    1.08
  -5   1  -2    7.18    1.00
   5   1   2    7.79    1.35
   5  -1   2    5.72    0.82
   5   1   2    6.39    1.29
   5  -1   2    7.82    1.33
   5   1   3   15.98    0.74
  -5  -1  -3   15.44    0.74
  -5   1  -3   18.39    1.40
   5  -1   3   16.60    1.72
   5   1   3   17.18    1.87
  -5   1  -3   15.21    1.52
   5   1   3   14.54    0.72
   5  -1   3   16.61    1.35
   5   1   3   14.86    1.66
   5  -1   3   13.11    1.69
   5   1   4   57.67    1.69
   5   1   4   59.56    3.17
  -5   1  -4   62.49    2.59
  -5  -1  -4   57.92    1.75
   5  -1   4   58.73    3.00
   5   1   4   61.47    3.47
   5  -1   4   60.04    3.51
   5  -1   4   55.22    2.45
  -5   1  -4   56.53    2.86
  -5   1  -5    4.83    0.88
  -5  -1  -5    4.07    0.65
   5  -1   5    4.36    1.01
  -5   1  -5    5.73    1.20
   5   1   5    4.24    1.28
   5  -1   5    3.12    1.19
   5  -1   6   11.21    1.43
  -5   1  -6   10.07    1.30
  -5  -1  -6    8.58    0.96
   5   1   6   14.79    1.98
  -5   1  -6   11.47    1.68
   5  -1   6   12.36    1.94
  -5  -1  -7   47.09    2.29
  -5   1  -7   42.57    2.60
   5   1   7   42.44    3.27
   5  -1   7   41.86    3.37
   5  -1   7   43.19    2.65
   5  -1   8    0.43    0.80
   5   1   8   -0.73    1.65
  -5   1  -8    0.86    0.85
  -5  -1  -8    0.33    0.55
   5   1   8    0.12    1.29
   5  -1   8   -0.52    1.23
   5   1   9   11.58    2.19
  -5   1  -9   12.61    1.65
  -5  -1  -9   11.73    1.43
   5   1   9    7.79    1.68
   5  -1   9   14.09    2.40
   5   1  10   15.97    2.50
  -5   1 -10   13.00    1.86
  -5  -1 -10   13.54    1.73
   5   1  10   13.07    2.29
   5  -1  10   14.17    2.31
  -5   1 -11  160.57    6.03
   5   1  11  148.87    6.83
  -5  -1 -11  159.89    5.47
   5   1  11  157.46    7.15
   5  -1  11  159.85    7.26
  -5  -1 -12    2.90    1.08
   5   1  12    1.12    1.54
  -5   1 -12    2.71    1.21
   5   1  12    3.98    1.65
   5  -1  12    7.62    2.18
  -5  -1 -13   27.89    2.65
  -5   1 -13   27.99    2.89
   5   1  13   30.23    3.49
   5   1  13   24.54    3.32
   5  -1  13   27.15    3.42
   5   1  14    4.14    1.71
  -5   1 -14    3.92    1.45
  -5  -1 -14    3.22    1.29
   5   1  14    1.75    1.29
   5  -1  14    6.04    2.00
  -5   1 -15    8.42    1.93
  -5  -1 -15    4.73    1.35
   5   1  15   11.06    2.61
   5   1  15   10.73    2.40
   5  -1  15    7.68    2.10
   5   1  16   12.19    2.79
  -5   1 -16    6.75    1.84
  -5  -1 -16   11.47    2.06
   5   1  16    7.12    2.13
   5  -1  16   10.46    2.28
   5   1  17   18.56    3.05
  -5   1 -17   17.59    2.72
  -5   1 -17   17.86    3.43
   5   1  17   17.22    2.99
   5  -1  17   19.82    3.14
  -5   1 -18    1.06    1.36
  -5   1 -18   -1.43    1.66
   5   1  18    0.27    1.66
   5   1  18    1.03    1.27
   5  -1  18    2.21    1.83
   5   1  19    2.81    2.24
  -5   1 -19    3.84    2.03
   5   1  19   -0.55    1.24
   5  -1  19    0.57    1.28
   5   1  20    2.64    1.80
   5   1  20    4.04    2.21
  -5   1 -20    1.57    1.95
   5  -1  20    5.15    2.38
  -5   1 -21    6.44    2.88
   5   1  21    0.84    1.79
   5  -1  21    2.67    1.83
   5   1  22    4.17    2.33
   5  -1  22    2.37    1.98
   5  -2 -25    6.51    2.95
  -5  -2  25    1.30    1.49
   5   2 -25    4.07    2.27
  -5  -2  24    4.65    2.30
   5  -2 -24    5.45    2.34
   5   2 -24    6.29    2.52
   5   2 -24    6.29    2.33
  -5  -2  23   23.09    3.79
   5   2 -23   19.43    3.73
   5   2 -23   27.59    4.02
   5  -2 -23   24.75    4.25
  -5   2  22    7.36    2.18
   5   2 -22    4.70    2.38
   5  -2 -22    5.64    2.37
   5   2 -22    3.12    1.94
   5   2 -22    7.86    2.87
  -5  -2  22    3.77    2.11
   5  -2 -21    2.78    1.74
  -5  -2  21    0.98    1.62
   5   2 -21    0.17    1.58
  -5   2  21    2.53    1.59
  -5  -2  20   43.41    4.47
   5   2 -20   35.32    4.19
  -5   2  20   40.22    4.03
   5  -2 -20   39.55    4.45
   5  -2 -20   29.93    4.01
   5  -2 -19    5.36    2.20
  -5  -2  19    5.70    2.09
   5   2 -19    2.39    1.80
  -5   2  19    2.55    1.49
   5  -2 -19    5.87    2.08
  -5   2  18   12.83    2.42
   5   2 -18    8.41    2.27
   5  -2 -18   13.46    2.73
   5  -2 -18   10.62    2.45
  -5  -2  18   12.60    2.54
  -5  -2  17   12.56    2.44
  -5   2  17    9.32    2.09
   5  -2 -17   15.22    2.67
   5  -2 -17   12.83    2.71
   5   2 -17   13.19    2.78
   5   2 -16   -1.04    1.49
  -5   2  16    1.88    1.35
   5  -2 -16    1.77    1.57
   5  -2 -16    0.77    1.21
  -5  -2  16    0.33    1.44
  -5   2  15   15.05    2.45
   5  -2 -15    7.86    1.88
   5   2 -15    8.59    2.10
  -5  -2  15    6.49    1.73
   5  -2 -15   13.33    2.36
  -5  -2  14   35.69    3.64
   5   2 -14   32.62    3.47
   5   2 -14   34.73    2.13
   5  -2 -14   39.09    3.42
  -5   2  14   38.00    3.45
   5  -2 -14   29.92    3.25
  -5   2  13   19.17    2.41
   5   2 -13   13.46    2.18
  -5  -2  13   14.74    2.59
   5   2 -13   19.02    1.63
   5  -2 -13   15.26    2.42
  -5   2  13   14.53    0.77
   5  -2 -13   17.48    2.36
   5   2 -12   75.77    4.58
   5  -2 -12   74.92    4.66
   5   2 -12   71.66    3.12
  -5   2  12   75.90    4.44
  -5   2  12   67.73    4.51
  -5  -2  12   66.74    4.51
   5  -2 -12   78.98    4.38
  -5  -2  11    2.44    1.37
   5   2 -11   -0.50    1.16
   5   2 -11   -0.65    0.70
   5  -2 -11   -0.44    1.28
   5  -2 -11    0.03    0.96
  -5   2  11    1.87    1.38
  -5  -2  10    1.03    1.40
   5   2 -10    1.00    1.06
   5   2 -10    0.40    0.64
   5  -2 -10   -1.37    1.37
  -5   2  10   -0.92    1.52
  -5  -2   9    3.04    1.49
   5   2  -9    0.69    0.87
   5   2  -9    1.39    0.82
   5  -2  -9    1.38    1.02
  -5  -2   9   -0.77    0.93
  -5   2   9   -0.83    1.66
  -5  -2   8  755.53   12.64
   5   2  -8  769.95   11.53
   5  -2  -8  772.62   12.21
   5   2  -8  754.62   10.20
   5   2  -8  745.49    9.45
  -5  -2   8  777.98   10.20
  -5   2   8  782.73   12.65
   5   2  -8  755.12    6.69
   5  -2  -7  120.96    4.68
   5   2  -7  121.35    4.35
  -5  -2   7  122.59    4.99
   5   2  -7  120.13    3.02
  -5   2   7  127.08    5.02
   5   2  -7  127.39    3.49
   5   2  -7  121.73    4.17
  -5  -2   7  125.90    3.94
   5   2  -6   70.77    3.15
   5  -2  -6   69.69    3.41
   5   2  -6   74.78    3.34
   5   2  -6   70.95    2.31
   5   2  -6   62.00    2.37
  -5  -2   6   68.31    3.62
  -5  -2   6   69.23    2.84
  -5   2   6   68.05    3.66
  -5  -2   5   64.84    3.35
   5  -2  -5   66.88    3.21
   5   2  -5   65.97    2.77
   5   2  -5   64.30    3.12
   5  -2  -5   64.86    1.69
  -5  -2   5   62.78    1.90
  -5   2   5   67.75    3.60
  -5  -2   5   66.19    2.70
   5   2  -5   59.83    2.52
   5   2  -4  228.78    4.98
  -5  -2   4  223.52    2.97
  -5  -2   4  232.28    5.91
   5  -2  -4  223.56    5.57
   5   2  -4  219.93    5.74
   5   2  -4  219.84    4.60
   5  -2  -4  227.94    3.76
  -5   2   4  228.55    6.17
  -5  -2   4  227.04    4.80
   5   2  -3   21.35    1.34
  -5   2   3   21.15    1.81
  -5  -2   3   21.90    1.81
  -5   2   3   22.80    2.09
   5  -2  -3   20.04    1.79
   5  -2  -3   22.37    1.40
  -5  -2   3   20.59    1.55
   5   2  -3   20.75    1.75
   5   2  -2    8.21    0.77
  -5  -2   2    7.80    0.70
  -5  -2   2    9.76    1.32
  -5   2   2    7.95    1.22
  -5   2   2    9.22    1.55
   5  -2  -2    6.92    1.06
  -5  -2   2    6.46    1.00
   5  -2  -2    7.32    0.96
   5   2  -2   10.53    1.38
  -5  -2   1  267.91    5.41
   5   2  -1  263.09    3.00
  -5   2   1  271.34    5.59
  -5  -2   1  264.57    2.99
   5   2  -1  268.09    6.16
   5  -2  -1  267.03    5.46
   5  -2  -1  264.72    5.48
  -5   2   1  261.32    6.47
  -5  -2   1  275.58    5.59
  -5   2   0   64.19    2.81
  -5  -2   0   66.89    1.90
  -5  -2   0   68.44    2.62
  -5   2   0   66.58    3.40
   5  -2   0   66.71    2.78
   5  -2   1   32.44    1.97
  -5   2  -1   34.29    2.07
  -5  -2  -1   33.31    1.72
  -5  -2  -1   33.07    1.62
  -5   2  -1   33.17    2.51
  -5  -2  -2   35.91    1.63
   5   2   2   36.50    2.65
  -5  -2  -2   37.60    1.91
  -5   2  -2   35.59    2.17
   5  -2   2   36.06    2.12
  -5   2  -2   36.71    2.69
  -5  -2  -3    3.83    0.58
  -5   2  -3    2.80    0.77
   5  -2   3    4.80    1.31
   5  -2   3    4.70    0.94
  -5  -2  -3    3.47    0.80
  -5   2  -3    3.56    0.94
   5   2   3    1.48    0.99
  -5  -2  -4   78.82    1.61
   5  -2   4   84.63    3.59
  -5  -2  -4   81.05    1.87
  -5   2  -4   85.20    3.44
  -5  -2  -4   83.97    1.66
   5   2   4   80.03    1.61
  -5   2  -4   88.43    3.81
   5   2   4   84.71    4.23
  -5  -2  -4   90.79    3.54
   5  -2   4   80.83    3.34
  -5  -2  -5   42.23    1.06
  -5   2  -5   47.47    2.68
   5  -2   5   45.84    2.65
  -5  -2  -5   49.39    1.65
   5   2   5   45.63    1.55
  -5   2  -5   49.63    3.07
   5   2   5   46.75    3.30
  -5  -2  -5   48.13    2.80
   5  -2   5   47.58    2.72
  -5  -2  -6    0.13    0.37
  -5   2  -6   -0.63    1.11
  -5   2  -6   -0.81    0.84
   5  -2   6    0.13    0.70
  -5  -2  -6    0.71    0.91
   5   2   6   -0.82    1.03
  -5   2  -7   35.18    2.53
   5  -2   7   41.84    2.53
  -5  -2  -7   38.84    1.95
  -5   2  -7   36.54    2.96
   5   2   7   35.19    3.07
  -5  -2  -7   37.55    2.87
   5   2   7   37.69    3.17
   5   2   8   96.64    5.20
  -5   2  -8   96.70    4.34
  -5  -2  -8   98.76    3.40
   5  -2   8   96.65    3.78
  -5   2  -8  100.43    5.03
   5   2   8   91.84    5.04
  -5  -2  -8   92.81    4.66
  -5   2  -9    7.11    1.89
   5  -2   9   10.32    2.04
   5   2   9    6.83    2.00
  -5   2  -9    6.25    1.38
  -5  -2  -9    7.47    1.16
   5  -2   9    8.88    1.32
  -5  -2  -9    3.19    1.40
   5   2   9    9.42    2.04
   5  -2  10   16.28    2.67
   5   2  10   10.12    2.15
  -5   2 -10   11.70    1.87
  -5  -2 -10   11.54    1.46
  -5   2 -10   13.17    2.35
  -5  -2 -10   11.45    1.95
   5   2  10   13.61    2.20
   5  -2  11   -0.10    1.32
   5   2  11    0.42    1.59
  -5   2 -11   -0.54    1.14
  -5  -2 -11    0.68    0.71
  -5   2 -11    4.85    1.83
  -5  -2 -11    0.69    1.24
   5   2  11   -0.50    1.09
   5  -2  12    4.69    2.05
  -5   2 -12    2.41    1.13
  -5  -2 -12    2.77    0.98
  -5   2 -12    1.85    1.47
   5   2  12    1.59    1.41
   5   2  12    2.53    1.41
   5   2  13   13.12    2.58
  -5   2 -13   16.61    2.45
  -5  -2 -13   15.69    2.02
  -5   2 -13   15.55    2.66
   5   2  13   13.65    2.38
   5  -2  13   13.50    2.64
   5   2  14   21.35    3.13
  -5   2 -14   13.42    2.24
  -5  -2 -14   18.68    2.22
  -5   2 -14   16.90    3.00
   5   2  14   19.94    2.93
   5  -2  14   15.49    2.60
   5   2  15   -1.50    1.69
  -5   2 -15    0.11    1.18
  -5  -2 -15   -0.66    0.93
  -5   2 -15    1.63    1.70
   5   2  15    0.55    1.21
   5  -2  15    1.60    1.23
   5   2  16   -1.65    1.71
  -5   2 -16    0.36    1.31
   5   2  16    1.05    1.53
   5  -2  16    2.23    1.65
   5   2  17   -2.09    1.86
  -5   2 -17   -0.39    1.13
  -5   2 -17    0.00    1.40
   5   2  17   -1.41    1.45
   5  -2  17    0.09    1.42
   5   2  18   27.07    3.85
  -5   2 -18   35.74    3.96
  -5   2 -18   27.15    4.05
   5   2  18   24.43    3.53
   5  -2  18   32.79    4.22
   5   2  19    3.32    2.26
  -5   2 -19    0.40    1.40
  -5   2 -19    0.58    1.55
   5   2  19    1.91    1.58
   5  -2  19   -0.52    1.51
   5   2  20    8.91    2.48
  -5   2 -20   10.66    2.95
   5   2  20   11.21    2.57
   5  -2  20    8.95    2.56
   5   2  21    3.20    1.99
   5   2  21    1.13    1.27
   5  -2  21   -1.01    1.85
   5   2  22    0.79    1.53
   5   2  22    1.20    1.44
   5  -2  22   -0.64    1.94
   5   3 -25    0.85    1.68
  -5  -3  24   -0.33    1.48
   5  -3 -24    0.69    2.26
   5   3 -24   -1.15    1.48
   5   3 -24    2.92    2.04
   5  -3 -23    5.87    2.43
   5   3 -23   10.92    2.92
   5   3 -23   12.30    2.76
  -5  -3  23    8.30    2.38
  -5  -3  22    2.01    1.60
   5  -3 -22   -0.84    1.50
   5  -3 -22    4.38    2.24
   5   3 -22    1.74    1.77
   5   3 -22    0.36    1.62
  -5   3  21   40.87    4.11
   5  -3 -21   35.07    4.45
   5   3 -21   26.54    3.92
  -5  -3  21   27.36    3.83
   5   3 -21   40.78    4.50
   5  -3 -21   34.45    4.26
  -5   3  20    8.15    2.11
  -5  -3  20    4.56    2.10
   5  -3 -20    2.75    1.57
   5   3 -20    1.97    1.75
   5   3 -20    4.79    2.04
   5  -3 -20    7.63    2.21
  -5   3  19    5.64    1.96
   5  -3 -19    4.89    2.41
  -5  -3  19    1.58    1.33
   5   3 -19    0.51    1.73
   5   3 -19    4.89    1.94
   5  -3 -19    5.76    2.10
   5   3 -18    1.22    1.51
   5   3 -18    3.75    1.80
  -5  -3  18    0.34    1.42
   5  -3 -18    2.53    1.74
   5   3 -18    5.52    2.25
   5  -3 -18    0.22    1.57
  -5   3  18    2.65    1.30
   5   3 -17   68.80    5.32
  -5   3  17   74.55    5.08
   5  -3 -17   69.91    5.40
   5   3 -17   74.27    5.13
   5  -3 -17   64.50    5.04
  -5  -3  17   73.96    5.51
   5   3 -16    4.04    1.71
  -5   3  16    7.50    1.88
   5  -3 -16    8.33    2.15
   5  -3 -16    3.98    1.92
   5   3 -16    8.33    1.91
  -5  -3  16    7.07    2.04
   5   3 -15   15.32    2.63
  -5  -3  15   17.46    2.92
  -5   3  15   20.10    2.64
   5  -3 -15   16.37    2.61
   5   3 -15   14.61    2.20
   5  -3 -15   17.85    2.77
   5  -3 -14    3.11    1.62
  -5   3  14    3.81    1.60
   5   3 -14    4.92    1.70
   5  -3 -14    6.40    1.81
   5   3 -14    4.06    0.84
   5   3 -14    4.56    1.43
  -5  -3  14    1.49    1.53
  -5  -3  13  105.18    5.72
  -5   3  13   95.61    5.22
   5   3 -13  112.14    5.82
   5   3 -13  111.96    5.26
   5   3 -13  108.71    3.63
   5  -3 -13  105.96    5.78
   5   3 -12    0.23    0.19
   5   3 -12   -0.18    1.24
   5  -3 -12   -1.58    1.42
   5   3 -12    0.73    0.74
   5   3 -12   -0.16    0.94
  -5   3  12   -1.47    1.85
  -5  -3  12    0.09    1.36
   5   3 -11   30.62    2.52
   5   3 -11   28.84    2.82
   5   3 -11   29.12    1.27
   5   3 -11   30.75    2.10
   5  -3 -11   29.69    3.00
  -5   3  11   28.35    3.04
  -5  -3  11   32.16    3.32
   5   3 -10    9.79    1.29
  -5  -3  10    8.15    1.75
   5   3 -10   11.47    1.57
   5  -3 -10    8.81    1.84
  -5   3  10   10.40    2.03
   5   3 -10    9.48    1.74
   5   3  -9    6.82    1.14
   5   3  -9    7.50    1.49
   5   3  -9    6.36    1.19
  -5   3   9    6.36    1.64
   5  -3  -9    7.25    1.68
  -5  -3   9    5.86    1.83
   5   3  -8   41.43    2.78
  -5  -3   8   44.14    3.26
   5  -3  -8   44.17    3.16
   5   3  -8   36.59    2.34
  -5  -3   8   41.49    2.24
  -5   3   8   34.49    2.93
   5   3  -8   40.51    2.34
   5   3  -7   11.52    1.57
   5   3  -7   12.13    1.24
   5  -3  -7    9.89    1.60
  -5  -3   7   11.47    1.66
   5   3  -7   10.67    1.45
  -5  -3   7   13.15    1.25
  -5   3   7   11.56    1.95
   5   3  -6   14.10    1.53
   5  -3  -6   15.59    0.70
  -5  -3   6   18.85    1.42
   5   3  -6   16.73    1.64
   5  -3  -6   15.32    1.92
  -5  -3   6   12.78    1.90
  -5   3   6   20.24    2.29
   5  -3  -5    4.48    0.55
  -5  -3   5    4.82    1.42
   5  -3  -5    5.08    1.31
   5   3  -5    4.81    0.98
   5   3  -5    5.19    1.26
  -5   3   5    5.60    1.58
  -5  -3   5    6.40    0.96
  -5   3   4   27.75    2.46
  -5  -3   4   27.21    2.24
  -5   3   4   28.38    2.29
   5  -3  -4   26.68    2.12
   5   3  -4   26.28    2.18
  -5  -3   4   24.87    1.50
   5   3  -4   25.50    1.72
  -5   3   3   16.36    1.74
  -5  -3   3   17.70    1.76
  -5   3   3   21.05    2.12
   5   3  -3   17.44    1.31
   5  -3  -3   19.58    1.93
   5   3  -3   12.92    1.72
  -5  -3   3   16.65    1.31
   5   3  -2  103.23    4.01
  -5  -3   2   97.09    3.68
  -5   3   2   94.15    3.83
   5   3  -2   98.91    2.57
   5  -3  -2   90.84    3.74
  -5   3   2   99.10    4.26
  -5  -3   2  100.99    3.11
  -5  -3   1  170.30    4.27
   5   3  -1  166.39    5.21
  -5  -3   1  172.49    4.53
  -5   3   1  175.24    5.09
   5   3  -1  168.72    2.85
  -5  -3   1  167.16    2.81
  -5   3   1  174.64    5.50
   5  -3  -1  170.27    5.04
  -5   3   0   19.58    1.78
   5   3   0   16.45    1.86
  -5   3   0   18.57    2.13
  -5  -3   0   18.80    1.49
   5  -3   0   16.91    1.69
   5   3   0   17.07    0.70
  -5  -3   0   17.24    0.72
  -5  -3   0   17.04    0.72
   5  -3   1  436.77    8.01
  -5   3  -1  451.29    8.18
  -5  -3  -1  443.59    6.26
  -5   3  -1  442.58    8.80
  -5  -3  -2   11.26    0.96
  -5   3  -2   11.20    1.74
  -5   3  -2   11.06    1.51
   5  -3   2   11.34    1.49
  -5  -3  -3  106.77    2.37
  -5   3  -3  103.27    4.09
   5  -3   3  109.02    4.15
  -5   3  -3   97.72    4.50
  -5   3  -4   46.51    3.21
  -5  -3  -4   43.72    1.21
  -5   3  -4   47.74    2.89
  -5  -3  -4   46.21    1.28
   5  -3   4   52.08    3.04
  -5  -3  -4   47.13    2.70
   5   3   4   43.60    1.21
  -5   3  -5   72.77    3.88
  -5  -3  -5   61.99    1.80
  -5   3  -5   70.89    3.62
   5   3   5   63.16    1.82
   5  -3   5   73.98    3.40
  -5  -3  -5   69.40    1.93
  -5  -3  -5   65.52    3.34
   5  -3   5   72.18    3.57
  -5  -3  -6    2.47    0.52
  -5  -3  -6    1.53    1.06
  -5   3  -6    4.28    1.29
   5   3   6    2.77    1.41
   5  -3   6    2.11    0.80
   5   3   6   -0.37    1.54
   5  -3   6    2.54    1.13
  -5   3  -6    2.32    1.16
   5   3   6    2.38    1.19
   5  -3   7    2.02    1.25
  -5  -3  -7    2.75    0.63
  -5   3  -7    2.86    1.26
   5   3   7    0.72    1.53
   5  -3   7    0.95    0.70
   5   3   7    1.19    1.25
  -5  -3  -7    2.17    1.24
   5   3   7    0.60    1.28
  -5   3  -7    2.04    1.20
   5  -3   8    8.60    1.31
   5   3   8    4.58    1.71
  -5  -3  -8    9.04    1.09
  -5   3  -8    6.44    1.47
   5   3   8   11.02    2.18
  -5   3  -8    9.77    2.07
  -5  -3  -8    9.54    1.65
   5   3   8    9.34    1.95
  -5  -3  -9   50.51    2.60
  -5  -3  -9   53.37    3.91
   5   3   9   53.15    4.22
  -5   3  -9   52.26    3.62
  -5   3  -9   49.17    3.94
   5  -3   9   55.20    2.82
   5   3   9   54.67    4.00
  -5  -3 -10    4.32    1.71
  -5  -3 -10    3.63    0.96
   5   3  10   -0.21    1.69
  -5   3 -10    1.35    1.09
   5  -3  10    2.84    0.91
  -5   3 -10    5.25    1.82
   5   3  10    2.98    1.38
   5   3  11    4.22    1.71
  -5   3 -11    1.08    0.96
  -5   3 -11    3.01    1.72
  -5  -3 -11    2.65    1.40
   5   3  11    2.05    1.39
  -5  -3 -11    1.14    0.62
  -5  -3 -12    2.24    0.91
   5   3  12    2.33    1.77
  -5   3 -12    1.53    1.33
  -5   3 -12    1.62    1.25
  -5  -3 -12    1.20    1.33
   5   3  12    2.58    1.50
   5  -3  13   31.26    3.75
  -5  -3 -13   30.69    2.61
   5   3  13   30.59    3.71
  -5   3 -13   34.68    3.46
  -5   3 -13   31.20    3.74
  -5  -3 -13   33.61    3.71
   5   3  13   32.73    3.55
   5  -3  14   27.26    3.71
   5   3  14   24.21    3.39
  -5   3 -14   28.45    3.28
  -5   3 -14   23.61    3.34
   5   3  14   21.53    3.08
  -5  -3 -14   27.83    3.47
   5  -3  15    2.96    1.87
   5   3  15    1.91    1.50
  -5   3 -15    0.96    1.22
  -5   3 -15    1.64    1.54
   5   3  15    1.52    1.43
   5   3  16   -2.85    2.04
  -5   3 -16   -0.39    1.09
  -5   3 -16    1.85    1.96
   5   3  16    2.86    1.42
   5  -3  16   -1.01    1.66
   5   3  17   17.59    3.16
  -5   3 -17   15.89    2.72
  -5   3 -17   18.14    3.31
   5   3  17   17.84    3.05
   5  -3  17   16.42    3.22
   5   3  18    7.01    2.52
  -5   3 -18    4.73    1.60
  -5   3 -18    8.73    2.60
   5   3  18    6.17    2.02
   5  -3  18    9.50    2.78
  -5   3 -19    1.98    1.31
   5   3  19    2.21    1.89
  -5   3 -19    7.28    2.85
   5   3  19    1.58    1.65
   5  -3  19    1.52    1.61
   5   3  20    4.17    2.24
  -5   3 -20    0.28    1.48
  -5   3 -20    4.79    2.14
   5   3  20    1.76    1.54
   5  -3  20    3.52    2.27
  -5   3 -21    5.39    2.82
   5   3  21   10.87    2.60
   5  -3  21    5.86    2.43
   5   3  21    7.30    2.55
   5   4 -25    4.70    2.64
   5  -4 -24    3.05    2.29
   5   4 -24    1.03    1.46
   5   4 -24    0.39    1.58
   5  -4 -24    1.06    1.83
   5  -4 -23    3.47    1.93
   5   4 -23    4.03    2.11
   5   4 -23    1.71    1.73
   5  -4 -23    6.88    2.90
  -5  -4  22    3.59    2.32
   5   4 -22    0.66    1.43
   5  -4 -22    1.16    1.31
   5   4 -22    2.42    1.95
   5  -4 -22    2.78    2.35
   5  -4 -21    2.13    1.85
   5   4 -21    5.81    2.54
   5   4 -21    5.90    2.09
   5  -4 -21    3.09    2.04
  -5  -4  21    4.31    1.94
   5   4 -20   46.98    4.63
  -5  -4  20   48.92    4.94
  -5   4  20   47.54    4.32
   5  -4 -20   40.55    4.61
   5   4 -20   45.07    4.90
   5  -4 -20   42.44    4.68
  -5   4  19    0.98    1.20
  -5  -4  19    3.19    1.96
   5  -4 -19    2.91    1.63
   5   4 -19    5.18    2.21
   5  -4 -19    4.61    2.22
   5   4 -19    1.05    1.43
  -5   4  18   34.96    3.63
   5   4 -18   38.71    3.98
   5   4 -18   33.95    4.02
   5  -4 -18   37.02    4.34
  -5  -4  18   38.06    4.28
   5  -4 -18   35.35    4.05
   5  -4 -17   13.87    2.67
   5   4 -17   15.57    2.54
  -5  -4  17   11.49    2.53
   5   4 -17   10.89    2.49
   5  -4 -17   15.06    2.73
  -5   4  17   11.29    2.21
  -5   4  16    0.36    1.27
   5   4 -16    0.60    1.23
  -5  -4  16   -0.26    1.45
   5  -4 -16   -1.57    1.86
   5   4 -16   -0.78    1.26
   5  -4 -16   -0.75    1.37
  -5  -4  15    5.22    1.94
  -5   4  15    3.89    1.44
   5   4 -15    7.80    2.28
   5  -4 -15    6.14    2.20
   5   4 -15    5.27    1.59
   5  -4 -15    3.73    1.59
  -5  -4  14   10.55    2.38
   5   4 -14   10.40    2.35
   5   4 -14    8.30    1.78
   5  -4 -14    9.31    2.27
  -5  -4  13   52.93    4.34
   5   4 -13   52.97    4.16
   5  -4 -13   47.80    4.01
[truncated: 550,552 more chars]
