# Supplementary material for: Crystal structure of 3-(tri­phenyl­phosphoranyl­idene)-2,5-di­hydro­furan-2,5-dione tetra­hydro­furan monosolvate
Source: Acta Crystallogr E Crystallogr Commun. 2018 Aug 24;74(Pt 9):1336–8. doi: 10.1107/S2056989018011775 (PMC6127696; doi:10.1107/S2056989018011775)
Supplement: Supplementary file 2 [file e-74-01336-Isup2.hkl]

data_I                                                                          
_shelx_title ' x1335fin in P2(1)/c'                                             
_shelx_refln_list_code          4                                               
_shelx_F_calc_maximum      216.29                                               
_exptl_crystal_F_000       912.00                                               
_reflns_d_resolution_high  0.6592                                               
                                                                                
loop_                                                                           
 _space_group_symop_operation_xyz                                               
 'x, y, z'                                                                      
 '-x, y+1/2, -z+1/2'                                                            
 '-x, -y, -z'                                                                   
 'x, -y-1/2, z-1/2'                                                             
                                                                                
_cell_length_a    12.1287                                                       
_cell_length_b    10.5530                                                       
_cell_length_c    17.5838                                                       
_cell_angle_alpha  90.000                                                       
_cell_angle_beta  104.435                                                       
_cell_angle_gamma  90.000                                                       
                                                                                
_shelx_F_squared_multiplier     1.000                                           
                                                                                
loop_                                                                           
 _refln_index_h                                                                 
 _refln_index_k                                                                 
 _refln_index_l                                                                 
 _refln_F_squared_calc                                                          
 _refln_F_squared_meas                                                          
 _refln_F_squared_sigma                                                         
 _refln_observed_status                                                         
   2   0   0       5809.58       5736.54        91.47 o                         
   3   0   0      46780.09      46034.73       297.45 o                         
   4   0   0       2252.47       2196.13        19.41 o                         
   5   0   0        322.51        276.22         6.59 o                         
   6   0   0       4914.72       5253.58        40.48 o                         
   7   0   0       3688.94       3788.57        62.74 o                         
   8   0   0        386.86        334.71        14.09 o                         
   9   0   0       1133.53       1079.16        26.31 o                         
  10   0   0        407.99        465.12        33.68 o                         
  11   0   0        626.32        643.41        32.82 o                         
  12   0   0        338.02        362.06        26.19 o                         
  13   0   0        253.27        297.58        32.30 o                         
  14   0   0        538.81        514.70        42.74 o                         
  15   0   0         20.90         59.11        20.41 o                         
  16   0   0         12.01         14.08        37.90 o                         
  17   0   0         91.11         32.65        19.98 o                         
   2   1   0          5.17         42.41         3.83 o                         
   3   1   0       5158.64       4463.57        23.89 o                         
   4   1   0        813.41        998.21        12.93 o                         
   5   1   0        113.58         55.02         3.04 o                         
   6   1   0       2269.09       2213.48        17.84 o                         
   7   1   0         22.32         24.18         2.21 o                         
   8   1   0          5.41          8.62         2.49 o                         
   9   1   0        295.04        310.00         8.84 o                         
  10   1   0          0.14          1.06         5.73 o                         
  11   1   0          4.22          9.96         9.23 o                         
  12   1   0          4.59         29.25        12.39 o                         
  13   1   0        386.22        337.90        18.52 o                         
  14   1   0         56.91         45.09        10.64 o                         
  15   1   0         10.99          5.65        13.75 o                         
  16   1   0         11.09         25.87        13.71 o                         
  17   1   0          2.60         -6.20        16.46 o                         
   0   2   0       3143.29       2847.43        19.85 o                         
   1   2   0      23319.12      23251.27        65.54 o                         
   2   2   0        443.53        479.02         9.94 o                         
   3   2   0       1900.58       1831.10        14.04 o                         
   4   2   0       1368.14       1288.84        21.31 o                         
   5   2   0        780.29        912.58        15.64 o                         
   6   2   0        756.50        742.70        12.63 o                         
   7   2   0        239.67        205.89         9.43 o                         
   8   2   0       2475.61       2373.49        26.49 o                         
   9   2   0         71.08         58.50         6.42 o                         
  10   2   0       1480.99       1503.18        27.47 o                         
  11   2   0        610.82        606.63        18.85 o                         
  12   2   0        109.84        116.55        11.73 o                         
  13   2   0        327.96        360.99        21.64 o                         
  14   2   0        122.42        139.45        15.70 o                         
  15   2   0        317.50        336.02        23.11 o                         
  16   2   0         60.44         71.51        18.13 o                         
  17   2   0         72.08         83.05        32.70 o                         
   1   3   0       1418.38       1423.07        13.78 o                         
   2   3   0       2318.14       2192.74        20.54 o                         
   3   3   0         40.90         83.90         4.84 o                         
   4   3   0         26.85         24.29         2.67 o                         
   5   3   0        240.82        237.45         4.99 o                         
   6   3   0       1583.42       1616.73        27.02 o                         
   7   3   0         45.93         51.07         6.21 o                         
   8   3   0        717.53        815.48        18.59 o                         
   9   3   0       1443.49       1423.34        24.20 o                         
  10   3   0        493.93        486.07        15.21 o                         
  11   3   0         84.47         79.88         7.54 o                         
  12   3   0        436.62        409.23        21.69 o                         
  13   3   0        301.19        289.22        21.94 o                         
  14   3   0          3.86          7.75        11.79 o                         
  15   3   0          0.06         -1.41        10.40 o                         
  16   3   0         64.25         68.96        24.28 o                         
  17   3   0         98.80         94.00        31.74 o                         
   0   4   0       6369.82       6095.48        53.11 o                         
   1   4   0       1901.19       2081.02        21.19 o                         
   2   4   0        197.67        151.12         5.95 o                         
   3   4   0          0.84         -3.98         3.98 o                         
   4   4   0        474.45        446.75        10.94 o                         
   5   4   0        861.54        964.52        15.11 o                         
   6   4   0        119.42        117.59         4.20 o                         
   7   4   0       1762.75       1756.63        31.51 o                         
   8   4   0        244.30        231.95        11.21 o                         
   9   4   0         10.48          1.02         5.71 o                         
  10   4   0         17.39         10.65         5.89 o                         
  11   4   0        307.28        316.42        15.74 o                         
  12   4   0          1.43          0.64         8.75 o                         
  13   4   0        198.17        185.43        18.11 o                         
  14   4   0        660.29        691.00        33.83 o                         
  15   4   0          4.29         41.20        15.77 o                         
  16   4   0        132.77        142.47        29.57 o                         
   1   5   0         75.40        105.08         6.71 o                         
   2   5   0        191.63        208.07         8.89 o                         
   3   5   0        898.97        954.37        19.69 o                         
   4   5   0        438.96        485.57        15.43 o                         
   5   5   0        415.22        478.02        12.53 o                         
   6   5   0         45.86         50.09         4.74 o                         
   7   5   0        571.55        532.37        12.69 o                         
   8   5   0         24.24         17.19         6.68 o                         
   9   5   0        402.09        421.67        15.15 o                         
  10   5   0        149.84        149.39        12.62 o                         
  11   5   0         51.17         56.04         8.65 o                         
  12   5   0         87.42         83.73        10.10 o                         
  13   5   0        145.91        102.48        14.59 o                         
  14   5   0          3.54         12.78        21.01 o                         
  15   5   0          7.36          3.21        19.57 o                         
  16   5   0          0.91         47.07        35.03 o                         
   0   6   0         59.11         69.22         8.64 o                         
   1   6   0         38.50         28.53         5.10 o                         
   2   6   0         36.01         22.65         4.88 o                         
   3   6   0        221.27        205.58         9.80 o                         
   4   6   0       1093.95       1096.78        23.21 o                         
   5   6   0        907.54        956.59        21.46 o                         
   6   6   0       1253.79       1181.39        23.07 o                         
   7   6   0         83.69         72.78         5.85 o                         
   8   6   0         35.67         46.48         7.55 o                         
   9   6   0         44.70         32.04         7.20 o                         
  10   6   0         68.91         69.47         9.34 o                         
  11   6   0         16.79         25.42         7.83 o                         
  12   6   0         35.09         15.99         7.85 o                         
  13   6   0         68.41         43.55        28.21 o                         
  14   6   0        251.69        247.87        60.41 o                         
  15   6   0        138.63        117.75        26.15 o                         
  16   6   0         24.84         41.87        27.09 o                         
   1   7   0         20.05         14.28         5.12 o                         
   2   7   0         36.22         34.18         6.77 o                         
   3   7   0       2015.61       2036.31        33.49 o                         
   4   7   0        317.48        305.35        14.09 o                         
   5   7   0          0.04          5.97         5.90 o                         
   6   7   0        110.15         82.50         8.12 o                         
   7   7   0         51.81         37.03        17.63 o                         
   8   7   0        261.22        249.75        15.05 o                         
   9   7   0         88.22         60.15        12.17 o                         
  10   7   0         57.58         66.98        13.22 o                         
  11   7   0         31.23         19.96         8.35 o                         
  12   7   0        169.63        196.39        18.39 o                         
  13   7   0          0.11         39.86        12.79 o                         
  14   7   0          3.18         10.88        15.79 o                         
  15   7   0          4.79         56.10        31.74 o                         
   0   8   0         84.46         96.43        15.10 o                         
   1   8   0        442.45        455.93        15.14 o                         
   2   8   0         14.80         10.91         5.81 o                         
   3   8   0        386.24        378.18        16.46 o                         
   4   8   0        175.53        202.38        12.89 o                         
   5   8   0         56.05         44.74         7.78 o                         
   6   8   0        103.66         89.17         9.88 o                         
   7   8   0        294.06        308.55        23.39 o                         
   8   8   0        114.59        104.67        13.60 o                         
   9   8   0          8.82         -6.06        10.72 o                         
  10   8   0         60.74         52.57        12.11 o                         
  11   8   0         30.15         62.73        11.66 o                         
  12   8   0         26.28         24.85        12.52 o                         
  13   8   0         91.65         73.47        15.68 o                         
  14   8   0        183.38        265.18        35.36 o                         
  15   8   0         70.22         62.53        32.02 o                         
   1   9   0        254.04        287.37        13.06 o                         
   2   9   0         11.65         -3.36         6.36 o                         
   3   9   0         84.48         88.88        11.59 o                         
   4   9   0         85.91         65.10         8.91 o                         
   5   9   0          0.08          1.72         8.26 o                         
   6   9   0          6.16         11.46         7.60 o                         
   7   9   0        168.29        182.83        19.80 o                         
   8   9   0         13.40         -5.67        12.30 o                         
   9   9   0        148.26        123.34        16.22 o                         
  10   9   0        164.96        169.29        18.77 o                         
  11   9   0         83.49        104.29        16.57 o                         
  12   9   0         79.69         87.73        15.89 o                         
  13   9   0         11.06         11.08        12.20 o                         
  14   9   0         39.72        116.98        40.09 o                         
   0  10   0        239.80        238.54        30.79 o                         
   1  10   0        162.09        129.03        24.23 o                         
   2  10   0          0.10          8.52         6.51 o                         
   3  10   0        733.81        773.81        25.70 o                         
   4  10   0          4.62          8.67         7.31 o                         
   5  10   0          0.66         -0.43         7.19 o                         
   6  10   0          7.65          4.02        11.82 o                         
   7  10   0        716.82        775.45        39.00 o                         
   8  10   0        460.51        510.57        33.59 o                         
   9  10   0          7.93          6.28        11.05 o                         
  10  10   0        286.77        276.23        32.27 o                         
  11  10   0        276.98        286.54        24.56 o                         
  12  10   0         28.09         58.30        15.50 o                         
  13  10   0        154.17        197.93        21.40 o                         
   1  11   0         19.68         -1.72        10.07 o                         
   2  11   0        475.64        453.39        25.36 o                         
   3  11   0         54.14         52.76        11.42 o                         
   4  11   0          0.26         16.13         9.03 o                         
   5  11   0         11.07          9.01         9.18 o                         
   6  11   0         43.89         35.65        14.02 o                         
   7  11   0          2.36         -2.21        11.27 o                         
   8  11   0         55.11         98.74        31.13 o                         
   9  11   0         35.34         36.41        12.97 o                         
  10  11   0         42.79         31.56        12.77 o                         
  11  11   0          1.09         20.79        12.94 o                         
  12  11   0         37.04         59.18        15.38 o                         
   0  12   0        586.08        691.54        45.42 o                         
   1  12   0         69.36         65.08        11.86 o                         
   2  12   0          0.31        -10.12        10.12 o                         
   3  12   0         34.13         42.74        12.20 o                         
   4  12   0         82.13         65.41        13.12 o                         
   5  12   0         17.03         13.60        16.63 o                         
   6  12   0         12.43          6.77        14.85 o                         
   7  12   0        150.34        159.02        28.65 o                         
   8  12   0        127.69        117.02        64.03 o                         
   9  12   0          6.74         23.38        13.26 o                         
  10  12   0         90.59        158.61        19.71 o                         
  11  12   0         28.80         17.24        24.49 o                         
   1  13   0        169.95        175.21        19.09 o                         
   2  13   0        240.21        247.48        21.58 o                         
   3  13   0          0.17          2.10         8.71 o                         
   4  13   0        140.56        109.12        23.76 o                         
   5  13   0        167.17        176.63        29.57 o                         
   6  13   0          0.02        -16.96        16.96 o                         
   7  13   0         39.94         55.87        20.59 o                         
   8  13   0         10.08         33.78        19.26 o                         
   9  13   0         11.77        -13.14        29.01 o                         
   0  14   0        206.58        184.56        28.79 o                         
   1  14   0        267.29        279.30        23.84 o                         
   2  14   0         54.50         65.11        20.76 o                         
   3  14   0        182.98        183.49        19.49 o                         
   4  14   0         30.93        -12.91        19.63 o                         
   5  14   0         19.54         55.53        22.81 o                         
   6  14   0         28.71         22.09        17.65 o                         
   1  15   0          1.86          5.87        20.01 o                         
   2  15   0         33.40         42.07        13.71 o                         
   3  15   0          0.25         12.59        21.21 o                         
 -17   1   1         66.34         47.66        20.66 o                         
 -16   1   1        116.57        106.43        17.10 o                         
 -15   1   1         20.07          9.96        14.61 o                         
 -14   1   1        527.37        560.70        31.26 o                         
 -13   1   1        423.88        461.68        21.27 o                         
 -12   1   1        242.38        230.23        21.14 o                         
 -11   1   1          9.08         12.42         8.03 o                         
 -10   1   1        149.36        153.09        10.79 o                         
  -9   1   1        111.42        110.88         6.62 o                         
  -8   1   1        360.57        377.28        10.44 o                         
  -7   1   1        229.62        271.50         6.52 o                         
  -6   1   1       2642.57       2712.37        21.75 o                         
  -5   1   1       9992.68      10775.00        55.09 o                         
  -4   1   1       3958.70       4248.94        34.69 o                         
  -3   1   1        577.67        625.52         7.60 o                         
  -2   1   1       3260.30       3153.65        15.94 o                         
   1   1   1       4160.97       3903.11        28.40 o                         
   2   1   1       3412.29       3524.93        44.08 o                         
   3   1   1       5037.69       4647.71        44.31 o                         
   4   1   1       2256.28       2171.51        18.18 o                         
   5   1   1       1824.35       1784.46        20.01 o                         
   6   1   1        363.49        339.25        10.99 o                         
   7   1   1         87.50         56.83         4.89 o                         
   8   1   1       1331.90       1282.03        18.01 o                         
   9   1   1       1144.46       1084.70        17.41 o                         
  10   1   1        146.15        150.94        10.15 o                         
  11   1   1        304.81        316.32        19.80 o                         
  12   1   1        272.93        265.88        18.55 o                         
  13   1   1         58.74         67.04        12.35 o                         
  14   1   1         19.69         15.70         9.68 o                         
  15   1   1          1.31          0.00        15.90 o                         
  16   1   1          3.49         17.91        12.67 o                         
  17   1   1          1.20          7.53        24.77 o                         
 -17   2   1          1.95         35.91        19.98 o                         
 -16   2   1          0.14         -7.50        13.55 o                         
 -15   2   1         22.00         22.37        15.09 o                         
 -14   2   1          1.34         -1.13         9.24 o                         
 -13   2   1          7.97          8.60         7.96 o                         
 -12   2   1         35.42         46.67        10.22 o                         
 -11   2   1        286.30        248.48        15.11 o                         
 -10   2   1        329.03        384.31        16.69 o                         
  -9   2   1        107.73         95.69         7.36 o                         
  -8   2   1       1103.05       1158.11        20.01 o                         
  -7   2   1       2304.37       2319.54        33.84 o                         
  -6   2   1         15.16         15.94         1.73 o                         
  -5   2   1       3498.80       3640.03        20.67 o                         
  -4   2   1       1317.77       1595.91        14.03 o                         
  -3   2   1       2255.83       2089.45        17.61 o                         
  -2   2   1      18145.76      18135.71        86.99 o                         
  -1   2   1       5636.21       5402.96        44.53 o                         
   0   2   1          1.98          5.99         2.01 o                         
   1   2   1         36.34         31.33         2.63 o                         
   2   2   1         34.04         26.46         2.02 o                         
   3   2   1        254.71        238.52        11.03 o                         
   4   2   1        546.02        637.42        17.68 o                         
   5   2   1        458.77        454.80        11.69 o                         
   6   2   1        513.20        500.49        12.03 o                         
   7   2   1          8.19         15.68         4.67 o                         
   8   2   1        779.16        734.68        16.08 o                         
   9   2   1        142.46        123.66         9.77 o                         
  10   2   1        140.06        147.18        10.97 o                         
  11   2   1         16.66          9.85         6.77 o                         
  12   2   1        101.52         77.78        11.83 o                         
  13   2   1         35.95         57.86        12.11 o                         
  14   2   1          1.45          5.78         8.77 o                         
  15   2   1          8.86         57.11        15.75 o                         
  16   2   1          3.38         22.81        14.45 o                         
  17   2   1         18.74         22.99        27.09 o                         
 -17   3   1         73.03        125.06        35.85 o                         
 -16   3   1        228.66        256.20        28.20 o                         
 -15   3   1        106.16         80.23        19.20 o                         
 -14   3   1         30.89         45.85        11.95 o                         
 -13   3   1        428.72        432.48        23.26 o                         
 -12   3   1       1119.46       1173.76        30.92 o                         
 -11   3   1          2.04          6.84         8.04 o                         
 -10   3   1        494.75        430.07        14.34 o                         
  -9   3   1       1053.43       1151.37        22.89 o                         
  -8   3   1        481.85        506.52        14.75 o                         
  -7   3   1        503.72        503.73        11.17 o                         
  -6   3   1       7289.50       7695.49        55.02 o                         
  -5   3   1       2364.44       2322.61        19.33 o                         
  -4   3   1        576.27        573.05        12.89 o                         
  -3   3   1       2834.51       2944.56        28.38 o                         
  -2   3   1        857.97        846.06        13.52 o                         
  -1   3   1       4367.17       4385.25        27.22 o                         
   0   3   1       1575.59       1704.27        14.70 o                         
   1   3   1       1456.31       1500.50        16.22 o                         
   2   3   1         97.93        111.23         5.72 o                         
   3   3   1       3616.87       4125.75        22.77 o                         
   4   3   1        556.92        604.97         8.34 o                         
   5   3   1       6136.15       6069.24        52.10 o                         
   6   3   1       1457.06       1576.93        26.36 o                         
   7   3   1        223.64        244.22         9.27 o                         
   8   3   1       2708.63       2585.17        32.23 o                         
   9   3   1       3062.98       2990.66        36.53 o                         
  10   3   1        145.74        139.71         9.30 o                         
  11   3   1       2652.12       2624.57        41.65 o                         
  12   3   1        476.88        487.82        27.10 o                         
  13   3   1         67.94         95.38        15.22 o                         
  14   3   1         29.34         15.08        11.70 o                         
  15   3   1        390.55        395.69        27.91 o                         
  16   3   1         45.34         44.01        16.49 o                         
  17   3   1          4.14        -28.60        28.60 o                         
 -16   4   1         21.48         46.15        24.48 o                         
 -15   4   1        168.10        205.09        24.80 o                         
 -14   4   1         55.60         66.40        14.40 o                         
 -13   4   1        112.59        111.11        14.56 o                         
 -12   4   1         48.37         46.89         7.86 o                         
 -11   4   1         16.09          7.01         6.15 o                         
 -10   4   1        389.24        401.16        16.07 o                         
  -9   4   1        106.35        102.11         8.37 o                         
  -8   4   1         90.06        104.38         8.06 o                         
  -7   4   1         76.82         78.69         4.53 o                         
  -6   4   1        282.46        272.95        10.97 o                         
  -5   4   1        552.97        678.33        13.63 o                         
  -4   4   1        569.63        595.27        13.11 o                         
  -3   4   1         39.04         46.46         5.17 o                         
  -2   4   1         46.20         53.60         4.86 o                         
  -1   4   1       1294.47       1373.84        14.42 o                         
   0   4   1         57.88        118.56         5.10 o                         
   1   4   1         26.14         10.72         4.42 o                         
   2   4   1       2252.57       2375.56        24.52 o                         
   3   4   1       2449.00       2470.44        25.38 o                         
   4   4   1         76.58         54.36         5.61 o                         
   5   4   1       1088.62       1162.65        13.39 o                         
   6   4   1        306.18        326.93        13.41 o                         
   7   4   1       1053.98       1002.27        23.58 o                         
   8   4   1         17.65         13.08         5.11 o                         
   9   4   1        174.16        176.52        10.71 o                         
  10   4   1         65.78         35.31         6.31 o                         
  11   4   1          3.42         12.90         7.54 o                         
  12   4   1        182.29        190.64        18.80 o                         
  13   4   1          0.44          5.44         9.37 o                         
  14   4   1        134.29        187.13        24.17 o                         
  15   4   1        109.63        151.21        19.37 o                         
  16   4   1          0.85         55.37        34.62 o                         
 -16   5   1          9.00         -2.60        21.21 o                         
 -15   5   1          7.34         -1.18        17.95 o                         
 -14   5   1         65.94         53.89        21.99 o                         
 -13   5   1        221.35        279.37        20.98 o                         
 -12   5   1         42.19         25.58         8.03 o                         
 -11   5   1        469.91        486.98        20.89 o                         
 -10   5   1         45.79         55.82         7.43 o                         
  -9   5   1         85.21         70.54         7.61 o                         
  -8   5   1       1118.10       1155.63        25.45 o                         
  -7   5   1         67.47         73.04         4.93 o                         
  -6   5   1        285.65        271.55         8.94 o                         
  -5   5   1       1182.41       1197.34        20.29 o                         
  -4   5   1          4.44          1.42         4.28 o                         
  -3   5   1        816.38        794.49        14.42 o                         
  -2   5   1        234.67        233.78         7.22 o                         
  -1   5   1        394.76        347.28         8.47 o                         
   0   5   1       3368.51       3337.71        29.72 o                         
   1   5   1          2.78         -2.74         4.61 o                         
   2   5   1        704.86        728.67        15.41 o                         
   3   5   1       1345.54       1365.30        21.24 o                         
   4   5   1         22.47         39.71         8.69 o                         
   5   5   1        934.65        861.95        17.61 o                         
   6   5   1         23.37         24.85         4.69 o                         
   7   5   1         14.64          4.63         5.99 o                         
   8   5   1       2409.69       2486.11        40.39 o                         
   9   5   1        438.41        408.70        14.94 o                         
  10   5   1          9.81          8.14         6.95 o                         
  11   5   1        103.47        104.99        10.77 o                         
  12   5   1        408.24        431.30        19.56 o                         
  13   5   1         88.81         80.88        13.56 o                         
  14   5   1        112.13        100.87        15.75 o                         
  15   5   1        270.40        328.79        50.97 o                         
  16   5   1         89.51        108.23        36.67 o                         
 -16   6   1          0.07         30.92        29.14 o                         
 -15   6   1         55.47         27.87        35.10 o                         
 -14   6   1        219.35        218.15        48.44 o                         
 -13   6   1         77.31         87.42        18.50 o                         
 -12   6   1        449.38        427.06        24.24 o                         
 -11   6   1         18.63         15.13        12.12 o                         
 -10   6   1          2.33         10.58         5.96 o                         
  -9   6   1        223.04        249.60        17.62 o                         
  -8   6   1        354.52        389.84        15.73 o                         
  -7   6   1        372.17        370.76        14.60 o                         
  -6   6   1        816.06        777.42        17.45 o                         
  -5   6   1        194.55        164.95         9.82 o                         
  -4   6   1        665.05        706.38        19.16 o                         
  -3   6   1        349.33        380.40        10.86 o                         
  -2   6   1         11.97          7.01         2.66 o                         
  -1   6   1       1523.48       1533.85        22.65 o                         
   0   6   1        624.43        606.83        14.35 o                         
   1   6   1         18.43         15.99         4.62 o                         
   2   6   1       1889.90       1882.69        26.52 o                         
   3   6   1        253.38        279.43        11.22 o                         
   4   6   1        994.12        956.15        21.70 o                         
   5   6   1          0.02          0.79         5.87 o                         
   6   6   1        310.22        292.31        11.46 o                         
   7   6   1         95.08         66.86        11.34 o                         
   8   6   1        829.40        832.50        30.53 o                         
   9   6   1        467.98        486.15        21.25 o                         
  10   6   1        134.78        160.60        12.17 o                         
  11   6   1         11.61         31.63         9.30 o                         
  12   6   1         12.54         34.10         8.30 o                         
  13   6   1         12.89         33.69        13.00 o                         
  14   6   1          7.82         -7.32        17.98 o                         
  15   6   1          3.71         15.79        35.98 o                         
 -15   7   1          2.54         40.59        21.28 o                         
 -14   7   1         20.96         32.58        20.64 o                         
 -13   7   1         98.59         72.49        22.60 o                         
 -12   7   1        182.12        189.70        21.53 o                         
 -11   7   1        174.38        143.37        15.12 o                         
 -10   7   1         70.97         73.98        11.84 o                         
  -9   7   1        672.46        630.48        28.95 o                         
  -8   7   1         21.67         11.04         9.57 o                         
  -7   7   1        214.42        190.81         9.74 o                         
  -6   7   1        246.37        239.83        10.63 o                         
  -5   7   1        304.84        321.31        14.66 o                         
  -4   7   1         77.31        104.14        12.46 o                         
  -3   7   1        929.33        886.90        22.21 o                         
  -2   7   1       1045.44        958.35        27.51 o                         
  -1   7   1         76.43         54.06         5.65 o                         
   0   7   1        398.40        322.40        11.65 o                         
   1   7   1        595.88        576.40        15.74 o                         
   2   7   1       1477.04       1534.21        26.02 o                         
   3   7   1         33.32         16.28         6.19 o                         
   4   7   1       2364.00       2355.85        36.37 o                         
   5   7   1       1205.92       1210.82        26.17 o                         
   6   7   1         48.64         55.28         7.07 o                         
   7   7   1       1289.02       1286.01        43.06 o                         
   8   7   1       1329.38       1336.45        40.13 o                         
   9   7   1        263.72        264.34        21.97 o                         
  10   7   1        150.86        139.19        16.35 o                         
  11   7   1        105.63        106.67        12.47 o                         
  12   7   1         84.82         91.09        12.80 o                         
  13   7   1          6.00         -1.29        14.46 o                         
  14   7   1          8.50          2.55        15.46 o                         
  15   7   1         37.79         52.95        30.79 o                         
 -15   8   1          6.09         32.84        26.95 o                         
 -14   8   1          0.15         34.20        19.62 o                         
 -13   8   1         11.29         63.32        19.01 o                         
 -12   8   1         14.07         31.74        15.29 o                         
 -11   8   1          1.25          1.95         8.59 o                         
 -10   8   1          6.94          2.98        10.43 o                         
  -9   8   1          2.00         11.73         9.92 o                         
  -8   8   1         36.62         32.11        12.69 o                         
  -7   8   1        376.69        386.11        47.96 o                         
  -6   8   1          2.64          1.64         5.89 o                         
  -5   8   1        378.64        352.27        16.32 o                         
  -4   8   1        966.52        938.27        25.58 o                         
  -3   8   1        594.13        570.58        20.15 o                         
  -2   8   1        381.22        348.98        13.64 o                         
  -1   8   1        190.69        180.72         9.78 o                         
   0   8   1         47.66         57.67         6.33 o                         
   1   8   1          7.70          3.17         5.26 o                         
   2   8   1        776.17        725.23        19.40 o                         
   3   8   1         39.68         47.92         6.90 o                         
   4   8   1        714.72        700.16        21.92 o                         
   5   8   1        122.46        139.60        13.84 o                         
   6   8   1        556.31        549.13        21.38 o                         
   7   8   1         41.75         48.20        12.88 o                         
   8   8   1         78.16         76.20        13.30 o                         
   9   8   1         10.03         10.22        10.92 o                         
  10   8   1         30.10         37.69        12.25 o                         
  11   8   1          3.04         15.22        13.23 o                         
  12   8   1         21.92         30.02         9.76 o                         
  13   8   1         36.57         65.95        14.33 o                         
  14   8   1          0.12          8.36        38.65 o                         
  15   8   1          1.52        -33.25        33.25 o                         
 -14   9   1          3.12         50.35        31.61 o                         
 -13   9   1        205.31        203.25        36.72 o                         
 -12   9   1        160.63        180.70        25.48 o                         
 -11   9   1         35.88         32.83        12.99 o                         
 -10   9   1          3.22          6.55        10.89 o                         
  -9   9   1        117.99        111.40        15.56 o                         
  -8   9   1          2.70         -2.28        13.08 o                         
  -7   9   1          0.83          6.56        11.92 o                         
  -6   9   1        342.36        374.96        17.77 o                         
  -5   9   1          0.02          3.46         6.54 o                         
  -4   9   1         27.99         33.91         8.42 o                         
  -3   9   1        329.31        384.67        18.00 o                         
  -2   9   1         99.48         85.03        13.02 o                         
  -1   9   1          6.42          4.26         5.33 o                         
   0   9   1         37.66         43.93         7.99 o                         
   1   9   1       1094.83       1062.67        23.77 o                         
   2   9   1        116.62        100.33         8.81 o                         
   3   9   1          5.37          0.98         8.23 o                         
   4   9   1         14.29          9.19         6.68 o                         
   5   9   1          0.89          8.63         6.86 o                         
   6   9   1        132.34        121.15        16.76 o                         
   7   9   1         87.26         63.16        13.27 o                         
   8   9   1         65.04         81.87        14.47 o                         
   9   9   1        156.49        202.69        25.20 o                         
  10   9   1        132.96        112.03        15.89 o                         
  11   9   1        114.75        113.49        16.37 o                         
  12   9   1        150.06        141.45        28.27 o                         
  13   9   1          9.82         22.23        14.40 o                         
  14   9   1         43.22         55.28        29.96 o                         
 -14  10   1         44.93         75.80        30.24 o                         
 -13  10   1          4.74          3.08        10.07 o                         
 -12  10   1         34.78         58.84        15.51 o                         
 -11  10   1        107.42        122.32        18.26 o                         
 -10  10   1          0.68          3.35        11.65 o                         
  -9  10   1          6.74         22.75        10.94 o                         
  -8  10   1          0.28         13.32        12.46 o                         
  -7  10   1         66.71         41.29        16.81 o                         
  -6  10   1        211.52        264.36        23.46 o                         
  -5  10   1        174.30        136.41        12.67 o                         
  -4  10   1         59.26         56.54         9.23 o                         
  -3  10   1          1.78          1.56         7.07 o                         
  -2  10   1         86.78         61.57        10.02 o                         
  -1  10   1        126.00         75.28        10.28 o                         
   0  10   1         12.60         11.25         7.84 o                         
   1  10   1        383.64        333.04        17.04 o                         
   2  10   1         82.37         77.65         8.57 o                         
   3  10   1        153.14        148.55        11.00 o                         
   4  10   1         34.46         64.03         9.68 o                         
   5  10   1        213.39        186.44        13.85 o                         
   6  10   1         30.30         -5.18        12.00 o                         
   7  10   1         46.10         50.69        13.54 o                         
   8  10   1          5.25         24.04        13.66 o                         
   9  10   1         56.05         62.91        13.54 o                         
  10  10   1         65.68         33.87        12.75 o                         
  11  10   1         20.45         33.05        12.68 o                         
  12  10   1         27.17         48.08        19.51 o                         
  13  10   1         53.15         54.22        21.02 o                         
 -12  11   1         32.78         79.65        16.89 o                         
 -11  11   1          0.01         -2.24        11.96 o                         
 -10  11   1         70.90         43.61        12.70 o                         
  -9  11   1        391.69        402.06        27.65 o                         
  -8  11   1         18.03          9.88        11.63 o                         
  -7  11   1        660.07        658.28        37.72 o                         
  -6  11   1        504.37        522.65        33.21 o                         
  -5  11   1        291.24        270.82        17.33 o                         
  -4  11   1         77.37         68.09        10.40 o                         
  -3  11   1        984.64        858.92        33.71 o                         
  -2  11   1        420.11        417.35        24.30 o                         
  -1  11   1          6.05         -9.84         9.84 o                         
   0  11   1        430.36        433.08        24.67 o                         
   1  11   1        312.70        261.43        20.02 o                         
   2  11   1        488.92        482.74        25.79 o                         
   3  11   1         57.54         58.54        11.43 o                         
   4  11   1        156.04        155.27        14.96 o                         
   5  11   1        180.45        156.40        21.16 o                         
   6  11   1         93.43        153.95        24.31 o                         
   7  11   1         45.57        101.66        18.55 o                         
   8  11   1        117.96         98.25        19.04 o                         
   9  11   1        115.37        166.61        20.20 o                         
  10  11   1         10.91         12.74        11.69 o                         
  11  11   1         21.62         24.79        25.73 o                         
  12  11   1        263.06        255.96        27.68 o                         
 -11  12   1          2.18         -5.24        15.79 o                         
 -10  12   1         23.48         21.82        11.67 o                         
  -9  12   1         21.66         21.63        14.58 o                         
  -8  12   1         66.75         93.13        19.32 o                         
  -7  12   1        123.51        127.46        25.43 o                         
  -6  12   1          2.85         20.23        29.21 o                         
  -5  12   1         42.35         50.31        36.81 o                         
  -4  12   1         56.62         53.05        17.60 o                         
  -3  12   1         50.10         44.23        12.35 o                         
  -2  12   1          0.05         11.14         9.57 o                         
  -1  12   1         15.37         29.92        10.85 o                         
   0  12   1         97.76        108.16        14.62 o                         
   1  12   1         36.54         19.47        10.85 o                         
   2  12   1         82.73         85.64        14.10 o                         
   3  12   1        227.96        231.43        19.73 o                         
   4  12   1         23.14          5.99         8.66 o                         
   5  12   1         86.99         86.25        24.03 o                         
   6  12   1          5.75         -0.26        15.41 o                         
   7  12   1          9.07         21.90        21.75 o                         
   8  12   1         11.96         17.94        17.03 o                         
   9  12   1         32.26         29.78        28.26 o                         
  10  12   1          2.52          4.90        13.24 o                         
  -8  13   1         15.11         27.32        19.83 o                         
  -7  13   1         81.87         60.90        21.38 o                         
  -6  13   1        240.25        298.32        69.99 o                         
  -5  13   1        347.76        403.02        41.26 o                         
  -4  13   1          1.58          6.49        11.47 o                         
  -3  13   1        295.63        312.73        24.01 o                         
  -2  13   1        179.82        183.96        19.08 o                         
  -1  13   1          5.75         10.30        10.36 o                         
   0  13   1          7.61         26.09        11.49 o                         
   1  13   1        500.20        574.86        31.44 o                         
   2  13   1        497.77        464.58        28.19 o                         
   3  13   1         13.87         26.19        11.95 o                         
   4  13   1        301.35        282.10        35.21 o                         
   5  13   1         24.94         20.38        19.59 o                         
   6  13   1          2.39         38.73        22.55 o                         
   7  13   1          1.37         -3.12        16.93 o                         
   8  13   1        104.21        149.47        30.27 o                         
  -6  14   1         13.12         34.51        47.14 o                         
  -5  14   1         86.89         51.45        19.99 o                         
  -4  14   1         88.06         43.79        19.83 o                         
  -3  14   1         50.77         56.99        17.36 o                         
  -2  14   1         21.18         28.47        11.33 o                         
  -1  14   1          6.60          8.59         9.76 o                         
   0  14   1         22.29         32.36        11.29 o                         
   1  14   1         16.85         13.97        10.91 o                         
   2  14   1         23.50         20.71        11.33 o                         
   3  14   1        240.46        240.91        26.89 o                         
   4  14   1        123.10        102.19        25.75 o                         
   5  14   1         66.54        121.92        32.77 o                         
   6  14   1         96.08         78.13        37.35 o                         
  -3  15   1         19.17          4.99        32.22 o                         
  -2  15   1         32.55         55.77        14.88 o                         
  -1  15   1         96.74        127.14        18.15 o                         
   0  15   1          5.08         20.95        12.73 o                         
   1  15   1        116.71         99.36        16.22 o                         
   2  15   1         39.11         48.33        13.26 o                         
 -17   0   2         40.06         26.95        42.55 o                         
 -16   0   2         27.39         42.21        33.66 o                         
 -15   0   2        356.54        362.49        38.36 o                         
 -14   0   2          3.03        -16.49        16.49 o                         
 -13   0   2         25.74          5.75        15.96 o                         
 -12   0   2        537.56        540.93        49.67 o                         
 -11   0   2        151.64        163.20        22.63 o                         
 -10   0   2        428.02        408.12        19.76 o                         
  -9   0   2         59.28         40.89         7.01 o                         
  -8   0   2       1283.71       1273.61        27.37 o                         
  -7   0   2       1489.83       1511.70        34.20 o                         
  -6   0   2        345.02        383.83        14.77 o                         
  -5   0   2       5917.05       5528.79        76.92 o                         
  -4   0   2       8280.52       7675.81        61.47 o                         
  -3   0   2      38800.61      37213.00       196.08 o                         
  -2   0   2       7828.06       7326.57        49.55 o                         
   1   0   2         75.89        144.68         5.13 o                         
   2   0   2          6.14         28.21         3.17 o                         
   3   0   2       1913.52       1957.77        23.59 o                         
   4   0   2       2943.86       2849.70        22.26 o                         
   5   0   2       4635.10       4638.98        37.10 o                         
   6   0   2       1095.23       1145.40        17.43 o                         
   7   0   2        360.57        393.72        10.54 o                         
   8   0   2         89.22        110.06         6.25 o                         
   9   0   2        217.79        205.95        11.51 o                         
  10   0   2          4.83          7.38        10.54 o                         
  11   0   2        145.08        172.07        19.51 o                         
  12   0   2        643.97        577.86        33.46 o                         
  13   0   2         98.50        157.86        20.92 o                         
  14   0   2         40.93         27.60        17.80 o                         
  15   0   2         29.09         27.48        19.69 o                         
  16   0   2         63.26         56.85        22.59 o                         
 -17   1   2          0.14        -13.34        13.34 o                         
 -16   1   2        124.09        136.23        19.22 o                         
 -15   1   2         49.95         52.21        13.81 o                         
 -14   1   2        271.75        241.19        18.57 o                         
 -13   1   2          6.73         14.44         9.74 o                         
 -12   1   2         96.34        114.34        13.13 o                         
 -11   1   2        237.88        220.64        12.41 o                         
 -10   1   2        223.30        209.33         9.48 o                         
  -9   1   2         60.45         85.09         8.41 o                         
  -8   1   2        581.38        584.18        14.60 o                         
  -7   1   2         84.00         59.35         7.64 o                         
  -6   1   2        236.67        247.27         9.13 o                         
  -5   1   2          3.54          1.21         4.72 o                         
  -4   1   2        896.95       1000.89        11.50 o                         
  -3   1   2       1474.05       1608.38        12.33 o                         
  -2   1   2        128.12        166.29         3.85 o                         
  -1   1   2         35.11         30.83         2.47 o                         
   0   1   2        144.46        205.50         6.00 o                         
   1   1   2       4556.10       4592.97        21.11 o                         
   2   1   2      15318.85      15180.69       121.68 o                         
   3   1   2       1981.14       1809.63        26.74 o                         
   4   1   2         26.35         19.50         3.52 o                         
   5   1   2        132.44         92.48         5.53 o                         
   6   1   2        551.77        480.31        11.31 o                         
   7   1   2         76.55         79.85         7.55 o                         
   8   1   2        801.60        778.19        14.81 o                         
   9   1   2          2.19          3.76         4.82 o                         
  10   1   2         60.83         44.75         9.36 o                         
  11   1   2        703.32        686.54        24.38 o                         
  12   1   2         20.22         10.05         9.83 o                         
  13   1   2        237.58        229.99        17.81 o                         
  14   1   2          9.41          2.25        10.63 o                         
  15   1   2         13.10         37.93        12.17 o                         
  16   1   2          0.01        -12.74        12.74 o                         
 -17   2   2          1.04         26.48        13.36 o                         
 -16   2   2         78.03         53.67        14.46 o                         
 -15   2   2          4.55         20.79        12.03 o                         
 -14   2   2         87.47         79.15        12.56 o                         
 -13   2   2          8.83         13.20         7.09 o                         
 -12   2   2        728.19        745.93        24.86 o                         
 -11   2   2        787.02        836.06        22.16 o                         
 -10   2   2         42.19         28.95         6.75 o                         
  -9   2   2        761.51        732.02        20.96 o                         
  -8   2   2          6.53          3.66         3.03 o                         
  -7   2   2        548.86        557.13        10.04 o                         
  -6   2   2        393.95        331.29         7.58 o                         
  -5   2   2        107.68        110.62         5.03 o                         
  -4   2   2       3728.35       3658.09        23.35 o                         
  -3   2   2         12.69          3.18         3.43 o                         
  -2   2   2      10679.27      10850.12        44.66 o                         
  -1   2   2        536.91        628.34        11.59 o                         
   0   2   2       7996.34       7844.64        48.01 o                         
   1   2   2      10286.77      10879.80        53.78 o                         
   2   2   2       1977.89       2039.39        18.75 o                         
   3   2   2       1805.33       1636.04        16.55 o                         
   4   2   2        147.24        148.75         7.01 o                         
   5   2   2        455.38        497.76        11.71 o                         
   6   2   2         83.18         64.45         5.67 o                         
   7   2   2        815.44        811.34        16.09 o                         
   8   2   2         18.64         17.69         6.15 o                         
   9   2   2        167.58        156.27         7.69 o                         
  10   2   2         18.23         27.47         5.21 o                         
  11   2   2        531.96        497.77        23.40 o                         
  12   2   2          0.75          0.49         9.11 o                         
  13   2   2        558.17        583.62        27.59 o                         
  14   2   2        391.14        461.02        36.46 o                         
  15   2   2          7.31         29.24        13.02 o                         
  16   2   2         85.05         61.69        15.66 o                         
 -17   3   2         11.83         17.10        25.72 o                         
 -16   3   2         48.31         66.60        17.91 o                         
 -15   3   2         87.26         74.85        17.74 o                         
 -14   3   2        122.33        140.60        15.51 o                         
 -13   3   2         33.28         27.43         9.08 o                         
 -12   3   2         70.44         81.59         8.77 o                         
 -11   3   2        144.40        133.71        10.25 o                         
 -10   3   2         55.50         64.48         6.88 o                         
  -9   3   2        980.85        995.31        21.46 o                         
  -8   3   2          8.30          9.62         2.32 o                         
  -7   3   2         46.19         35.96         4.42 o                         
  -6   3   2          2.88         -0.82         3.46 o                         
  -5   3   2       1241.72       1342.47        17.88 o                         
  -4   3   2         20.30         19.56         3.56 o                         
  -3   3   2       1932.55       2057.18        20.45 o                         
  -2   3   2        279.77        255.03         8.54 o                         
  -1   3   2        382.55        303.78        10.80 o                         
   0   3   2       1284.52       1380.62        16.49 o                         
   1   3   2       2837.74       2927.05        26.06 o                         
   2   3   2       2901.59       2611.87        26.34 o                         
   3   3   2        105.11        122.95         3.93 o                         
   4   3   2        297.48        333.79         7.84 o                         
   5   3   2        143.23        153.65         9.01 o                         
   6   3   2        336.06        344.52        16.14 o                         
   7   3   2        112.43        108.49         6.85 o                         
   8   3   2        499.15        474.90        15.30 o                         
   9   3   2         37.28         32.10         6.42 o                         
  10   3   2         20.19         20.94         5.65 o                         
  11   3   2         89.74         97.38        12.42 o                         
  12   3   2         90.43         75.54        12.13 o                         
  13   3   2         25.12         29.05        13.01 o                         
  14   3   2          8.98         34.75        14.12 o                         
  15   3   2          7.45          8.15        11.90 o                         
  16   3   2          9.36         43.22        13.70 o                         
  17   3   2        104.25         76.21        31.20 o                         
 -16   4   2         42.38         60.58        20.63 o                         
 -15   4   2         81.32         94.10        24.79 o                         
 -14   4   2         12.05         15.58        15.25 o                         
 -13   4   2         56.94         74.96        14.38 o                         
 -12   4   2          7.85         21.43         7.40 o                         
 -11   4   2          4.92         -0.20         5.53 o                         
 -10   4   2        276.30        304.00        14.18 o                         
  -9   4   2        227.98        216.58        11.00 o                         
  -8   4   2       1725.80       1694.94        17.87 o                         
  -7   4   2        104.19         95.93         5.27 o                         
  -6   4   2       1304.91       1276.06        19.36 o                         
  -5   4   2        670.33        673.62        14.47 o                         
  -4   4   2        746.12        708.21        13.80 o                         
  -3   4   2          0.27         -0.25         4.03 o                         
  -2   4   2       4870.10       4803.03        40.38 o                         
  -1   4   2       3902.68       3909.81        35.78 o                         
   0   4   2        765.30        820.75        13.61 o                         
   1   4   2          0.63          3.78         4.50 o                         
   2   4   2       1003.70        937.75        15.90 o                         
   3   4   2       3901.40       4155.48        33.08 o                         
   4   4   2         94.58        130.76         6.39 o                         
   5   4   2       1601.41       1583.73        23.43 o                         
   6   4   2       1688.95       1723.78        28.53 o                         
   7   4   2          4.37          1.32         6.57 o                         
   8   4   2        242.29        246.57        10.42 o                         
   9   4   2        264.48        267.16        12.75 o                         
  10   4   2        265.54        264.25        14.31 o                         
  11   4   2        356.17        334.12        16.41 o                         
  12   4   2        119.67        137.20        23.94 o                         
  13   4   2        782.04        791.66        35.88 o                         
  14   4   2        345.55        320.14        24.74 o                         
  15   4   2         36.16         58.20        14.83 o                         
  16   4   2        130.54        187.12        68.00 o                         
 -16   5   2         27.10         32.91        21.69 o                         
 -15   5   2         18.60        -30.04        35.30 o                         
 -14   5   2         23.90         51.27        21.09 o                         
 -13   5   2          2.00         -9.56         9.56 o                         
 -12   5   2        174.88        160.72        12.58 o                         
 -11   5   2         88.23         79.38         9.04 o                         
 -10   5   2          6.51         16.37         7.44 o                         
  -9   5   2         83.78         89.29         8.11 o                         
  -8   5   2          7.85         10.89         3.38 o                         
  -7   5   2        369.93        388.24        10.63 o                         
  -6   5   2        136.52        122.23         6.75 o                         
  -5   5   2         84.11        108.56         6.33 o                         
  -4   5   2         83.92         74.61         5.12 o                         
  -3   5   2       1328.58       1478.94        25.38 o                         
  -2   5   2        201.20        230.59        10.59 o                         
  -1   5   2        143.37        191.96         7.82 o                         
   0   5   2       6046.33       6334.16        41.22 o                         
   1   5   2        800.90        810.62        17.51 o                         
   2   5   2         57.97         59.97         5.81 o                         
   3   5   2        804.30        770.29        16.27 o                         
   4   5   2         19.98         13.29         4.56 o                         
   5   5   2       1390.24       1338.47        21.55 o                         
   6   5   2        507.72        581.57        15.19 o                         
   7   5   2         56.31         72.46        11.99 o                         
   8   5   2        156.94        145.82         9.55 o                         
   9   5   2        596.48        547.45        22.16 o                         
  10   5   2        127.41        126.83        11.43 o                         
  11   5   2        149.99        130.72        11.51 o                         
  12   5   2          0.29          4.23        11.87 o                         
  13   5   2          9.23         -6.66         9.31 o                         
  14   5   2         74.65         98.90        15.86 o                         
  15   5   2         14.01         11.20        15.27 o                         
  16   5   2         46.76         61.16        30.65 o                         
 -16   6   2         13.28          2.19        23.94 o                         
 -15   6   2         25.55         13.43        35.85 o                         
 -14   6   2         12.99         32.11        46.86 o                         
 -13   6   2          1.55         10.16        13.73 o                         
 -12   6   2        188.29        219.16        22.25 o                         
 -11   6   2        315.53        289.87        17.80 o                         
 -10   6   2         54.97         66.16         8.17 o                         
  -9   6   2        402.68        403.13        24.71 o                         
  -8   6   2       1201.33       1158.78        25.85 o                         
  -7   6   2       1416.43       1333.80        22.39 o                         
  -6   6   2        270.58        266.66         9.86 o                         
  -5   6   2       3388.57       3349.00        33.05 o                         
  -4   6   2          4.83          5.83         2.95 o                         
  -3   6   2        196.88        225.41        12.25 o                         
  -2   6   2          5.37          1.80         6.68 o                         
  -1   6   2       3244.00       3251.25        25.79 o                         
   0   6   2       1855.92       1941.75        22.44 o                         
   1   6   2        781.68        796.20        19.24 o                         
   2   6   2       4260.54       4315.35        40.41 o                         
   3   6   2       1848.19       1850.08        27.13 o                         
   4   6   2         17.28          3.49         7.95 o                         
   5   6   2       2875.96       2946.51        47.82 o                         
   6   6   2       1754.77       1746.11        26.27 o                         
   7   6   2          7.84         14.32        10.57 o                         
   8   6   2       1128.17       1143.97        35.72 o                         
   9   6   2        630.83        611.67        27.77 o                         
  10   6   2         47.52         57.24         8.93 o                         
  11   6   2         37.50         39.69         7.99 o                         
  12   6   2        306.92        318.73        17.49 o                         
  13   6   2        281.09        263.20        26.82 o                         
  14   6   2        280.69        374.54        31.86 o                         
  15   6   2          0.03          3.44        30.72 o                         
 -15   7   2          2.23         39.50        32.36 o                         
 -14   7   2          6.30        -17.13        19.28 o                         
 -13   7   2          6.75         27.71        26.43 o                         
 -12   7   2         72.65         51.71        15.33 o                         
 -11   7   2        191.94        167.83        15.04 o                         
 -10   7   2         58.71         65.93         9.46 o                         
  -9   7   2        278.60        287.19        17.59 o                         
  -8   7   2        532.66        534.34        25.77 o                         
  -7   7   2         62.51         68.58         7.87 o                         
  -6   7   2          0.19          4.21         6.36 o                         
  -5   7   2        195.80        196.83        10.06 o                         
  -4   7   2         21.17         19.74         6.71 o                         
  -3   7   2        506.37        448.87        17.07 o                         
  -2   7   2          2.39         -0.86         6.14 o                         
  -1   7   2        235.69        238.76         8.04 o                         
   0   7   2        424.59        375.27        12.36 o                         
   1   7   2        241.76        286.84        11.61 o                         
   2   7   2        181.35        159.67         9.60 o                         
   3   7   2         39.24         36.96         6.08 o                         
   4   7   2        404.11        396.44        14.35 o                         
   5   7   2         63.48         66.49         7.98 o                         
   6   7   2        395.48        381.36        14.41 o                         
   7   7   2         78.60         66.70        11.53 o                         
   8   7   2        419.10        331.25        21.65 o                         
   9   7   2         27.76         24.36        11.91 o                         
  10   7   2         11.94          5.14        15.46 o                         
  11   7   2         82.52        106.53        13.35 o                         
  12   7   2          5.77         12.86        14.30 o                         
  13   7   2          1.32         13.22        11.39 o                         
  14   7   2          4.88         43.12        20.88 o                         
  15   7   2          7.77        -26.54        26.54 o                         
 -15   8   2         84.47        108.36        39.54 o                         
 -14   8   2         30.83         27.52        20.36 o                         
 -13   8   2        139.64        135.51        25.79 o                         
 -12   8   2         28.91         47.47        12.28 o                         
 -11   8   2         16.53         16.70         9.25 o                         
 -10   8   2          2.81         14.57        11.58 o                         
  -9   8   2        710.97        814.97        33.84 o                         
  -8   8   2        601.42        623.73        33.29 o                         
  -7   8   2         71.82         56.30        10.29 o                         
  -6   8   2        196.59        240.50        13.82 o                         
  -5   8   2         59.03         54.77         9.44 o                         
  -4   8   2        248.05        236.12        14.06 o                         
  -3   8   2        224.40        236.23        13.74 o                         
  -2   8   2       1310.25       1393.93        30.74 o                         
  -1   8   2        550.00        572.18        15.84 o                         
   0   8   2       1086.75       1107.04        19.93 o                         
   1   8   2         26.26         25.24         5.85 o                         
   2   8   2       1303.28       1290.41        25.64 o                         
   3   8   2       3321.19       3351.26        41.74 o                         
   4   8   2         21.90         22.58         6.48 o                         
   5   8   2       1576.67       1552.32        38.43 o                         
   6   8   2       1946.68       2077.65        55.75 o                         
   7   8   2        105.89         94.10        16.65 o                         
   8   8   2        235.83        218.60        18.74 o                         
   9   8   2        422.89        445.24        26.60 o                         
  10   8   2        656.37        620.49        32.49 o                         
  11   8   2          3.31         20.09        15.46 o                         
  12   8   2        136.97        144.01        24.65 o                         
  13   8   2        149.31        148.39        29.27 o                         
  14   8   2         33.20         77.84        22.36 o                         
 -14   9   2          0.89        -14.64        18.06 o                         
 -13   9   2          3.07         -4.26        10.25 o                         
 -12   9   2         34.57         68.94        26.94 o                         
 -11   9   2         89.12         94.20        15.68 o                         
 -10   9   2         21.11         23.53        12.60 o                         
  -9   9   2         18.13         20.03        10.43 o                         
  -8   9   2          0.04         -5.37        19.16 o                         
  -7   9   2          0.34         -2.01        17.88 o                         
  -6   9   2        197.93        226.98        14.61 o                         
  -5   9   2         26.61         54.29         9.13 o                         
  -4   9   2       1898.66       1846.46        38.20 o                         
  -3   9   2       1058.80       1058.06        29.02 o                         
  -2   9   2        328.72        378.02        17.77 o                         
  -1   9   2        908.67        876.84        25.75 o                         
   0   9   2       1136.80       1085.51        26.01 o                         
   1   9   2        364.92        329.02        13.88 o                         
   2   9   2        292.55        248.04        12.76 o                         
   3   9   2       1817.41       1751.81        32.31 o                         
   4   9   2        217.59        218.40        12.28 o                         
   5   9   2         28.65         30.32         7.31 o                         
   6   9   2         19.91          5.08        10.51 o                         
   7   9   2         39.55         54.97        13.81 o                         
   8   9   2        310.33        298.42        21.63 o                         
   9   9   2        117.03        114.91        16.30 o                         
  10   9   2          7.77          1.63        11.38 o                         
  11   9   2        204.79        208.99        20.59 o                         
  12   9   2        255.45        273.57        21.38 o                         
  13   9   2          0.60         16.62        11.52 o                         
 -14  10   2         43.04         86.55        22.69 o                         
 -13  10   2        154.81        177.89        20.29 o                         
 -12  10   2        246.40        226.93        25.77 o                         
 -11  10   2         59.86         74.78        17.09 o                         
 -10  10   2          4.00         28.32        11.99 o                         
  -9  10   2        194.74        169.05        19.98 o                         
  -8  10   2        471.35        521.51        36.94 o                         
  -7  10   2         78.72         58.72        15.00 o                         
  -6  10   2         89.64         88.38        14.42 o                         
  -5  10   2        483.66        548.64        24.01 o                         
  -4  10   2       1044.66       1000.52        30.14 o                         
  -3  10   2         29.40         19.16         7.86 o                         
  -2  10   2        643.58        660.63        24.21 o                         
  -1  10   2       1167.62       1172.89        37.07 o                         
   0  10   2        439.93        416.43        19.01 o                         
   1  10   2        712.86        722.92        24.84 o                         
   2  10   2       1053.95       1116.31        30.66 o                         
   3  10   2        117.08         99.08         9.32 o                         
   4  10   2          1.47         17.46         7.28 o                         
   5  10   2         34.26         37.31         7.58 o                         
   6  10   2        340.81        310.75        25.09 o                         
   7  10   2        221.74        219.33        22.87 o                         
   8  10   2        182.56        207.77        19.54 o                         
   9  10   2        238.42        238.80        22.23 o                         
  10  10   2        144.71        171.16        19.60 o                         
  11  10   2          1.48          5.72        14.52 o                         
  12  10   2        100.26         90.49        20.80 o                         
  13  10   2        274.86        300.83        36.47 o                         
 -12  11   2         72.92         96.23        18.15 o                         
 -11  11   2         63.78         87.43        17.32 o                         
 -10  11   2        226.42        197.80        21.15 o                         
  -9  11   2        195.91        211.12        25.05 o                         
  -8  11   2         14.67         34.29        16.21 o                         
  -7  11   2        233.81        201.97        22.48 o                         
  -6  11   2          0.48          5.54        22.11 o                         
  -5  11   2        303.15        286.83        21.26 o                         
  -4  11   2         90.69         54.08         9.73 o                         
  -3  11   2          0.46         -4.58         8.26 o                         
  -2  11   2          0.02         -1.93         9.26 o                         
  -1  11   2        239.89        251.45        35.25 o                         
   0  11   2         12.84         31.51        11.81 o                         
   1  11   2          4.53          8.96         9.52 o                         
   2  11   2          3.39          2.15         9.15 o                         
   3  11   2          3.24         15.90         9.32 o                         
   4  11   2        116.27        102.08        13.13 o                         
   5  11   2         30.43         44.29        16.34 o                         
   6  11   2          2.73          7.34        14.49 o                         
   7  11   2        184.39        215.91        24.28 o                         
   8  11   2         70.03         72.36        17.55 o                         
   9  11   2          1.49          7.70        12.72 o                         
  10  11   2          6.10         18.65        11.81 o                         
  11  11   2        121.60        118.00        26.88 o                         
  12  11   2        151.28        148.46        27.41 o                         
 -11  12   2        235.64        278.33        45.36 o                         
 -10  12   2         26.89         30.60        14.23 o                         
  -9  12   2          3.51        -15.95        15.95 o                         
  -8  12   2          2.37        -13.75        13.75 o                         
  -7  12   2         26.19         18.01        14.33 o                         
  -6  12   2        135.19        171.80        27.70 o                         
  -5  12   2         20.59         37.11        15.43 o                         
  -4  12   2        267.40        219.02        19.24 o                         
  -3  12   2        246.00        238.35        20.55 o                         
  -2  12   2        133.92        146.48        16.41 o                         
  -1  12   2        381.14        381.87        24.89 o                         
   0  12   2          1.38          6.83        10.71 o                         
   1  12   2         16.18         20.07        10.17 o                         
   2  12   2         29.75         44.79        12.45 o                         
   3  12   2         13.18         19.22        10.38 o                         
   4  12   2         40.06         47.52        13.64 o                         
   5  12   2          0.25        -14.40        14.40 o                         
   6  12   2         45.75         21.89        17.74 o                         
   7  12   2        112.71        147.43        28.05 o                         
   8  12   2         76.73         78.14        41.18 o                         
   9  12   2          1.70          6.56        19.35 o                         
  10  12   2         46.95         62.19        19.44 o                         
  -8  13   2         10.22         -3.17        15.02 o                         
  -7  13   2          5.47         28.22        20.90 o                         
  -6  13   2         45.95         92.77        43.10 o                         
  -5  13   2         14.83          9.74        18.34 o                         
  -4  13   2        270.40        275.91        22.67 o                         
  -3  13   2        193.78        206.30        20.03 o                         
  -2  13   2          3.85         21.27        10.51 o                         
  -1  13   2         32.38         50.56        13.03 o                         
   0  13   2        239.10        194.99        19.61 o                         
   1  13   2         85.69         94.69        16.85 o                         
   2  13   2         18.97         47.09        13.44 o                         
   3  13   2         89.40         90.65        14.72 o                         
   4  13   2        321.15        404.82        41.30 o                         
   5  13   2         13.97         12.13        19.42 o                         
   6  13   2          3.31          4.26        20.32 o                         
   7  13   2          9.27         22.83        24.29 o                         
   8  13   2         15.63         39.23        21.03 o                         
  -6  14   2          4.84         13.33        17.49 o                         
  -5  14   2          2.80         -6.73        21.28 o                         
  -4  14   2        158.25        178.37        30.64 o                         
  -3  14   2          7.55         31.15        12.57 o                         
  -2  14   2          0.11         12.86        11.07 o                         
  -1  14   2         41.37         64.73        14.85 o                         
   0  14   2         34.89         33.73        12.73 o                         
   1  14   2         52.11         72.30        15.07 o                         
   2  14   2         25.68         52.65        12.78 o                         
   3  14   2          6.37         18.14        40.09 o                         
   4  14   2          0.90          4.30        19.69 o                         
   5  14   2         14.70         46.65        22.47 o                         
  -3  15   2          0.04         27.02        13.85 o                         
  -2  15   2         80.60        111.40        22.16 o                         
  -1  15   2         22.21         73.03        15.98 o                         
   0  15   2          8.06         48.70        13.91 o                         
   1  15   2         53.45         70.66        23.32 o                         
   2  15   2          0.02         15.08        19.25 o                         
 -17   1   3         93.98        108.28        19.30 o                         
 -16   1   3         38.21         31.02        13.67 o                         
 -15   1   3         22.01         19.21        10.15 o                         
 -14   1   3        227.27        243.90        18.61 o                         
 -13   1   3        463.44        500.49        24.38 o                         
 -12   1   3         51.04         33.17         9.75 o                         
 -11   1   3         88.76         95.06         9.40 o                         
 -10   1   3        102.79         97.35         7.43 o                         
  -9   1   3        809.47        858.76        18.01 o                         
  -8   1   3         52.55         59.52         6.90 o                         
  -7   1   3        407.37        363.36        11.96 o                         
  -6   1   3        709.32        811.75        16.41 o                         
  -5   1   3        208.63        272.55        10.08 o                         
  -4   1   3        362.00        465.97         9.88 o                         
  -3   1   3       1208.36       1210.23        10.61 o                         
  -2   1   3        173.41        162.59         4.71 o                         
  -1   1   3       6682.26       6506.61        27.72 o                         
   0   1   3        287.20        283.40         9.22 o                         
   1   1   3       5686.07       5562.20        27.92 o                         
   2   1   3        303.53        271.47         6.18 o                         
   3   1   3          5.63          0.02         2.45 o                         
   4   1   3        300.99        379.56         6.58 o                         
   5   1   3        198.56        214.24         5.29 o                         
   6   1   3        110.32        118.55         3.60 o                         
   7   1   3       1021.09        965.22        16.42 o                         
   8   1   3       1816.94       1695.86        21.72 o                         
   9   1   3        325.35        324.96        10.55 o                         
  10   1   3         13.88         11.65         7.43 o                         
  11   1   3        421.12        437.14        20.36 o                         
  12   1   3          3.48          2.75         8.38 o                         
  13   1   3        212.96        223.00        18.61 o                         
  14   1   3        470.77        470.14        26.68 o                         
  15   1   3          0.07         24.82        10.07 o                         
  16   1   3          0.19        -15.65        15.65 o                         
 -18   2   3          0.00         -4.93        24.08 o                         
 -17   2   3          4.16          2.97        14.23 o                         
 -16   2   3         69.20         97.67        17.69 o                         
 -15   2   3         12.11          9.80        11.98 o                         
 -14   2   3          1.78         -9.50        10.38 o                         
 -13   2   3         10.07         23.13         8.25 o                         
 -12   2   3        165.77        135.50        11.17 o                         
 -11   2   3        449.29        388.14        15.47 o                         
 -10   2   3        316.51        301.43        13.36 o                         
  -9   2   3         53.08         68.11         9.66 o                         
  -8   2   3        466.72        472.94        12.65 o                         
  -7   2   3          1.73         11.33         4.16 o                         
  -6   2   3       1255.64       1301.34        17.00 o                         
  -5   2   3        270.23        292.73         7.95 o                         
  -4   2   3         11.88         13.28         2.73 o                         
  -3   2   3        174.84        193.82         5.19 o                         
  -2   2   3       1951.85       1933.54        16.75 o                         
  -1   2   3       7753.50       7802.42        38.12 o                         
   0   2   3       4697.93       4644.98        41.24 o                         
   1   2   3        104.46        120.64         5.95 o                         
   2   2   3        944.22       1090.56        13.22 o                         
   3   2   3        565.65        629.31         8.96 o                         
   4   2   3       1273.53       1341.07        10.11 o                         
   5   2   3         43.62         49.54         4.50 o                         
   6   2   3        639.90        725.66        12.84 o                         
   7   2   3        998.90       1046.05        18.07 o                         
   8   2   3        182.25        189.86         8.83 o                         
   9   2   3         89.75         79.27         6.67 o                         
  10   2   3         28.95         32.93         5.27 o                         
  11   2   3        245.27        217.18        16.32 o                         
  12   2   3          4.26         -7.86        10.81 o                         
  13   2   3         69.10         87.79        14.55 o                         
  14   2   3         33.28         45.30        13.25 o                         
  15   2   3          3.81         17.66        11.72 o                         
  16   2   3         24.83         46.31        13.89 o                         
 -17   3   3         61.48         63.62        32.29 o                         
 -16   3   3        135.29        141.69        21.69 o                         
 -15   3   3         28.17         36.46        15.94 o                         
 -14   3   3        285.16        338.77        25.21 o                         
 -13   3   3        139.87        107.62        11.86 o                         
 -12   3   3         40.42         29.33         7.31 o                         
 -11   3   3        397.39        400.10        17.30 o                         
 -10   3   3         29.16         44.02         7.43 o                         
  -9   3   3        332.30        282.51        10.22 o                         
  -8   3   3        195.52        192.43         8.04 o                         
  -7   3   3        593.87        577.73        12.07 o                         
  -6   3   3        241.07        246.10         6.62 o                         
  -5   3   3        210.82        237.53         9.96 o                         
  -4   3   3       2217.25       2165.85        23.12 o                         
  -3   3   3        139.20        161.95         6.39 o                         
  -2   3   3        214.78        203.96         9.19 o                         
  -1   3   3      10575.73      10200.51        60.40 o                         
   0   3   3       8853.55       8935.40        63.52 o                         
   1   3   3        295.30        293.10         8.22 o                         
   2   3   3        138.51        114.64         5.65 o                         
   3   3   3       5599.18       5679.16        36.93 o                         
   4   3   3        520.30        472.05         9.73 o                         
   5   3   3       1363.11       1441.65        29.23 o                         
   6   3   3       1262.15       1371.81        22.24 o                         
   7   3   3        165.67        134.10         7.15 o                         
   8   3   3       1458.75       1453.71        25.52 o                         
   9   3   3        191.84        159.10         9.66 o                         
  10   3   3        361.12        325.98        20.81 o                         
  11   3   3        124.65        124.28        15.30 o                         
  12   3   3        123.65         93.47        18.54 o                         
  13   3   3        307.07        275.58        27.17 o                         
  14   3   3        410.36        397.15        27.60 o                         
  15   3   3        180.12        189.91        21.20 o                         
  16   3   3          7.41          6.99        20.22 o                         
 -16   4   3          4.46         67.12        25.09 o                         
 -15   4   3         54.28         51.15        49.60 o                         
 -14   4   3          4.59          0.53        11.87 o                         
 -13   4   3         47.76         50.11        11.51 o                         
 -12   4   3         10.05         -0.78         7.19 o                         
 -11   4   3         82.97         83.74        14.65 o                         
 -10   4   3          0.35         -3.84         5.56 o                         
  -9   4   3          9.42         24.04         6.23 o                         
  -8   4   3          1.17          2.64         4.81 o                         
  -7   4   3        476.06        491.61        13.17 o                         
  -6   4   3          2.17          0.25         4.05 o                         
  -5   4   3        618.16        662.56        14.64 o                         
  -4   4   3        647.59        769.14        14.11 o                         
  -3   4   3        877.79        953.36        19.90 o                         
  -2   4   3       1507.83       1780.45        27.68 o                         
  -1   4   3         65.43         74.81         8.38 o                         
   0   4   3      11448.31      11698.63        61.12 o                         
   1   4   3       2032.83       2228.99        26.52 o                         
   2   4   3        243.13        262.77         9.17 o                         
   3   4   3          4.58          9.58         4.18 o                         
   4   4   3        532.38        535.61        13.76 o                         
   5   4   3         93.20        102.33         5.23 o                         
   6   4   3        174.43        181.35         9.52 o                         
   7   4   3        143.42        141.93         8.50 o                         
   8   4   3          0.97          8.97         5.72 o                         
   9   4   3          0.56          2.01         5.31 o                         
  10   4   3        790.71        813.23        26.27 o                         
  11   4   3        214.58        226.60        18.68 o                         
  12   4   3        176.86        175.92        18.94 o                         
  13   4   3         29.13         35.60        12.01 o                         
  14   4   3          2.23         15.94        11.66 o                         
  15   4   3        209.10        217.92        23.03 o                         
  16   4   3         33.83         49.75        15.43 o                         
 -16   5   3         29.85         22.79        23.67 o                         
 -15   5   3        185.82        228.98        49.12 o                         
 -14   5   3         26.15         51.18        20.78 o                         
 -13   5   3         45.05         69.99        15.06 o                         
 -12   5   3         11.53         28.59         8.29 o                         
 -11   5   3         12.09         -2.94         7.91 o                         
 -10   5   3          4.33          5.57         5.44 o                         
  -9   5   3         60.56         65.06         7.50 o                         
  -8   5   3        422.27        393.62        11.13 o                         
  -7   5   3        649.67        631.26        13.92 o                         
  -6   5   3       1496.74       1538.15        23.92 o                         
  -5   5   3        144.25        100.26         6.62 o                         
  -4   5   3         31.53         31.54         6.32 o                         
  -3   5   3       2790.25       2859.48        40.80 o                         
  -2   5   3        268.56        261.55        11.61 o                         
  -1   5   3       1585.91       1505.90        24.07 o                         
   0   5   3       7405.01       7536.70        49.67 o                         
   1   5   3         58.85         86.45         7.36 o                         
   2   5   3        360.80        389.75        11.90 o                         
   3   5   3        794.42        777.47        16.58 o                         
   4   5   3          4.86          9.99         4.24 o                         
   5   5   3        203.04        211.87        13.33 o                         
   6   5   3          7.40          5.48         6.54 o                         
   7   5   3        984.17        986.16        31.15 o                         
   8   5   3        172.08        164.18        12.96 o                         
   9   5   3         86.28        117.55        11.85 o                         
  10   5   3          0.96          7.27         7.83 o                         
  11   5   3        329.25        288.00        16.38 o                         
  12   5   3        243.98        297.82        22.28 o                         
  13   5   3         92.69        117.38        16.36 o                         
  14   5   3        405.14        371.55        31.22 o                         
  15   5   3         52.53         40.45        14.71 o                         
  16   5   3          7.65         32.02        29.14 o                         
 -16   6   3         14.26         85.38        35.03 o                         
 -15   6   3         35.44         58.45        21.01 o                         
 -14   6   3         49.00        100.12        26.62 o                         
 -13   6   3         51.94         41.94        16.30 o                         
 -12   6   3         44.38         31.22        11.94 o                         
 -11   6   3         14.38         29.80         7.52 o                         
 -10   6   3        364.84        345.94        16.56 o                         
  -9   6   3        962.15       1017.37        25.36 o                         
  -8   6   3         50.69         59.76         5.80 o                         
  -7   6   3       1127.45       1140.24        20.13 o                         
  -6   6   3        293.26        302.85        10.28 o                         
  -5   6   3        157.89        180.83         7.59 o                         
  -4   6   3        319.65        325.56        14.30 o                         
  -3   6   3        166.13        141.48         9.77 o                         
  -2   6   3         67.48         66.15         7.78 o                         
  -1   6   3        537.52        486.64        11.85 o                         
   0   6   3          3.02         11.45         5.07 o                         
   1   6   3        101.87         89.53         7.72 o                         
   2   6   3         29.92         15.23         6.06 o                         
   3   6   3          0.25          5.91         5.65 o                         
   4   6   3        495.02        494.92        15.88 o                         
   5   6   3        380.77        323.40        19.65 o                         
   6   6   3        340.42        350.39        19.47 o                         
   7   6   3       1614.08       1612.21        41.34 o                         
   8   6   3        256.86        255.97        18.55 o                         
   9   6   3        225.56        226.61        18.02 o                         
  10   6   3         54.87         55.70         9.87 o                         
  11   6   3        272.48        274.16        19.06 o                         
  12   6   3        220.39        221.44        17.16 o                         
  13   6   3          9.22          5.35        13.16 o                         
  14   6   3         71.87        124.42        26.98 o                         
  15   6   3         54.57        105.90        31.61 o                         
 -15   7   3        128.15         94.55        24.86 o                         
 -14   7   3         59.23         41.73        19.29 o                         
 -13   7   3         77.01         60.36        19.66 o                         
 -12   7   3         27.92         35.47        11.22 o                         
 -11   7   3        206.95        208.63        19.27 o                         
 -10   7   3        369.78        359.44        17.42 o                         
  -9   7   3        504.30        509.29        22.53 o                         
  -8   7   3       1126.55       1089.25        31.20 o                         
  -7   7   3        617.54        639.99        20.44 o                         
  -6   7   3         81.60         82.12         8.65 o                         
  -5   7   3          5.55         14.34         6.71 o                         
  -4   7   3        569.30        536.18        18.95 o                         
  -3   7   3        565.56        508.59        18.47 o                         
  -2   7   3        600.97        621.10        19.87 o                         
  -1   7   3        492.40        461.12        17.21 o                         
   0   7   3        903.30        857.88        24.62 o                         
   1   7   3       1932.92       2030.34        32.37 o                         
   2   7   3          3.91         -0.92         5.25 o                         
   3   7   3       1700.49       1655.88        28.09 o                         
   4   7   3       1740.82       1690.19        28.59 o                         
   5   7   3         40.02         50.44         7.19 o                         
   6   7   3        224.88        219.43        18.85 o                         
   7   7   3       1013.06        950.49        33.66 o                         
   8   7   3        308.66        338.81        21.38 o                         
   9   7   3         12.75         13.72         9.86 o                         
  10   7   3        402.70        400.26        24.86 o                         
  11   7   3        254.78        262.56        17.26 o                         
  12   7   3          0.62         20.55         8.82 o                         
  13   7   3          5.91         26.48        14.31 o                         
  14   7   3         94.49        111.69        19.99 o                         
  15   7   3        193.96        209.48        42.83 o                         
 -15   8   3          9.99         73.47        33.52 o                         
 -14   8   3          0.08          5.86        18.88 o                         
 -13   8   3         30.61         28.63        11.85 o                         
 -12   8   3          0.03          6.48        10.77 o                         
 -11   8   3         14.65         18.08        12.03 o                         
 -10   8   3        224.57        188.07        17.91 o                         
  -9   8   3        173.74        179.17        17.35 o                         
  -8   8   3        170.64        163.93        19.76 o                         
  -7   8   3         18.32         10.83         6.35 o                         
  -6   8   3         70.14         70.94         9.26 o                         
  -5   8   3        623.59        603.61        21.52 o                         
  -4   8   3        559.98        609.48        21.54 o                         
  -3   8   3        277.29        271.38        14.85 o                         
  -2   8   3        124.54        128.91        13.26 o                         
  -1   8   3        405.49        342.72        16.11 o                         
   0   8   3          5.62          5.78         4.87 o                         
   1   8   3        884.47        787.03        17.66 o                         
   2   8   3          0.01          6.18         5.89 o                         
   3   8   3        156.33        147.57        14.11 o                         
   4   8   3         37.00         29.80         7.49 o                         
   5   8   3         24.54         23.82        11.14 o                         
   6   8   3         17.30         29.75        12.25 o                         
   7   8   3          0.16          0.71        11.06 o                         
   8   8   3         72.34         53.41        15.80 o                         
   9   8   3        147.77        147.99        16.19 o                         
  10   8   3         78.51         91.81        14.98 o                         
  11   8   3         24.64         27.22        10.95 o                         
  12   8   3         14.26         15.16        10.35 o                         
  13   8   3          1.03         25.91        14.52 o                         
 -14   9   3        291.60        310.45        66.50 o                         
 -13   9   3          6.57         24.12        12.45 o                         
 -12   9   3         33.90         45.91        13.62 o                         
 -11   9   3          6.45         14.02        14.55 o                         
 -10   9   3          4.80          3.27        10.47 o                         
  -9   9   3          5.57         13.00         9.89 o                         
  -8   9   3          5.82         16.11        11.86 o                         
  -7   9   3        300.24        281.81        24.40 o                         
  -6   9   3        577.33        633.63        25.65 o                         
  -5   9   3        198.99        187.87        13.63 o                         
  -4   9   3         77.54         81.62        10.76 o                         
  -3   9   3         33.49         41.20         8.78 o                         
  -2   9   3       1182.90       1116.11        29.74 o                         
  -1   9   3          0.50          6.73         8.93 o                         
   0   9   3        981.24        993.80        32.34 o                         
   1   9   3        208.40        212.46        14.10 o                         
   2   9   3        161.01        183.70        12.02 o                         
   3   9   3        109.47         79.52         8.67 o                         
   4   9   3        525.94        512.28        18.38 o                         
   5   9   3       1089.92       1087.65        28.51 o                         
   6   9   3         24.56         41.50        14.05 o                         
   7   9   3        210.87        250.13        22.77 o                         
   8   9   3        405.88        411.96        27.81 o                         
   9   9   3         62.24         75.08        17.75 o                         
  10   9   3        176.85        179.01        27.77 o                         
  11   9   3        184.81        200.18        20.46 o                         
  12   9   3         39.22         52.12        10.93 o                         
  13   9   3         91.92         93.86        37.49 o                         
 -14  10   3          0.14         34.07        27.36 o                         
 -13  10   3         48.74         81.26        20.78 o                         
 -12  10   3        192.45        254.74        31.24 o                         
 -11  10   3         40.71         57.26        15.36 o                         
 -10  10   3        518.46        471.68        29.12 o                         
  -9  10   3        364.36        378.79        29.94 o                         
  -8  10   3          3.65         12.63        13.00 o                         
  -7  10   3        180.93        212.95        22.29 o                         
  -6  10   3        230.37        207.88        15.11 o                         
  -5  10   3         37.89         59.86        10.17 o                         
  -4  10   3         43.41         22.61         8.21 o                         
  -3  10   3         60.66         74.18        10.72 o                         
  -2  10   3        563.57        546.80        22.85 o                         
  -1  10   3         30.59         12.18         9.38 o                         
   0  10   3         73.41         72.62        12.26 o                         
   1  10   3        190.68        171.99        13.50 o                         
   2  10   3         30.15         33.11         9.44 o                         
   3  10   3         30.05         18.06         8.13 o                         
   4  10   3         15.64         25.28         6.86 o                         
   5  10   3        140.57        144.31        18.29 o                         
   6  10   3          6.30         17.26        12.17 o                         
   7  10   3          4.35          7.33        13.08 o                         
   8  10   3         69.56         59.43        12.76 o                         
   9  10   3         13.92          6.11        12.07 o                         
  10  10   3         25.70         31.62        11.24 o                         
  11  10   3        133.28        174.05        20.13 o                         
  12  10   3         25.96         36.57        12.98 o                         
  13  10   3          0.46         38.17        23.53 o                         
 -12  11   3          0.01         32.66        15.26 o                         
 -11  11   3          1.36         21.48        15.44 o                         
 -10  11   3         76.62        125.19        18.73 o                         
  -9  11   3          1.32         -8.15        14.36 o                         
  -8  11   3         36.99         36.66        13.87 o                         
  -7  11   3         17.45         58.82        16.29 o                         
  -6  11   3        376.12        313.28        26.91 o                         
  -5  11   3         55.99         53.96        10.82 o                         
  -4  11   3        180.89        161.43        14.67 o                         
  -3  11   3        549.01        560.96        24.17 o                         
  -2  11   3         19.00         19.36         9.46 o                         
  -1  11   3         37.32         34.73        11.23 o                         
   0  11   3        350.58        355.73        23.04 o                         
   1  11   3        397.34        385.29        23.40 o                         
   2  11   3         35.47         59.96        13.44 o                         
   3  11   3        265.16        206.03        15.26 o                         
   4  11   3        129.78        141.16        15.03 o                         
   5  11   3         45.48         34.60        19.43 o                         
   6  11   3        154.96        133.28        48.78 o                         
   7  11   3        111.83        134.85        29.26 o                         
   8  11   3         31.62         34.74        19.33 o                         
   9  11   3          0.09         -4.19        10.81 o                         
  10  11   3         36.84         39.54        14.27 o                         
  11  11   3        114.89        185.68        24.41 o                         
  12  11   3         17.45         14.37        26.54 o                         
 -11  12   3          1.29         32.76        26.06 o                         
 -10  12   3         98.68        114.10        17.85 o                         
  -9  12   3        136.79        116.08        20.61 o                         
  -8  12   3        189.73        163.01        23.49 o                         
  -7  12   3         29.37         15.07        17.38 o                         
  -6  12   3        348.71        332.12        28.12 o                         
  -5  12   3        135.84        147.90        16.95 o                         
  -4  12   3          2.21          0.39         9.15 o                         
  -3  12   3         49.88         24.30        10.82 o                         
  -2  12   3         24.83         19.52        12.16 o                         
  -1  12   3         13.12         19.61        13.79 o                         
   0  12   3         16.57         13.26         9.53 o                         
   1  12   3         52.51         87.43        14.83 o                         
   2  12   3         61.55         46.00        12.59 o                         
   3  12   3          0.54          8.41        10.09 o                         
   4  12   3          0.23          2.86        53.98 o                         
   5  12   3          0.58        -15.23        15.23 o                         
   6  12   3         37.67         22.96        53.70 o                         
   7  12   3          0.33         13.63        15.99 o                         
   8  12   3         50.11         70.67        38.31 o                         
   9  12   3         19.18         24.67        16.02 o                         
  10  12   3          0.50         -2.33        23.81 o                         
  -8  13   3          0.23        -11.72        15.55 o                         
  -7  13   3        184.26        125.16        27.08 o                         
  -6  13   3        178.79        142.92        28.33 o                         
  -5  13   3          9.50          9.01        38.52 o                         
  -4  13   3        323.05        392.21        26.53 o                         
  -3  13   3         35.35         33.10        16.35 o                         
  -2  13   3          2.85         27.96        11.40 o                         
  -1  13   3         20.66         34.11        12.01 o                         
   0  13   3         70.02         62.01        14.10 o                         
   1  13   3         47.03         47.88        13.00 o                         
   2  13   3         26.15         26.18        10.82 o                         
   3  13   3          1.89         26.31        12.80 o                         
   4  13   3         19.11         40.07        18.23 o                         
   5  13   3          5.00         18.36        20.87 o                         
   6  13   3         75.76         64.48        71.56 o                         
   7  13   3        137.11        132.00        39.88 o                         
  -6  14   3         44.66         43.32        21.33 o                         
  -5  14   3         49.49         61.42        25.01 o                         
  -4  14   3          0.57         -7.99        13.88 o                         
  -3  14   3         34.69         38.28        14.64 o                         
  -2  14   3          1.27        -10.43        10.65 o                         
  -1  14   3          0.71         11.09        11.30 o                         
   0  14   3         32.25         15.06        14.69 o                         
   1  14   3          9.47         30.98        11.38 o                         
   2  14   3        222.48        307.11        24.93 o                         
   3  14   3         21.97         -6.53        17.77 o                         
   4  14   3        230.71        268.00        36.91 o                         
   5  14   3         57.13         53.46        38.72 o                         
  -3  15   3          0.49          6.56        14.54 o                         
  -2  15   3         19.88         25.73        14.02 o                         
  -1  15   3          1.01          5.13        12.36 o                         
   0  15   3         15.13          1.96        13.60 o                         
   1  15   3          0.30         30.07        13.16 o                         
   2  15   3        107.61        160.08        43.78 o                         
 -17   0   4         28.38         53.00        23.21 o                         
 -16   0   4          7.40          8.78        12.75 o                         
 -15   0   4         24.74         24.90        12.26 o                         
 -14   0   4          1.77          2.19        14.23 o                         
 -13   0   4        579.51        575.23        41.65 o                         
 -12   0   4          1.57         -8.73        16.59 o                         
 -11   0   4         48.73         36.85         9.19 o                         
 -10   0   4        303.06        242.18        16.71 o                         
  -9   0   4         19.93         19.83         8.14 o                         
  -8   0   4        817.16        887.93        34.46 o                         
  -7   0   4       1380.21       1462.15        38.43 o                         
  -6   0   4       2657.59       2801.29        49.87 o                         
  -5   0   4       1770.14       1746.26        37.33 o                         
  -4   0   4        401.07        484.84        22.27 o                         
  -3   0   4      31460.58      32751.21       157.19 o                         
  -2   0   4         19.34          5.90         4.79 o                         
  -1   0   4      22637.01      21833.82        87.28 o                         
   0   0   4      37943.19      38636.89       201.00 o                         
   1   0   4        143.60        119.23         5.65 o                         
   2   0   4        790.47        856.89        24.08 o                         
   3   0   4        387.53        365.87        13.30 o                         
   4   0   4        900.88        848.91        20.85 o                         
   5   0   4        442.07        343.33        12.06 o                         
   6   0   4        436.90        490.64        16.27 o                         
   7   0   4       4190.41       4375.60        38.93 o                         
   8   0   4       5642.55       5574.26        45.12 o                         
   9   0   4       1526.86       1497.29        36.52 o                         
  10   0   4        615.26        631.05        25.14 o                         
  11   0   4       1916.29       2002.97        59.50 o                         
  12   0   4         49.87         38.41        14.83 o                         
  13   0   4         26.37          8.88        11.66 o                         
  14   0   4         74.80         29.82        17.87 o                         
  15   0   4         43.21         19.00        36.05 o                         
  16   0   4         47.19         53.36        31.74 o                         
 -18   1   4          0.51         15.46        24.08 o                         
 -17   1   4          1.37         -3.54        11.88 o                         
 -16   1   4        213.81        187.80        21.73 o                         
 -15   1   4          0.07          9.71        10.90 o                         
 -14   1   4         89.37        110.28        19.33 o                         
 -13   1   4         11.16         17.34         9.83 o                         
 -12   1   4          4.40          1.39         9.46 o                         
 -11   1   4         26.77         32.64         7.64 o                         
 -10   1   4         17.45         11.63         5.42 o                         
  -9   1   4        225.46        216.46         9.97 o                         
  -8   1   4         33.92         33.55         5.08 o                         
  -7   1   4         37.88         23.81         5.08 o                         
  -6   1   4        277.17        282.64         9.64 o                         
  -5   1   4        324.62        275.61         8.27 o                         
  -4   1   4       3377.43       3644.38        29.79 o                         
  -3   1   4        557.61        518.81        12.91 o                         
  -2   1   4      10018.34       9954.96        37.36 o                         
  -1   1   4      18818.13      19386.13       166.11 o                         
   0   1   4         10.14          2.70         3.00 o                         
   1   1   4       1758.28       1585.10        12.97 o                         
   2   1   4        924.37       1089.35        16.07 o                         
   3   1   4         13.49         17.60         3.04 o                         
   4   1   4       1745.89       1755.32        16.95 o                         
   5   1   4        811.22        799.80        11.21 o                         
   6   1   4        779.13        935.30        11.00 o                         
   7   1   4        219.63        259.92         6.70 o                         
   8   1   4        230.05        220.14         9.28 o                         
   9   1   4         14.64          0.43         3.79 o                         
  10   1   4        284.53        275.26        15.75 o                         
  11   1   4        256.11        251.43        16.38 o                         
  12   1   4        113.47         80.72        11.84 o                         
  13   1   4         21.47         48.80        11.74 o                         
  14   1   4          0.01         -7.79        10.45 o                         
  15   1   4         29.19         18.64        12.52 o                         
  16   1   4          0.46         45.06        20.74 o                         
 -18   2   4          7.25         -7.66        26.27 o                         
 -17   2   4          0.29         -0.46        14.79 o                         
 -16   2   4          0.33          2.97        15.03 o                         
 -15   2   4         29.01         39.94        12.66 o                         
 -14   2   4        196.20        166.24        15.67 o                         
 -13   2   4        734.81        754.42        29.32 o                         
 -12   2   4        163.30        180.81        11.59 o                         
 -11   2   4        531.06        494.12        17.13 o                         
 -10   2   4        262.02        223.48         9.79 o                         
  -9   2   4        889.82        943.20        18.97 o                         
  -8   2   4          0.44          5.06         4.14 o                         
  -7   2   4         51.79         32.14         6.40 o                         
  -6   2   4       1329.11       1343.68        17.62 o                         
  -5   2   4       2780.53       3083.69        20.80 o                         
  -4   2   4       1538.82       1567.69        20.04 o                         
  -3   2   4         91.17        137.48         5.13 o                         
  -2   2   4       3270.35       3244.59        39.70 o                         
  -1   2   4          1.28         -0.69         3.13 o                         
   0   2   4        220.76        293.32        14.70 o                         
   1   2   4         69.67         59.86         4.95 o                         
   2   2   4       3654.20       3607.69        34.88 o                         
   3   2   4        544.15        611.67        14.59 o                         
   4   2   4        278.75        402.35         8.10 o                         
   5   2   4       1156.88       1124.44        14.88 o                         
   6   2   4        210.21        204.84         7.59 o                         
   7   2   4       1053.15        997.58        17.40 o                         
   8   2   4       2909.90       2870.12        33.00 o                         
   9   2   4        152.27        150.91         8.85 o                         
  10   2   4        168.24        173.45        23.72 o                         
  11   2   4        148.32        159.95        16.58 o                         
  12   2   4        628.30        618.68        30.79 o                         
  13   2   4         14.18          2.31        10.87 o                         
  14   2   4         18.68         35.88        12.94 o                         
  15   2   4         40.95         61.35        14.87 o                         
  16   2   4        197.55        236.64        26.90 o                         
 -17   3   4          4.31         20.68        18.05 o                         
 -16   3   4         67.78         81.34        29.68 o                         
 -15   3   4         11.22         34.08        13.98 o                         
 -14   3   4         87.21         77.14        12.52 o                         
 -13   3   4         55.85         37.08        10.28 o                         
 -12   3   4         25.36         21.48         6.79 o                         
 -11   3   4        205.31        184.24        12.09 o                         
 -10   3   4        118.97        114.67         9.57 o                         
  -9   3   4       1223.69       1243.50        21.70 o                         
  -8   3   4          2.18          3.57         4.67 o                         
  -7   3   4        284.77        242.21         8.67 o                         
  -6   3   4        372.64        386.80         9.67 o                         
  -5   3   4        382.20        360.52        10.28 o                         
  -4   3   4        904.47       1016.08        16.56 o                         
  -3   3   4        814.09        928.72        11.85 o                         
  -2   3   4       6504.94       6342.05        43.53 o                         
  -1   3   4       1413.12       1399.44        23.86 o                         
   0   3   4         29.98         12.02         6.09 o                         
   1   3   4        255.03        313.27        13.81 o                         
   2   3   4       1047.17       1112.78        33.24 o                         
   3   3   4        279.11        370.74        15.51 o                         
   4   3   4        410.90        366.18         8.40 o                         
   5   3   4        598.06        619.48        13.19 o                         
   6   3   4          3.68          1.16         3.19 o                         
   7   3   4        112.79         92.21         6.15 o                         
   8   3   4          0.63         -3.60         4.10 o                         
   9   3   4        840.02        864.24        25.20 o                         
  10   3   4        231.91        215.03        13.95 o                         
  11   3   4         18.40          7.10        10.48 o                         
  12   3   4        131.42        107.58        15.47 o                         
  13   3   4          2.73          8.91        11.45 o                         
  14   3   4         56.85         79.59        15.26 o                         
  15   3   4         23.09         48.42        14.43 o                         
  16   3   4        275.68        357.71        32.56 o                         
 -16   4   4         11.16         54.20        21.02 o                         
 -15   4   4         17.49         41.72        19.14 o                         
 -14   4   4        263.05        263.25        25.81 o                         
 -13   4   4        105.67         98.51        11.83 o                         
 -12   4   4         84.19         96.16         9.45 o                         
 -11   4   4         78.83         68.47         8.52 o                         
 -10   4   4        186.15        178.23        11.50 o                         
  -9   4   4        335.66        301.99        10.88 o                         
  -8   4   4         39.81         33.17         4.88 o                         
  -7   4   4        303.06        282.50         9.68 o                         
  -6   4   4        378.22        356.17        11.86 o                         
  -5   4   4       1302.27       1273.11        20.10 o                         
  -4   4   4          6.01         10.67         3.25 o                         
  -3   4   4        339.06        262.34        11.81 o                         
  -2   4   4        108.34         96.29         7.43 o                         
  -1   4   4        325.87        268.91         8.22 o                         
   0   4   4         52.48         61.35         8.06 o                         
   1   4   4       1717.80       1678.23        46.26 o                         
   2   4   4       2196.35       2473.60        25.31 o                         
   3   4   4          3.49          4.81         3.15 o                         
   4   4   4       1541.67       1525.51        24.87 o                         
   5   4   4        155.41        139.72         5.51 o                         
   6   4   4        541.46        526.17        21.36 o                         
   7   4   4        122.43        106.10         7.04 o                         
   8   4   4       1601.42       1562.51        28.10 o                         
   9   4   4        609.09        557.95        18.62 o                         
  10   4   4          2.05          5.36         6.61 o                         
  11   4   4         74.94         55.86        18.05 o                         
  12   4   4        308.42        282.94        24.33 o                         
  13   4   4         44.23         23.35        14.61 o                         
  14   4   4          2.55         17.62        11.51 o                         
  15   4   4          5.26         31.38        12.97 o                         
  16   4   4         47.85         63.00        30.01 o                         
 -16   5   4         10.22         -7.33        18.68 o                         
 -15   5   4        109.34        117.78        26.50 o                         
 -14   5   4        160.16        202.31        31.59 o                         
 -13   5   4         14.01         13.08        10.93 o                         
 -12   5   4         53.89         59.38        13.33 o                         
 -11   5   4         25.84         24.54         7.20 o                         
 -10   5   4         29.67         44.77         6.92 o                         
  -9   5   4         47.73         30.26         6.42 o                         
  -8   5   4          0.16          5.63         4.20 o                         
  -7   5   4          0.02         -5.11         5.11 o                         
  -6   5   4        512.54        505.84        14.18 o                         
  -5   5   4         53.73         47.42         4.71 o                         
  -4   5   4          4.26         22.28         6.90 o                         
  -3   5   4        501.60        563.50        19.33 o                         
  -2   5   4        637.73        705.33        26.23 o                         
  -1   5   4        355.97        333.26         9.37 o                         
   0   5   4        821.94        809.38        17.20 o                         
   1   5   4       1577.30       1579.82        25.20 o                         
   2   5   4        171.69        193.83         7.26 o                         
   3   5   4         58.86         85.01         9.64 o                         
   4   5   4       1217.07       1337.77        30.14 o                         
   5   5   4        628.26        676.52        17.06 o                         
   6   5   4        361.54        336.85        11.80 o                         
   7   5   4        328.80        391.48        20.61 o                         
   8   5   4          4.87         -2.12         6.50 o                         
   9   5   4         91.59         81.84         9.77 o                         
  10   5   4        585.61        565.23        29.58 o                         
  11   5   4        202.39        183.03        13.47 o                         
  12   5   4         67.40         37.14        10.88 o                         
  13   5   4         20.94          6.03        11.96 o                         
  14   5   4         21.57         43.18        16.76 o                         
  15   5   4         40.83         54.58        19.28 o                         
  16   5   4         33.09         35.03        22.17 o                         
 -16   6   4         56.85        118.49        36.26 o                         
 -15   6   4        138.98        140.69        28.01 o                         
 -14   6   4         23.45         78.35        24.49 o                         
 -13   6   4        222.13        254.57        30.83 o                         
 -12   6   4        173.70        155.59        18.67 o                         
 -11   6   4          0.04          6.77         7.81 o                         
 -10   6   4          7.71         17.31         7.23 o                         
  -9   6   4        533.16        498.44        18.75 o                         
  -8   6   4        357.71        331.24        11.40 o                         
  -7   6   4       1193.73       1153.39        20.49 o                         
  -6   6   4       2991.15       3024.03        35.11 o                         
  -5   6   4          0.10          7.47         6.41 o                         
  -4   6   4        295.29        312.20        14.27 o                         
  -3   6   4         15.17          2.63         6.31 o                         
  -2   6   4         95.54        111.30         9.62 o                         
  -1   6   4       1769.84       1757.96        32.36 o                         
   0   6   4         56.70         34.85         5.47 o                         
   1   6   4        112.65        111.84         8.28 o                         
   2   6   4          0.09         12.46         5.16 o                         
   3   6   4        140.14        191.91        10.99 o                         
   4   6   4         13.36          7.98         7.68 o                         
   5   6   4        224.40        223.13        12.18 o                         
   6   6   4         13.99         16.83         9.24 o                         
   7   6   4         20.35         21.18         9.66 o                         
   8   6   4        153.07        165.44        13.25 o                         
   9   6   4        114.11        148.44        16.19 o                         
  10   6   4        178.44        149.35        12.85 o                         
  11   6   4        142.04        163.51        14.76 o                         
  12   6   4         29.88         52.61        13.19 o                         
  13   6   4         66.86         71.79        17.00 o                         
  14   6   4         22.15         18.82        17.91 o                         
  15   6   4         67.28         36.26        23.12 o                         
 -15   7   4        141.35        119.16        28.59 o                         
 -14   7   4          0.77         -6.84        15.77 o                         
 -13   7   4         13.83         42.54        17.12 o                         
 -12   7   4         45.74         61.28        14.74 o                         
 -11   7   4        124.37        106.28        12.53 o                         
 -10   7   4          1.01          0.01         7.98 o                         
  -9   7   4         53.03         45.85        11.96 o                         
  -8   7   4          0.29         10.69         7.13 o                         
  -7   7   4         21.67         31.41         6.30 o                         
  -6   7   4        303.92        322.32        22.02 o                         
  -5   7   4        534.29        528.75        19.58 o                         
  -4   7   4        658.35        672.68        21.59 o                         
  -3   7   4        147.81        176.10        12.19 o                         
  -2   7   4         29.89         18.36         7.09 o                         
  -1   7   4       1063.73        916.04        21.26 o                         
   0   7   4          0.84          1.20         5.31 o                         
   1   7   4          1.50         -5.46         5.46 o                         
   2   7   4          7.75         13.77         5.63 o                         
   3   7   4         50.42         61.48         7.15 o                         
   4   7   4        328.87        290.07        12.60 o                         
   5   7   4          9.57         15.42         6.02 o                         
   6   7   4        124.93        126.35        16.21 o                         
   7   7   4         13.41         15.69         9.50 o                         
   8   7   4        309.75        286.14        20.15 o                         
   9   7   4         83.89         77.68        14.03 o                         
  10   7   4         19.81         31.74        10.58 o                         
  11   7   4          0.10          2.40         7.29 o                         
  12   7   4         12.51          0.46        12.72 o                         
  13   7   4         57.60         62.00        16.79 o                         
  14   7   4          0.17        -27.19        27.30 o                         
 -14   8   4        126.92        163.27        28.47 o                         
 -13   8   4         16.34         20.85        18.13 o                         
 -12   8   4        216.06        251.20        22.09 o                         
 -11   8   4         60.55         55.88        13.31 o                         
 -10   8   4        188.89        166.01        17.49 o                         
  -9   8   4          3.95         -2.49        10.05 o                         
  -8   8   4        420.77        341.73        25.23 o                         
  -7   8   4        205.47        233.90        15.34 o                         
  -6   8   4          1.07         -6.79         6.79 o                         
  -5   8   4        228.75        279.33        15.64 o                         
  -4   8   4        718.56        796.43        25.07 o                         
  -3   8   4         61.51         59.66         9.26 o                         
  -2   8   4         53.67         47.46        16.69 o                         
  -1   8   4        171.63        182.24        14.69 o                         
   0   8   4        525.43        515.05        19.22 o                         
   1   8   4         62.01         59.41        12.45 o                         
   2   8   4        302.03        355.10        14.46 o                         
   3   8   4          9.78          4.02         6.78 o                         
   4   8   4        123.86        125.47         9.78 o                         
   5   8   4        242.97        256.37        14.72 o                         
   6   8   4        192.26        164.12        17.63 o                         
   7   8   4        158.53        186.23        17.44 o                         
   8   8   4        237.86        268.26        20.95 o                         
   9   8   4        453.74        487.75        27.77 o                         
  10   8   4          5.45         20.33        10.63 o                         
  11   8   4         66.99         74.65        11.41 o                         
  12   8   4        113.63        116.85        14.33 o                         
  13   8   4         10.83         13.80        15.98 o                         
 -14   9   4         45.61         38.67        29.14 o                         
 -13   9   4         73.19        107.32        20.69 o                         
 -12   9   4         42.57         45.62        18.25 o                         
 -11   9   4          4.26         -0.40        11.33 o                         
 -10   9   4         65.76         95.09        16.06 o                         
  -9   9   4          0.02          7.84        11.81 o                         
  -8   9   4        101.80         84.54        16.00 o                         
  -7   9   4         24.22         29.75         7.86 o                         
  -6   9   4         49.70         29.18         8.26 o                         
  -5   9   4        457.35        404.93        19.49 o                         
  -4   9   4        178.57        146.71        12.80 o                         
  -3   9   4         18.81         21.02         8.23 o                         
  -2   9   4        147.59        116.48        11.77 o                         
  -1   9   4        324.61        340.38        20.32 o                         
   0   9   4        160.28        136.45        13.95 o                         
   1   9   4        593.16        517.14        21.08 o                         
   2   9   4        479.74        460.51        16.88 o                         
   3   9   4        299.23        278.67        13.79 o                         
   4   9   4         98.80        103.27         9.63 o                         
   5   9   4         28.79         45.79        12.03 o                         
   6   9   4         23.32          8.32         9.96 o                         
   7   9   4         70.88         82.19        15.85 o                         
   8   9   4         10.33          0.22         9.49 o                         
   9   9   4          3.84          7.46         9.66 o                         
  10   9   4         75.08        109.45        17.69 o                         
  11   9   4         18.34          4.17        10.23 o                         
  12   9   4          9.33         12.53        14.22 o                         
  13   9   4          7.30         26.88        19.55 o                         
 -14  10   4        249.87        294.72        52.27 o                         
 -13  10   4        138.41        191.61        33.17 o                         
 -12  10   4          0.01         19.69        21.76 o                         
 -11  10   4         15.76         15.00        14.00 o                         
 -10  10   4        140.10        189.08        27.61 o                         
  -9  10   4         18.30          4.67        12.96 o                         
  -8  10   4         56.03         49.75        14.26 o                         
  -7  10   4        156.66        146.75        19.89 o                         
  -6  10   4        370.19        389.94        20.15 o                         
  -5  10   4          7.99         18.09         8.36 o                         
  -4  10   4         28.41         17.59         7.77 o                         
  -3  10   4         17.93         26.67        11.42 o                         
  -2  10   4         53.85         52.49         8.98 o                         
  -1  10   4         90.71        115.23        14.43 o                         
   0  10   4        449.86        454.99        24.02 o                         
   1  10   4          0.06         10.68         7.57 o                         
   2  10   4         11.95         17.65         8.64 o                         
   3  10   4         73.56         60.30        10.23 o                         
   4  10   4         12.82         18.57         7.07 o                         
   5  10   4        505.81        447.65        28.80 o                         
   6  10   4         21.18         46.88        13.58 o                         
   7  10   4        191.24        201.20        22.39 o                         
   8  10   4        225.81        247.26        21.41 o                         
   9  10   4         11.50         -4.69        11.05 o                         
  10  10   4         19.89         45.51        12.78 o                         
  11  10   4        108.61        161.17        19.49 o                         
  12  10   4         48.11         51.07        20.31 o                         
 -13  11   4         19.63          1.92        18.61 o                         
 -12  11   4         46.05         55.40        15.85 o                         
 -11  11   4          3.99         11.95        12.30 o                         
 -10  11   4          6.57          8.71        12.65 o                         
  -9  11   4          0.00        -12.33        12.52 o                         
  -8  11   4          2.68         29.48        16.47 o                         
  -7  11   4          4.88         -2.67        12.41 o                         
  -6  11   4         13.74         18.25         9.50 o                         
  -5  11   4          0.24         -0.48         8.50 o                         
  -4  11   4        508.51        504.58        23.70 o                         
  -3  11   4        306.97        272.44        22.05 o                         
  -2  11   4          4.17        -10.34        10.34 o                         
  -1  11   4          0.38          4.57        12.66 o                         
   0  11   4        118.71        131.22        12.93 o                         
   1  11   4          4.16          0.20         8.27 o                         
   2  11   4        175.89        158.68        13.78 o                         
   3  11   4         34.92         27.69         8.28 o                         
   4  11   4          0.01         -8.69        11.57 o                         
   5  11   4         73.38         80.23        25.24 o                         
   6  11   4          6.07        -10.09        16.02 o                         
   7  11   4          6.13          2.56        21.41 o                         
   8  11   4          7.36         26.93        16.57 o                         
   9  11   4          1.44         -3.12        11.57 o                         
  10  11   4          8.10         23.77        16.48 o                         
  11  11   4          3.55        -20.77        21.89 o                         
 -11  12   4          9.47         -3.76        34.07 o                         
 -10  12   4         46.24         46.65        14.35 o                         
  -9  12   4          7.81         30.47        23.81 o                         
  -8  12   4         29.66         35.25        17.88 o                         
  -7  12   4         83.26         86.33        18.55 o                         
  -6  12   4         22.93         40.40        13.89 o                         
  -5  12   4        287.96        264.18        19.00 o                         
  -4  12   4         41.36         53.83        12.59 o                         
  -3  12   4        279.79        262.11        34.88 o                         
  -2  12   4        110.92        121.27        15.86 o                         
  -1  12   4          0.32          5.57         9.91 o                         
   0  12   4        154.66        164.32        18.15 o                         
   1  12   4        278.81        319.32        22.75 o                         
   2  12   4         94.18        100.99        14.23 o                         
   3  12   4         10.09          8.45         9.50 o                         
   4  12   4        138.88        151.63        27.98 o                         
   5  12   4        114.14        184.53        30.58 o                         
   6  12   4          0.05        -19.37        19.37 o                         
   7  12   4         12.53         -2.39        17.99 o                         
   8  12   4          5.47          0.10        15.04 o                         
   9  12   4        193.14        202.94        26.83 o                         
 -10  13   4         23.91         28.73        26.00 o                         
  -8  13   4          0.84         23.44        20.26 o                         
  -7  13   4         46.79         63.17        26.27 o                         
  -6  13   4          5.08         37.00        18.56 o                         
  -5  13   4        250.34        325.56        33.33 o                         
  -4  13   4        214.15        259.03        22.41 o                         
  -3  13   4         25.32         20.08        11.13 o                         
  -2  13   4        106.27        120.48        16.87 o                         
  -1  13   4        404.47        485.39        29.23 o                         
   0  13   4         21.72         30.75        11.09 o                         
   1  13   4        171.18        181.07        18.79 o                         
   2  13   4        240.20        245.37        21.40 o                         
   3  13   4        159.63        171.04        29.64 o                         
   4  13   4          2.58         20.60        38.11 o                         
   5  13   4         60.95         79.17        56.99 o                         
   6  13   4         15.83         10.70        18.57 o                         
   7  13   4          0.17         12.38        49.05 o                         
  -6  14   4        125.31        154.05        30.80 o                         
  -5  14   4         19.47         30.72        71.01 o                         
  -4  14   4         73.96         55.63        12.75 o                         
  -3  14   4         79.10         89.82        15.51 o                         
  -2  14   4        107.94        121.84        19.71 o                         
  -1  14   4          7.93          8.52        21.82 o                         
   0  14   4        227.78        248.69        23.51 o                         
   1  14   4         99.93        114.45        19.20 o                         
   2  14   4          0.02         24.94        12.73 o                         
   3  14   4         23.52         42.07        29.96 o                         
   4  14   4          3.74         41.01        22.56 o                         
  -3  15   4        156.99        154.45        22.37 o                         
  -2  15   4         13.08         30.81        12.39 o                         
  -1  15   4          6.30         23.81        13.37 o                         
   0  15   4         85.45        146.98        19.32 o                         
   1  15   4         22.02         11.61        10.11 o                         
 -18   1   5         66.83        123.28        38.04 o                         
 -17   1   5         35.84         29.93        13.02 o                         
 -16   1   5        179.88        179.06        17.94 o                         
 -15   1   5        146.43        137.70        15.66 o                         
 -14   1   5          0.81         -2.47         9.73 o                         
 -13   1   5        383.73        382.66        24.06 o                         
 -12   1   5         16.42          2.06         6.70 o                         
 -11   1   5         29.09         20.95         8.53 o                         
 -10   1   5          4.18         -2.48         5.15 o                         
  -9   1   5        189.07        177.28         9.90 o                         
  -8   1   5       1092.14       1048.89        21.75 o                         
  -7   1   5        225.91        211.87         9.91 o                         
  -6   1   5        494.16        486.35         9.85 o                         
  -5   1   5       1688.72       1631.89        19.76 o                         
  -4   1   5       2352.76       2436.53        25.69 o                         
  -3   1   5        905.01        956.66        12.29 o                         
  -2   1   5        896.22        864.03        13.33 o                         
  -1   1   5       1190.21       1113.15        12.86 o                         
   0   1   5       2156.12       2099.26        19.13 o                         
   1   1   5        154.97        141.80         5.49 o                         
   2   1   5       6762.00       6377.35        32.24 o                         
   3   1   5       1173.90       1196.40        15.75 o                         
   4   1   5        624.00        672.99        13.97 o                         
   5   1   5         72.56         60.66         5.31 o                         
   6   1   5       1567.06       1545.77        18.02 o                         
   7   1   5        119.72        126.69         5.87 o                         
   8   1   5         55.45         43.92         5.84 o                         
   9   1   5         68.29         68.40         7.88 o                         
  10   1   5         10.12         11.39         6.25 o                         
  11   1   5         16.73         16.29         8.72 o                         
  12   1   5        111.47        101.17        13.43 o                         
  13   1   5        394.66        382.82        24.05 o                         
  14   1   5        103.61         89.91        15.30 o                         
  15   1   5         49.81         33.67        12.75 o                         
  16   1   5         57.40         76.16        22.79 o                         
 -17   2   5          1.35         -1.96        16.83 o                         
 -16   2   5         30.73         10.39        11.51 o                         
 -15   2   5         51.64         32.56        16.47 o                         
 -14   2   5          0.27          9.96        10.40 o                         
 -13   2   5         11.82         22.74        15.92 o                         
 -12   2   5        109.95        104.79        10.71 o                         
 -11   2   5          8.61          4.42         6.98 o                         
 -10   2   5        583.86        621.71        15.99 o                         
  -9   2   5          2.51         -1.22         4.42 o                         
  -8   2   5        269.50        275.31        10.38 o                         
  -7   2   5        713.00        754.84        15.63 o                         
  -6   2   5        891.66        974.24        14.99 o                         
  -5   2   5        874.77        881.81        11.49 o                         
  -4   2   5         60.52         69.31         4.93 o                         
  -3   2   5        115.33        116.29         5.75 o                         
  -2   2   5        166.73        159.75         4.84 o                         
  -1   2   5        521.57        479.29         8.99 o                         
   0   2   5        353.60        401.36        12.50 o                         
   1   2   5       3791.59       3864.04        25.55 o                         
   2   2   5       1942.71       1986.19        21.49 o                         
   3   2   5       1736.75       2052.35        23.16 o                         
   4   2   5       1231.44       1349.00        19.45 o                         
   5   2   5        609.65        625.29         9.91 o                         
   6   2   5         67.39         84.58         3.62 o                         
   7   2   5         50.93         48.93         4.98 o                         
   8   2   5         74.32         56.02         5.53 o                         
   9   2   5        202.80        220.96        12.25 o                         
  10   2   5         29.52         29.64        10.74 o                         
  11   2   5        106.39        118.70        13.84 o                         
  12   2   5         53.29         29.22        12.66 o                         
  13   2   5          6.22          3.07        11.73 o                         
  14   2   5          1.93         -8.93        15.15 o                         
  15   2   5          0.00         18.21        23.26 o                         
  16   2   5          0.30         -5.84        26.89 o                         
 -17   3   5         32.48         23.21        19.66 o                         
 -16   3   5        160.95        147.82        19.62 o                         
 -15   3   5         87.37         89.22        16.51 o                         
 -14   3   5         33.27         31.11        11.50 o                         
 -13   3   5        168.34        142.11        12.59 o                         
 -12   3   5        497.80        511.84        20.90 o                         
 -11   3   5        198.99        175.08        11.84 o                         
 -10   3   5        518.64        491.95        14.86 o                         
  -9   3   5        798.64        745.26        17.50 o                         
  -8   3   5        257.75        255.57        10.18 o                         
  -7   3   5        204.32        245.92         9.31 o                         
  -6   3   5       1412.45       1361.75        18.06 o                         
  -5   3   5         82.96         69.45         4.98 o                         
  -4   3   5        749.54        947.26        16.40 o                         
  -3   3   5         70.49        100.54         9.29 o                         
  -2   3   5       1396.88       1337.20        17.66 o                         
  -1   3   5          0.81          2.43         5.35 o                         
   0   3   5       1430.00       1492.25        19.45 o                         
   1   3   5        410.58        576.15        18.84 o                         
   2   3   5       2916.64       2964.14        41.71 o                         
   3   3   5       2552.15       2692.20        38.98 o                         
   4   3   5        207.71        166.32         9.27 o                         
   5   3   5        903.98        915.09        22.49 o                         
   6   3   5        311.76        304.14        11.85 o                         
   7   3   5        193.06        165.41        10.07 o                         
   8   3   5        513.45        508.07        19.33 o                         
   9   3   5         59.60         52.38         8.39 o                         
  10   3   5         11.49         10.73         7.24 o                         
  11   3   5         51.12         38.11        12.47 o                         
  12   3   5        248.08        245.49        21.52 o                         
  13   3   5         40.02         65.79        16.21 o                         
  14   3   5        167.64        153.41        19.39 o                         
  15   3   5          9.44         36.38        16.53 o                         
  16   3   5        182.57        193.18        30.56 o                         
 -16   4   5         36.49         40.78        17.19 o                         
 -15   4   5         24.37         36.14        19.48 o                         
 -14   4   5         12.68         19.21        18.50 o                         
 -13   4   5          4.93         13.76         7.90 o                         
 -12   4   5         74.24         67.91        23.57 o                         
 -11   4   5         18.64         17.60         6.95 o                         
 -10   4   5         37.74         38.05         7.18 o                         
  -9   4   5        187.58        224.27         9.76 o                         
  -8   4   5          5.11         -1.21         4.02 o                         
  -7   4   5        983.27       1030.92        18.37 o                         
  -6   4   5        323.57        340.27        12.07 o                         
  -5   4   5         91.77        129.28         7.63 o                         
  -4   4   5        212.83        219.60         8.63 o                         
  -3   4   5         68.55         77.79         8.08 o                         
  -2   4   5        317.81        361.85         8.84 o                         
  -1   4   5        797.82        793.86        24.07 o                         
   0   4   5       1206.97       1263.90        44.54 o                         
   1   4   5       1002.72       1008.75        31.99 o                         
   2   4   5       1044.59       1007.26        26.77 o                         
   3   4   5        783.21        812.74        21.41 o                         
   4   4   5        448.19        586.04        16.47 o                         
   5   4   5        163.61        176.28         8.89 o                         
   6   4   5         91.81         91.63        10.17 o                         
   7   4   5        206.21        181.73        11.17 o                         
   8   4   5         13.74         19.21         6.59 o                         
   9   4   5        518.83        562.16        19.38 o                         
  10   4   5        792.50        872.13        27.93 o                         
  11   4   5         86.53         66.59        14.84 o                         
  12   4   5         81.36         95.64        14.65 o                         
  13   4   5         30.44         32.85        11.97 o                         
  14   4   5          4.41          8.29        12.80 o                         
  15   4   5          3.83         22.22        16.75 o                         
 -16   5   5         14.44         21.51        18.74 o                         
 -15   5   5         32.51         28.00        66.56 o                         
 -14   5   5          1.36         31.96        20.59 o                         
 -13   5   5        211.25        223.77        18.99 o                         
 -12   5   5          4.45          7.76        10.52 o                         
 -11   5   5        160.08        170.69        15.32 o                         
 -10   5   5         38.62         39.29         6.93 o                         
  -9   5   5         49.76         54.08         6.07 o                         
  -8   5   5        817.05        803.13        16.85 o                         
  -7   5   5          5.60         -2.83         4.60 o                         
  -6   5   5         17.04         15.53         4.63 o                         
  -5   5   5         55.60         43.61         4.50 o                         
  -4   5   5        983.11        955.37        23.39 o                         
  -3   5   5         30.33         30.14         6.98 o                         
  -2   5   5         59.92         40.28         7.76 o                         
  -1   5   5       2128.10       2201.08        25.73 o                         
   0   5   5       1060.44       1131.71        22.94 o                         
   1   5   5         66.42         78.53         8.70 o                         
   2   5   5         39.54         25.55         6.86 o                         
   3   5   5        195.22        204.58         8.44 o                         
   4   5   5        393.08        460.49        15.86 o                         
   5   5   5        164.47        142.17         9.01 o                         
   6   5   5        700.24        640.42        25.09 o                         
   7   5   5          2.62          3.28         7.04 o                         
   8   5   5          4.02          9.56         7.29 o                         
   9   5   5         76.89         72.95         8.85 o                         
  10   5   5          0.29         12.49         7.84 o                         
  11   5   5         60.11         52.30         9.70 o                         
  12   5   5          1.43          4.79        13.92 o                         
  13   5   5        161.46        171.21        21.89 o                         
  14   5   5          4.42         18.00        11.46 o                         
  15   5   5          0.79          1.69        18.54 o                         
 -16   6   5         23.01         18.88        22.85 o                         
 -15   6   5         55.30         51.44        24.84 o                         
 -14   6   5         30.47         48.87        14.55 o                         
 -13   6   5         11.87          6.16        11.10 o                         
 -12   6   5          8.77         20.25        20.77 o                         
 -11   6   5         94.23        101.20        13.87 o                         
 -10   6   5        235.46        246.48        18.46 o                         
  -9   6   5         27.14         41.98         7.69 o                         
  -8   6   5         54.88         49.11         8.51 o                         
  -7   6   5        413.47        408.71        17.76 o                         
  -6   6   5        332.50        374.72        20.64 o                         
  -5   6   5        509.77        554.17        19.85 o                         
  -4   6   5        675.17        668.93        23.72 o                         
  -3   6   5         28.96         37.15        10.39 o                         
  -2   6   5        143.55        155.99        12.78 o                         
  -1   6   5        787.34        841.03        17.22 o                         
   0   6   5        148.77        170.88         9.61 o                         
   1   6   5        168.60        206.69        12.26 o                         
   2   6   5       1786.46       1905.98        31.95 o                         
   3   6   5        109.15        119.27         9.75 o                         
   4   6   5        417.26        398.24        16.33 o                         
   5   6   5         84.81         72.12         8.09 o                         
   6   6   5        198.83        201.09        16.40 o                         
   7   6   5         15.08          9.66         9.01 o                         
   8   6   5         17.76         10.65         7.39 o                         
   9   6   5        141.18        158.48        14.13 o                         
  10   6   5         49.66         69.94        11.25 o                         
  11   6   5         17.67         31.55         9.54 o                         
  12   6   5         42.87         23.39        10.66 o                         
  13   6   5         25.60         46.30        22.16 o                         
  14   6   5         26.81         28.50        24.90 o                         
  15   6   5          9.67          6.84        24.90 o                         
 -15   7   5         13.72         30.02        27.71 o                         
 -14   7   5          8.60          6.99        16.47 o                         
 -13   7   5         31.06         13.42        15.40 o                         
 -12   7   5        643.46        642.61        31.26 o                         
 -11   7   5        261.77        307.85        21.73 o                         
 -10   7   5        183.03        169.39        15.29 o                         
  -9   7   5        388.14        377.26        20.34 o                         
  -8   7   5          1.09          3.05         5.31 o                         
  -7   7   5          0.12         -3.41         6.08 o                         
  -6   7   5          5.84         10.98         7.29 o                         
  -5   7   5        666.82        674.54        22.39 o                         
  -4   7   5        372.01        378.22        16.88 o                         
  -3   7   5        506.70        474.03        18.97 o                         
  -2   7   5        411.75        379.15        16.74 o                         
  -1   7   5        901.50        891.50        34.20 o                         
   0   7   5        615.72        641.33        17.87 o                         
   1   7   5        141.99        130.27        11.67 o                         
   2   7   5        827.75        792.68        20.13 o                         
   3   7   5          1.64         -4.86         9.87 o                         
   4   7   5        815.41        792.52        23.17 o                         
   5   7   5        494.54        432.36        17.67 o                         
   6   7   5          5.71         11.57        10.45 o                         
   7   7   5          1.39         -9.37         9.37 o                         
   8   7   5         40.64         17.17        14.34 o                         
   9   7   5         19.88         21.73        10.80 o                         
  10   7   5          2.22         11.98         8.58 o                         
  11   7   5         10.86         19.81         8.33 o                         
  12   7   5         26.00         25.19        13.98 o                         
  13   7   5        147.51        187.37        30.37 o                         
  14   7   5        141.62        139.42        39.68 o                         
 -14   8   5          4.76         29.97        46.18 o                         
 -13   8   5          0.59         22.53        18.31 o                         
 -12   8   5        159.98        159.29        21.15 o                         
 -11   8   5          5.72          9.90         9.99 o                         
 -10   8   5        399.06        358.19        20.67 o                         
  -9   8   5        585.27        574.33        28.64 o                         
  -8   8   5        451.64        450.88        29.69 o                         
  -7   8   5          3.08          6.37         6.34 o                         
  -6   8   5       1529.00       1539.99        35.14 o                         
  -5   8   5         64.12         59.66        14.45 o                         
  -4   8   5        641.02        576.97        22.28 o                         
  -3   8   5        627.72        559.74        21.14 o                         
  -2   8   5          1.17         -2.34         7.13 o                         
  -1   8   5        122.65         96.74        11.90 o                         
   0   8   5        378.65        413.64        15.11 o                         
   1   8   5        287.03        265.97        13.61 o                         
   2   8   5         80.84         77.30         8.14 o                         
   3   8   5        168.68        191.42        11.45 o                         
   4   8   5        132.60        123.70        10.76 o                         
   5   8   5        449.54        475.37        19.75 o                         
   6   8   5         97.99        105.12        15.78 o                         
   7   8   5        239.48        276.38        20.46 o                         
   8   8   5        179.36        145.58        17.06 o                         
   9   8   5         21.27         12.61        10.98 o                         
  10   8   5         18.85         14.01        10.54 o                         
  11   8   5         18.16         36.06        13.02 o                         
  12   8   5          6.85         23.66        13.06 o                         
  13   8   5         28.75         43.34        21.39 o                         
  14   8   5         50.18         80.18        33.93 o                         
 -14   9   5          2.00         49.64        20.95 o                         
 -13   9   5         53.62         89.38        23.57 o                         
 -12   9   5        216.49        229.58        25.55 o                         
 -11   9   5         74.39         84.24        18.99 o                         
 -10   9   5          0.71         -9.68         9.68 o                         
  -9   9   5        104.32        128.59        20.29 o                         
  -8   9   5        236.63        240.86        23.90 o                         
  -7   9   5        181.67        206.53        15.06 o                         
  -6   9   5        656.43        659.76        24.62 o                         
  -5   9   5        123.33         96.80        11.26 o                         
  -4   9   5         64.79         54.80         9.25 o                         
  -3   9   5        260.28        243.18        15.69 o                         
  -2   9   5        364.03        374.54        18.75 o                         
  -1   9   5        465.99        454.19        22.76 o                         
   0   9   5          1.90         -6.47         8.72 o                         
   1   9   5          5.70          0.91         7.45 o                         
   2   9   5        252.31        225.14        15.98 o                         
   3   9   5        260.24        264.24        13.71 o                         
   4   9   5        212.65        206.73        13.95 o                         
   5   9   5        208.60        170.27        15.71 o                         
   6   9   5        277.90        340.69        25.83 o                         
   7   9   5        245.43        239.64        20.18 o                         
   8   9   5          1.26         18.83        10.99 o                         
   9   9   5        102.14        122.53        17.06 o                         
  10   9   5        227.11        173.92        19.54 o                         
  11   9   5          0.01         17.79        12.75 o                         
  12   9   5        149.65        172.11        19.83 o                         
  13   9   5         30.21          3.42        21.75 o                         
 -14  10   5         91.41        101.66        35.30 o                         
 -13  10   5         42.75         32.62        14.75 o                         
 -12  10   5         45.44         52.02        16.52 o                         
 -11  10   5        220.54        228.94        22.15 o                         
 -10  10   5         72.36         69.50        13.75 o                         
  -9  10   5        135.89         79.41        26.43 o                         
  -8  10   5        239.78        204.72        32.48 o                         
  -7  10   5          1.90         12.00        10.50 o                         
  -6  10   5         40.54         24.01         8.97 o                         
  -5  10   5        103.80         66.00        10.56 o                         
  -4  10   5        100.93         69.02        14.59 o                         
  -3  10   5        240.15        225.84        21.10 o                         
  -2  10   5        209.20        181.48        16.73 o                         
  -1  10   5        121.19        144.15        15.26 o                         
   0  10   5          9.20         10.85         9.68 o                         
   1  10   5          6.23         14.97         7.76 o                         
   2  10   5        106.74        101.47        14.58 o                         
   3  10   5          0.32          0.69         7.04 o                         
   4  10   5        312.80        319.00        20.49 o                         
   5  10   5        400.34        398.07        23.48 o                         
   6  10   5         78.85        101.62        16.11 o                         
   7  10   5        186.43        138.43        16.72 o                         
   8  10   5        135.42        134.16        17.80 o                         
   9  10   5          1.38          6.97        11.17 o                         
  10  10   5        149.30        155.11        19.40 o                         
  11  10   5          0.15        -15.91        16.85 o                         
  12  10   5          3.46         21.85        11.38 o                         
 -13  11   5          8.23          0.68        20.66 o                         
 -12  11   5         25.39         28.24        16.27 o                         
 -11  11   5         20.60         37.85        12.33 o                         
 -10  11   5        109.27         85.66        19.79 o                         
  -9  11   5         36.96         35.94        15.77 o                         
  -8  11   5          0.70         14.62        13.44 o                         
  -7  11   5          7.11          9.58        11.48 o                         
  -6  11   5         22.39         29.33         9.31 o                         
  -5  11   5        208.50        217.81        22.36 o                         
  -4  11   5          0.04          5.65         7.94 o                         
  -3  11   5        348.09        291.64        19.35 o                         
  -2  11   5         70.82         49.23        12.14 o                         
  -1  11   5        118.12        130.17        15.78 o                         
   0  11   5          7.38         -5.60         8.93 o                         
   1  11   5        464.82        483.17        22.93 o                         
   2  11   5        449.39        430.27        26.96 o                         
   3  11   5          0.45          1.08         6.87 o                         
   4  11   5        537.35        478.37        39.37 o                         
   5  11   5        249.72        234.00        35.98 o                         
   6  11   5         80.65         99.71        24.35 o                         
   7  11   5         11.72         55.66        21.98 o                         
   8  11   5         34.14         36.80        15.15 o                         
   9  11   5        227.41        218.05        26.53 o                         
  10  11   5          2.64         19.70        12.41 o                         
  11  11   5         54.82         61.84        18.08 o                         
 -12  12   5          1.65         -2.87        26.54 o                         
 -11  12   5          0.18        -14.03        15.81 o                         
 -10  12   5         53.61         41.74        14.53 o                         
  -9  12   5        336.76        296.95        29.59 o                         
  -8  12   5         48.54         35.07        18.84 o                         
  -7  12   5          5.73         13.59        25.82 o                         
  -6  12   5          2.42          6.97        12.63 o                         
  -5  12   5          1.16          0.43        10.44 o                         
  -4  12   5         84.03         99.88        14.49 o                         
  -3  12   5        167.14        142.85        17.61 o                         
  -2  12   5         74.27        101.98        15.64 o                         
  -1  12   5         26.11         18.12        10.48 o                         
   0  12   5          5.38          4.63        11.13 o                         
   1  12   5          3.35          3.92        10.51 o                         
   2  12   5         92.06         85.82        14.22 o                         
   3  12   5         59.72         50.19        11.60 o                         
   4  12   5        161.25        179.06        28.44 o                         
   5  12   5         21.95          7.04        14.25 o                         
   6  12   5         36.76         95.54        30.85 o                         
   7  12   5        107.82        116.89        28.69 o                         
   8  12   5         54.61         60.66        18.65 o                         
   9  12   5          0.35         44.82        19.68 o                         
 -10  13   5         14.46         18.07        17.43 o                         
  -8  13   5         22.97         39.37        29.76 o                         
  -7  13   5          0.00         -3.29        19.33 o                         
  -6  13   5         50.33        124.65        28.13 o                         
  -5  13   5         84.25         89.68        14.65 o                         
  -4  13   5         16.47         29.90        11.92 o                         
  -3  13   5          8.36          6.03         9.92 o                         
  -2  13   5        106.06        122.14        17.51 o                         
  -1  13   5        104.83         95.37        15.29 o                         
   0  13   5         30.32         14.25        10.54 o                         
   1  13   5        454.13        531.77        30.64 o                         
   2  13   5         93.89         93.67        15.99 o                         
   3  13   5          0.11         -0.05        22.64 o                         
   4  13   5         53.06         64.55        19.43 o                         
   5  13   5        169.52        235.71        34.48 o                         
   6  13   5          1.26          8.18        15.02 o                         
   7  13   5         16.58         18.32        44.74 o                         
  -6  14   5          8.98         -6.84        15.60 o                         
  -5  14   5         61.19        107.92        61.98 o                         
  -4  14   5        138.73        155.54        19.06 o                         
  -3  14   5         37.13         35.18        14.23 o                         
  -2  14   5         35.42         49.25        12.45 o                         
  -1  14   5          7.98         11.68        11.16 o                         
   0  14   5          1.17         22.49        12.85 o                         
   1  14   5         76.74         85.68        20.64 o                         
   2  14   5         33.74         44.63        64.44 o                         
   3  14   5        493.60        557.37        53.02 o                         
   4  14   5         10.19         16.23        37.35 o                         
  -3  15   5         41.04         75.60        18.25 o                         
  -2  15   5          2.79          5.51        14.69 o                         
  -1  15   5         35.86         57.65        15.27 o                         
   0  15   5          0.01         11.36        13.14 o                         
   1  15   5          1.51         23.81        27.09 o                         
 -18   0   6        118.31        178.97        43.37 o                         
 -17   0   6        169.94        195.80        25.87 o                         
 -16   0   6        121.11        124.33        22.30 o                         
 -15   0   6         99.26        121.99        19.10 o                         
 -14   0   6        332.49        270.17        28.17 o                         
 -13   0   6         21.43         13.52        40.16 o                         
 -12   0   6         49.01         65.82        21.41 o                         
 -11   0   6         26.94         22.57         9.19 o                         
 -10   0   6         20.64         10.49         9.48 o                         
  -9   0   6        149.31        129.53        13.67 o                         
  -8   0   6        601.53        539.12        20.77 o                         
  -7   0   6          9.56         16.14         5.45 o                         
  -6   0   6        248.22        224.79        24.34 o                         
  -5   0   6       4537.50       4418.11        48.52 o                         
  -4   0   6        903.22        966.14        17.49 o                         
  -3   0   6      10568.07      11325.83        66.17 o                         
  -2   0   6       3650.85       4127.56        45.37 o                         
  -1   0   6       5668.37       5559.62        51.49 o                         
   0   0   6       5138.46       4966.75        47.70 o                         
   1   0   6       7434.16       7849.69        60.25 o                         
   2   0   6       4860.30       5100.67        59.86 o                         
   3   0   6        514.70        687.38        21.33 o                         
   4   0   6        212.03        238.28        16.12 o                         
   5   0   6         11.54         22.98         9.06 o                         
   6   0   6       2530.55       2454.48        42.73 o                         
   7   0   6        289.46        286.85        12.81 o                         
   8   0   6        279.94        253.40        11.29 o                         
   9   0   6         27.97         11.27        13.37 o                         
  10   0   6        153.67        103.05        14.26 o                         
  11   0   6         11.05         23.85        13.55 o                         
  12   0   6        135.21        138.57        19.52 o                         
  13   0   6         94.58        147.68        20.49 o                         
  14   0   6         73.00         44.48        41.32 o                         
  15   0   6        126.74        162.27        29.94 o                         
 -18   1   6          3.98         39.82        32.97 o                         
 -17   1   6         92.82         74.13        14.03 o                         
 -16   1   6          8.53         19.05        10.24 o                         
 -15   1   6         14.40         22.16        14.46 o                         
 -14   1   6         58.10         52.00        13.39 o                         
 -13   1   6          2.22         10.06        10.09 o                         
 -12   1   6          0.86          0.46         6.49 o                         
 -11   1   6         76.47         62.69         7.39 o                         
 -10   1   6        351.88        343.21        13.93 o                         
  -9   1   6         28.67         24.65         6.13 o                         
  -8   1   6         16.17         15.18         5.80 o                         
  -7   1   6         15.74          6.96         7.73 o                         
  -6   1   6         25.92         38.67         5.90 o                         
  -5   1   6       2462.63       2492.08        28.96 o                         
  -4   1   6       3425.15       3338.56        31.41 o                         
  -3   1   6       1937.73       2084.88        23.29 o                         
  -2   1   6       3131.28       3396.32        26.89 o                         
  -1   1   6         25.27         37.72         4.41 o                         
   0   1   6       2033.17       2132.35        19.82 o                         
   1   1   6         83.42         84.90         3.99 o                         
   2   1   6         20.36         27.53         4.41 o                         
   3   1   6        181.05        175.22         6.08 o                         
   4   1   6        782.24        810.53        13.29 o                         
   5   1   6        133.81        147.82         9.76 o                         
   6   1   6        136.54        159.77         8.72 o                         
   7   1   6         12.05         14.19         3.17 o                         
   8   1   6        417.91        437.17        14.97 o                         
   9   1   6         29.90         36.16         8.44 o                         
  10   1   6        339.72        311.18        15.82 o                         
  11   1   6          1.25          9.58         9.59 o                         
  12   1   6         17.45          0.01        10.62 o                         
  13   1   6         53.71         41.84        11.31 o                         
  14   1   6         32.43         17.17        15.78 o                         
  15   1   6          2.84          1.01        13.63 o                         
 -18   2   6         25.12         12.31        24.35 o                         
 -17   2   6          1.89         14.93        12.58 o                         
 -16   2   6        125.68        172.97        17.67 o                         
 -15   2   6        481.04        484.05        26.73 o                         
 -14   2   6        324.35        360.45        22.36 o                         
 -13   2   6         14.47         32.75        10.58 o                         
 -12   2   6         79.89         74.63        10.15 o                         
 -11   2   6        212.03        249.95        14.55 o                         
 -10   2   6        266.74        318.86        14.13 o                         
  -9   2   6        646.26        627.15        18.50 o                         
  -8   2   6        296.20        270.16        12.28 o                         
  -7   2   6        179.90        147.32         9.21 o                         
  -6   2   6        140.89        197.75         9.46 o                         
  -5   2   6        957.56        943.59        14.29 o                         
  -4   2   6       1237.57       1101.09        16.45 o                         
  -3   2   6       2015.64       1954.20        21.18 o                         
  -2   2   6       2167.17       2402.19        24.03 o                         
  -1   2   6        533.99        609.09        13.77 o                         
   0   2   6        405.18        356.63        19.26 o                         
   1   2   6        403.39        401.82         7.16 o                         
   2   2   6        341.51        415.50         9.36 o                         
   3   2   6         60.47         41.86         4.75 o                         
   4   2   6         28.15         13.17         3.65 o                         
   5   2   6          0.44         -1.67         3.69 o                         
   6   2   6          3.51          5.93         3.70 o                         
   7   2   6        511.04        400.51         9.10 o                         
   8   2   6        225.81        268.40        12.75 o                         
   9   2   6       1204.91       1121.71        24.29 o                         
  10   2   6         53.36         33.32        10.51 o                         
  11   2   6        293.44        294.15        21.78 o                         
  12   2   6         13.45         13.95        11.07 o                         
  13   2   6         81.25         62.07        24.67 o                         
  14   2   6        157.66        165.26        20.15 o                         
  15   2   6        124.22        145.46        19.22 o                         
  16   2   6          0.92         14.91        25.86 o                         
 -17   3   6          0.07          7.70        14.79 o                         
 -16   3   6        208.44        246.01        28.86 o                         
 -15   3   6        161.46        141.33        15.48 o                         
 -14   3   6         67.45         64.11        16.07 o                         
 -13   3   6         44.91         37.57         8.81 o                         
 -12   3   6         54.87         63.53         9.61 o                         
 -11   3   6         29.77         14.34         9.33 o                         
 -10   3   6        380.14        375.53        13.38 o                         
  -9   3   6        474.58        444.48        13.96 o                         
  -8   3   6        102.93        102.46         7.11 o                         
  -7   3   6        138.77        119.02         6.40 o                         
  -6   3   6        204.00        241.02         7.73 o                         
  -5   3   6        231.01        220.78        11.30 o                         
  -4   3   6       1066.38       1023.27        16.22 o                         
  -3   3   6         83.22         80.99         4.75 o                         
  -2   3   6        415.92        422.57        11.07 o                         
  -1   3   6        434.04        503.83        12.52 o                         
   0   3   6        813.87        905.55        18.88 o                         
   1   3   6          0.70          2.49         6.34 o                         
   2   3   6          2.42          7.41         6.09 o                         
   3   3   6        173.10        173.46         8.21 o                         
   4   3   6        150.67        155.62         7.83 o                         
   5   3   6         34.20         31.67         4.35 o                         
   6   3   6          7.24          6.76         4.19 o                         
   7   3   6          0.01          3.89         5.17 o                         
   8   3   6          4.03          6.68         7.01 o                         
   9   3   6        185.20        185.73        13.03 o                         
  10   3   6        446.00        442.18        28.98 o                         
  11   3   6         21.03         14.92        11.09 o                         
  12   3   6         14.85         21.29        12.65 o                         
  13   3   6          1.35         10.07        10.95 o                         
  14   3   6         55.00         43.83        13.19 o                         
  15   3   6         50.35         42.72        16.27 o                         
 -16   4   6         88.11        126.94        29.92 o                         
 -15   4   6        386.31        406.71        42.22 o                         
 -14   4   6        167.75        200.22        21.28 o                         
 -13   4   6        152.79        150.92        13.11 o                         
 -12   4   6         15.33         47.45        11.39 o                         
 -11   4   6        336.62        323.86        23.83 o                         
 -10   4   6        288.53        300.89        13.73 o                         
  -9   4   6         31.52         27.38         6.17 o                         
  -8   4   6        500.98        439.62        12.41 o                         
  -7   4   6        901.77        936.40        18.33 o                         
  -6   4   6         80.72         51.17         4.99 o                         
  -5   4   6        413.66        380.54        12.98 o                         
  -4   4   6          4.65         23.15         7.31 o                         
  -3   4   6        495.96        565.27        13.14 o                         
  -2   4   6        615.46        650.99        18.17 o                         
  -1   4   6        248.49        214.76        14.24 o                         
   0   4   6       2122.19       2209.24        56.36 o                         
   1   4   6        527.29        576.34        21.82 o                         
   2   4   6       2367.47       2407.15        46.41 o                         
   3   4   6        350.29        336.64        15.13 o                         
   4   4   6         31.49         34.33         6.06 o                         
   5   4   6        161.61        163.83        11.91 o                         
   6   4   6        744.48        662.56        14.64 o                         
   7   4   6       1907.85       1929.18        33.52 o                         
   8   4   6        356.93        359.24        15.82 o                         
   9   4   6          2.91         -0.10         8.62 o                         
  10   4   6        234.06        226.07        15.34 o                         
  11   4   6        569.64        588.26        34.35 o                         
  12   4   6          3.78         23.98        11.19 o                         
  13   4   6        309.57        322.35        25.52 o                         
  14   4   6        124.61        155.74        21.94 o                         
  15   4   6          0.05        -18.00        18.00 o                         
 -16   5   6         11.80         27.07        18.90 o                         
 -15   5   6         78.49         99.18        26.04 o                         
 -14   5   6          2.68          8.70         9.79 o                         
 -13   5   6          0.12          2.68        11.89 o                         
 -12   5   6        101.72         99.69        16.04 o                         
 -11   5   6         79.81         74.65        21.66 o                         
 -10   5   6          0.13          1.07         6.39 o                         
  -9   5   6        113.17        112.30         7.96 o                         
  -8   5   6        108.86         84.75         6.79 o                         
  -7   5   6        121.84        120.19         8.98 o                         
  -6   5   6        349.95        385.91        13.72 o                         
  -5   5   6         61.52         65.37         8.66 o                         
  -4   5   6        242.39        273.21        13.84 o                         
  -3   5   6       1088.86       1216.78        26.66 o                         
  -2   5   6        327.26        314.04         7.35 o                         
  -1   5   6       1642.36       1805.30        48.91 o                         
   0   5   6         27.34         27.49         9.89 o                         
   1   5   6        103.35        114.08        14.00 o                         
   2   5   6        972.59       1000.38        25.16 o                         
   3   5   6         73.36         70.54         5.06 o                         
   4   5   6        160.70        179.01        11.05 o                         
   5   5   6       1304.09       1380.78        26.41 o                         
   6   5   6        168.58        154.04        14.29 o                         
   7   5   6        140.98        144.09        11.32 o                         
   8   5   6          0.67         10.43         6.73 o                         
   9   5   6          6.17          3.42         6.60 o                         
  10   5   6          0.02         31.63         9.78 o                         
  11   5   6         17.23          6.77        12.60 o                         
  12   5   6         95.16         79.51        18.21 o                         
  13   5   6         61.94         95.91        16.28 o                         
  14   5   6          4.02         10.30        15.15 o                         
  15   5   6          3.55          9.49        15.60 o                         
 -16   6   6         33.55         44.60        30.37 o                         
 -15   6   6         42.05         82.09        27.28 o                         
 -14   6   6        162.39        139.59        25.07 o                         
 -13   6   6         12.50         31.24        15.99 o                         
 -12   6   6         13.24          3.99        11.65 o                         
 -11   6   6        391.44        440.26        24.59 o                         
 -10   6   6        414.53        377.09        22.49 o                         
  -9   6   6         11.30          9.65         7.43 o                         
  -8   6   6       2420.54       2466.56        42.30 o                         
  -7   6   6        588.71        557.90        21.31 o                         
  -6   6   6        248.66        247.40        14.59 o                         
  -5   6   6         19.89          6.70         7.81 o                         
  -4   6   6          8.78          6.81         9.01 o                         
  -3   6   6        717.97        609.17        17.11 o                         
  -2   6   6         45.30         72.01        10.17 o                         
  -1   6   6       3645.56       3768.41        55.32 o                         
   0   6   6       3119.85       2983.86        44.72 o                         
   1   6   6        142.97        159.47        12.72 o                         
   2   6   6         30.20         23.76         6.59 o                         
   3   6   6        849.44        781.30        22.20 o                         
   4   6   6         34.24         33.87         7.36 o                         
   5   6   6       1184.45       1173.08        25.47 o                         
   6   6   6        266.75        214.66        16.57 o                         
   7   6   6        187.33        148.52        14.74 o                         
   8   6   6        521.96        495.35        19.73 o                         
   9   6   6          0.20          6.15         7.95 o                         
  10   6   6        176.42        197.28        17.95 o                         
  11   6   6         77.28         71.83        11.36 o                         
  12   6   6         10.18         -3.50        32.91 o                         
  13   6   6        125.01        137.71        21.16 o                         
  14   6   6         47.34         84.83        32.70 o                         
 -15   7   6          2.08         45.36        23.76 o                         
 -14   7   6        187.42        177.02        30.65 o                         
 -13   7   6          5.86         39.11        28.12 o                         
 -12   7   6        209.50        238.94        20.21 o                         
 -11   7   6         21.82          2.52         8.61 o                         
 -10   7   6         53.36         33.69        12.96 o                         
  -9   7   6        124.27        130.53        14.44 o                         
  -8   7   6        882.79        860.09        23.87 o                         
  -7   7   6         79.39         58.73        11.64 o                         
  -6   7   6       1899.80       1814.60        38.06 o                         
  -5   7   6        131.64        130.06        13.76 o                         
  -4   7   6        239.82        189.56        15.21 o                         
  -3   7   6         13.21         29.85        14.14 o                         
  -2   7   6       1082.88       1042.25        27.28 o                         
  -1   7   6       1408.14       1405.45        31.89 o                         
   0   7   6        415.98        439.94        15.74 o                         
   1   7   6        483.60        458.93        18.73 o                         
   2   7   6         17.58         23.88         7.57 o                         
   3   7   6        299.01        274.83        16.65 o                         
   4   7   6        215.43        209.35        13.47 o                         
   5   7   6        142.11        110.80        10.51 o                         
   6   7   6         53.95         33.53        12.03 o                         
   7   7   6         11.88          3.76         9.87 o                         
   8   7   6          4.80          2.21         7.82 o                         
   9   7   6          6.92         12.06         7.67 o                         
  10   7   6         25.21         40.59         9.20 o                         
  11   7   6         33.48         47.66        12.08 o                         
  12   7   6          5.96         30.88        20.08 o                         
  13   7   6         48.55         43.85        22.10 o                         
  14   7   6          6.35          6.02        23.81 o                         
 -14   8   6         19.17         52.24        20.98 o                         
 -13   8   6         97.39         64.82        23.94 o                         
 -12   8   6         10.16         31.12        11.28 o                         
 -11   8   6        201.72        160.08        17.91 o                         
 -10   8   6         66.71         85.50        14.18 o                         
  -9   8   6        124.92        140.62        14.05 o                         
  -8   8   6          0.09          3.05         6.17 o                         
  -7   8   6        727.41        751.10        25.54 o                         
  -6   8   6         36.29         18.88        10.14 o                         
  -5   8   6          7.62          9.54         8.42 o                         
  -4   8   6        196.80        172.75        13.39 o                         
  -3   8   6        141.97        121.15        11.44 o                         
  -2   8   6        112.37        117.65        11.53 o                         
  -1   8   6        811.07        782.06        28.64 o                         
   0   8   6       1121.44       1157.89        25.00 o                         
   1   8   6        181.15        200.50        12.42 o                         
   2   8   6        651.86        618.12        21.24 o                         
   3   8   6        327.47        357.93        17.14 o                         
   4   8   6          5.44          0.58         7.15 o                         
   5   8   6        130.36        115.06        24.47 o                         
   6   8   6         92.53         90.72        13.31 o                         
   7   8   6        691.45        677.90        30.98 o                         
   8   8   6        137.44        139.95        16.20 o                         
   9   8   6         23.27         15.60        10.72 o                         
  10   8   6        202.49        204.60        21.10 o                         
  11   8   6        197.39        195.81        34.90 o                         
  12   8   6          2.85          5.94        16.67 o                         
  13   8   6         59.14         65.98        27.50 o                         
 -15   9   6         15.85         22.85        24.08 o                         
 -14   9   6          6.17         -8.52        21.48 o                         
 -13   9   6         12.64         10.63        13.22 o                         
 -12   9   6         10.85         17.46        17.17 o                         
 -11   9   6         13.78         37.63        16.96 o                         
 -10   9   6         51.22         47.20        12.91 o                         
  -9   9   6        164.18        158.07        21.34 o                         
  -8   9   6         95.94         92.27        29.04 o                         
  -7   9   6         20.06         24.63        14.05 o                         
  -6   9   6         13.87         21.64        12.24 o                         
  -5   9   6          1.13         -2.49         7.76 o                         
  -4   9   6         10.83         25.77         8.82 o                         
  -3   9   6         80.37         60.58        10.19 o                         
  -2   9   6         29.16         35.37        10.87 o                         
  -1   9   6         48.00         58.98        12.09 o                         
   0   9   6         42.98         39.08        10.41 o                         
   1   9   6         14.37         24.53         8.43 o                         
   2   9   6        489.47        532.75        24.73 o                         
   3   9   6          3.68          6.97         7.05 o                         
   4   9   6        119.29        116.73        11.04 o                         
   5   9   6        219.60        204.59        17.43 o                         
   6   9   6         84.50         73.84        14.91 o                         
   7   9   6         39.92         42.01        11.83 o                         
   8   9   6        212.06        174.16        18.18 o                         
   9   9   6        154.79        179.31        19.83 o                         
  10   9   6         41.82         43.17        14.28 o                         
  11   9   6        224.64        214.96        19.57 o                         
  12   9   6         13.67         35.12        19.59 o                         
 -13  10   6        126.22        149.91        32.09 o                         
 -12  10   6         47.66         43.93        17.19 o                         
 -11  10   6         40.08         40.67        13.40 o                         
 -10  10   6         13.63         19.73        16.12 o                         
  -9  10   6         15.60         24.83        15.24 o                         
  -8  10   6        357.72        372.53        54.72 o                         
  -7  10   6        556.68        564.91        24.62 o                         
  -6  10   6         15.11         19.62         9.45 o                         
  -5  10   6        353.82        294.77        18.56 o                         
  -4  10   6        445.45        430.57        21.76 o                         
  -3  10   6        306.10        274.43        25.35 o                         
  -2  10   6        523.69        448.05        27.33 o                         
  -1  10   6       1316.82       1295.95        40.46 o                         
   0  10   6         45.92         64.21        12.03 o                         
   1  10   6          9.83          9.23         8.12 o                         
   2  10   6         47.19         35.83        11.04 o                         
   3  10   6         21.67         22.03        10.00 o                         
   4  10   6        174.21        231.93        23.12 o                         
   5  10   6          2.51         -5.48        11.86 o                         
   6  10   6        327.62        318.39        25.84 o                         
   7  10   6        239.98        226.52        20.44 o                         
   8  10   6          3.35          5.89         9.62 o                         
   9  10   6         69.34         81.68        16.83 o                         
  10  10   6        115.22        118.70        17.68 o                         
  11  10   6          0.02         12.18        15.96 o                         
  12  10   6         30.02         22.06        17.81 o                         
 -12  11   6          3.43         48.96        17.98 o                         
 -11  11   6         61.18        101.35        20.12 o                         
 -10  11   6        247.06        198.45        24.50 o                         
  -9  11   6        227.37        205.66        42.77 o                         
  -8  11   6          1.83          8.48        13.29 o                         
  -7  11   6         25.38          5.71        14.92 o                         
  -6  11   6          0.57          3.07         7.56 o                         
  -5  11   6         25.09         32.30        10.02 o                         
  -4  11   6          0.06          8.76         8.39 o                         
  -3  11   6         85.97         72.11        13.76 o                         
  -2  11   6         39.82         27.95         9.88 o                         
  -1  11   6       1062.17       1004.68        37.88 o                         
   0  11   6        306.44        308.27        18.94 o                         
   1  11   6        288.12        262.17        18.02 o                         
   2  11   6        266.91        230.16        17.05 o                         
   3  11   6        103.93        104.79        14.09 o                         
   4  11   6         10.01          7.27        13.09 o                         
   5  11   6         47.25         62.25        18.58 o                         
   6  11   6         26.09         20.78        33.93 o                         
   7  11   6         67.85         59.99        16.64 o                         
   8  11   6        108.70        110.40        22.81 o                         
   9  11   6          0.17         41.84        18.35 o                         
  10  11   6          5.13         -2.00        18.24 o                         
 -11  12   6         56.02         58.18        21.07 o                         
 -10  12   6         46.94         73.22        16.62 o                         
  -9  12   6          0.01         13.85        14.24 o                         
  -8  12   6         20.18         29.77        17.36 o                         
  -7  12   6        111.24        110.52        20.31 o                         
  -6  12   6        363.03        404.15        23.58 o                         
  -5  12   6         34.68         41.73        11.12 o                         
  -4  12   6        436.21        432.81        26.96 o                         
  -3  12   6        178.60        178.63        19.10 o                         
  -2  12   6          2.49         11.75        10.07 o                         
  -1  12   6        406.31        374.67        25.40 o                         
   0  12   6        206.29        174.36        18.83 o                         
   1  12   6         36.89         59.13        13.04 o                         
   2  12   6          0.22          4.31         9.20 o                         
   3  12   6        271.87        315.14        36.08 o                         
   4  12   6        430.11        439.92        42.96 o                         
   5  12   6         28.90         33.32        26.89 o                         
   6  12   6        101.96         97.58        23.39 o                         
   7  12   6        164.27        164.39        23.85 o                         
   8  12   6        156.96        206.50        25.87 o                         
 -10  13   6         88.50         95.97        22.92 o                         
  -9  13   6        164.22        137.78        38.04 o                         
  -8  13   6         28.59         22.50        16.30 o                         
  -7  13   6         41.31         41.14        30.99 o                         
  -6  13   6        143.05        221.10        33.20 o                         
  -5  13   6          4.62          9.14        11.90 o                         
  -4  13   6          8.84         11.22        11.21 o                         
  -3  13   6        402.51        445.43        29.27 o                         
  -2  13   6        209.41        219.78        21.50 o                         
  -1  13   6         13.05         19.29        16.12 o                         
   0  13   6         40.61         55.15        17.68 o                         
   1  13   6        110.73        131.62        19.45 o                         
   2  13   6        125.85        107.64        27.84 o                         
   3  13   6          0.69         50.04        20.12 o                         
   4  13   6        239.80        253.52        51.92 o                         
   5  13   6         49.60         49.06        24.35 o                         
   6  13   6          0.48          8.70        20.28 o                         
  -6  14   6          7.39         17.10        21.75 o                         
  -5  14   6         62.98        173.60       101.87 o                         
  -4  14   6         91.63        152.39        20.15 o                         
  -3  14   6        101.66        103.78        16.68 o                         
  -2  14   6          4.64        -11.53        11.53 o                         
  -1  14   6         25.21         31.26        12.38 o                         
   0  14   6          2.59          1.70        12.64 o                         
   1  14   6          0.00         -0.69        16.16 o                         
   2  14   6         40.34         53.44        23.17 o                         
   3  14   6          5.72         -6.58        17.99 o                         
  -4  15   6         17.92        -15.60        19.70 o                         
  -3  15   6         22.86         11.43        18.95 o                         
  -2  15   6        164.37        234.36        23.98 o                         
  -1  15   6        165.40        197.88        21.57 o                         
   0  15   6         17.82          5.61        19.29 o                         
 -18   1   7          1.42        -19.09        19.09 o                         
 -17   1   7         11.28         43.50        10.88 o                         
 -16   1   7         64.79         80.23        12.69 o                         
 -15   1   7         13.10         28.12        12.09 o                         
 -14   1   7        445.66        427.22        24.18 o                         
 -13   1   7        386.73        357.49        21.06 o                         
 -12   1   7        153.92        161.10        13.23 o                         
 -11   1   7          0.08          7.87         5.59 o                         
 -10   1   7       1938.47       1892.65        31.43 o                         
  -9   1   7       1036.19       1057.78        22.72 o                         
  -8   1   7        277.74        242.09        13.03 o                         
  -7   1   7       1425.84       1398.23        25.17 o                         
  -6   1   7       3507.74       3603.99        38.04 o                         
  -5   1   7        400.14        360.62         9.94 o                         
  -4   1   7       2541.10       2614.56        29.11 o                         
  -3   1   7       2408.58       2295.17        25.73 o                         
  -2   1   7       1277.99       1243.42        19.66 o                         
  -1   1   7        247.29        201.56         7.06 o                         
   0   1   7       2753.10       2668.02        23.82 o                         
   1   1   7       1399.11       1398.47        14.06 o                         
   2   1   7          8.88          1.58         3.52 o                         
   3   1   7         18.49         53.98         5.69 o                         
   4   1   7         22.75         44.35         4.61 o                         
   5   1   7        661.96        601.87        16.81 o                         
   6   1   7         69.93         69.90         8.30 o                         
   7   1   7        535.17        521.50        12.40 o                         
   8   1   7       1018.27        993.53        22.85 o                         
   9   1   7         22.02         19.79         7.19 o                         
  10   1   7          2.28          4.71         6.58 o                         
  11   1   7        170.74        141.23        16.82 o                         
  12   1   7          1.70          2.62        12.28 o                         
  13   1   7         25.02         26.92        10.77 o                         
  14   1   7          5.79         13.84        14.42 o                         
  15   1   7         48.93         52.56        18.92 o                         
 -18   2   7          0.41         52.54        31.88 o                         
 -17   2   7         23.09         35.39        13.31 o                         
 -16   2   7          2.57         14.94        11.32 o                         
 -15   2   7          7.68          7.67         9.42 o                         
 -14   2   7          1.32          6.60         9.30 o                         
 -13   2   7          0.79          4.12         7.66 o                         
 -12   2   7         61.93         60.38        15.61 o                         
 -11   2   7         55.41         45.97         7.44 o                         
 -10   2   7          0.19          1.77         5.97 o                         
  -9   2   7          0.20          2.00         6.03 o                         
  -8   2   7         45.16         40.51        12.40 o                         
  -7   2   7          2.42          2.78         5.27 o                         
  -6   2   7        479.52        466.99        12.25 o                         
  -5   2   7       1695.27       1687.32        19.51 o                         
  -4   2   7       1471.55       1571.29        20.71 o                         
  -3   2   7          1.17          6.27         4.04 o                         
  -2   2   7        527.34        509.07        12.61 o                         
  -1   2   7       4421.79       4704.17        39.81 o                         
   0   2   7       1419.02       1531.07        21.95 o                         
   1   2   7        729.37        771.69        13.06 o                         
   2   2   7        856.33        890.85        13.79 o                         
   3   2   7          3.43          1.95         4.60 o                         
   4   2   7        500.06        500.17        13.68 o                         
   5   2   7        495.65        519.36        13.57 o                         
   6   2   7        172.88        183.73         8.26 o                         
   7   2   7          2.39          6.38         5.66 o                         
   8   2   7        393.73        376.04        15.34 o                         
   9   2   7         39.83         34.45         6.34 o                         
  10   2   7        138.92        112.60        12.91 o                         
  11   2   7         73.77         58.13        12.92 o                         
  12   2   7          8.42         -4.60        11.05 o                         
  13   2   7         56.30         15.80        14.63 o                         
  14   2   7         16.22         23.80        11.71 o                         
  15   2   7         15.71         25.08        38.31 o                         
 -17   3   7         91.28         82.48        20.53 o                         
 -16   3   7          0.37          0.78        17.68 o                         
 -15   3   7          7.88          7.95        11.00 o                         
 -14   3   7        427.34        407.39        23.78 o                         
 -13   3   7        671.93        630.00        24.18 o                         
 -12   3   7          0.03          2.08         7.55 o                         
 -11   3   7        897.73        814.94        29.27 o                         
 -10   3   7        363.76        341.01        14.83 o                         
  -9   3   7        161.12        172.53        11.18 o                         
  -8   3   7        160.23        126.10         9.42 o                         
  -7   3   7       1804.17       1924.84        26.79 o                         
  -6   3   7          7.56         23.28         4.71 o                         
  -5   3   7        156.76        160.51         7.66 o                         
  -4   3   7         52.36         48.80         5.47 o                         
  -3   3   7         81.66         41.22         3.72 o                         
  -2   3   7         12.50         -2.38         7.55 o                         
  -1   3   7        131.98        151.12         9.43 o                         
   0   3   7        395.58        388.73        23.52 o                         
   1   3   7        687.52        559.54        16.28 o                         
   2   3   7        142.19        151.59         7.20 o                         
   3   3   7        194.15        192.90        11.63 o                         
   4   3   7         19.79          4.38         4.23 o                         
   5   3   7         10.23         25.17         4.60 o                         
   6   3   7        222.36        231.94         9.40 o                         
   7   3   7        817.90        801.26        20.21 o                         
   8   3   7        134.58        134.03         9.53 o                         
   9   3   7        303.08        278.28        17.37 o                         
  10   3   7        580.25        532.66        31.24 o                         
  11   3   7        318.63        332.43        26.87 o                         
  12   3   7          8.91         10.60        10.59 o                         
  13   3   7         33.33         24.96        14.79 o                         
  14   3   7         82.45         54.35        20.84 o                         
  15   3   7         99.79        138.47        26.95 o                         
 -16   4   7          4.00         21.86        18.99 o                         
 -15   4   7         64.09         70.49        19.64 o                         
 -14   4   7         14.59         28.46        13.15 o                         
 -13   4   7         55.55         60.99        12.47 o                         
 -12   4   7         93.43         66.18        15.42 o                         
 -11   4   7         94.40         81.72        17.24 o                         
 -10   4   7         51.15         61.36        11.87 o                         
  -9   4   7         43.84         46.39         6.34 o                         
  -8   4   7        121.32        121.18         9.71 o                         
  -7   4   7         78.28         74.03         5.26 o                         
  -6   4   7        194.40        189.59         7.41 o                         
  -5   4   7         55.68         68.37        10.07 o                         
  -4   4   7        821.73        849.18        24.93 o                         
  -3   4   7       2957.65       3091.35        40.08 o                         
  -2   4   7         15.14         21.78         6.60 o                         
  -1   4   7        103.54        121.47        12.01 o                         
   0   4   7        381.56        428.90        12.41 o                         
   1   4   7       1756.76       1843.84        39.52 o                         
   2   4   7         28.10         21.68         7.55 o                         
   3   4   7        757.50        848.11        21.95 o                         
   4   4   7        375.29        392.24        13.41 o                         
   5   4   7         69.41         64.98         6.62 o                         
   6   4   7        255.09        227.10        12.37 o                         
   7   4   7       2225.04       2311.82        37.35 o                         
   8   4   7        651.61        619.00        20.54 o                         
   9   4   7        374.49        394.21        19.14 o                         
  10   4   7        243.90        233.72        15.70 o                         
  11   4   7         33.25         40.74        15.75 o                         
  12   4   7         32.45         36.70        14.04 o                         
  13   4   7          0.07          4.43        16.39 o                         
  14   4   7          2.31          2.46        14.50 o                         
  15   4   7         24.08         -8.21        26.13 o                         
 -16   5   7         79.06         88.05        26.88 o                         
 -15   5   7          0.64         42.62        23.36 o                         
 -14   5   7        208.13        206.93        21.21 o                         
 -13   5   7        275.47        273.79        24.25 o                         
 -12   5   7        203.35        229.90        45.85 o                         
 -11   5   7         39.93         52.36        13.54 o                         
 -10   5   7        488.76        440.83        22.88 o                         
  -9   5   7        473.44        483.17        16.84 o                         
  -8   5   7        847.05        893.27        21.56 o                         
  -7   5   7        694.95        728.82        16.30 o                         
  -6   5   7       1706.74       1678.37        27.85 o                         
  -5   5   7        148.95        138.88        12.43 o                         
  -4   5   7          7.01          0.81         7.73 o                         
  -3   5   7         77.27         62.57        10.07 o                         
  -2   5   7         52.36         20.42         6.36 o                         
  -1   5   7        137.99        159.03        19.16 o                         
   0   5   7        343.95        311.46        21.67 o                         
   1   5   7        218.33        174.31        17.51 o                         
   2   5   7        158.28        126.73        20.42 o                         
   3   5   7        165.68        176.79        14.31 o                         
   4   5   7        233.41        206.96        11.41 o                         
   5   5   7        375.20        392.65        14.71 o                         
   6   5   7         30.90         30.32         6.69 o                         
   7   5   7        545.73        575.68        19.99 o                         
   8   5   7        278.76        274.79        15.03 o                         
   9   5   7         18.51         16.43         7.15 o                         
  10   5   7         53.89         53.08         9.68 o                         
  11   5   7        238.68        213.14        21.91 o                         
  12   5   7         50.41         62.95        20.45 o                         
  13   5   7         34.42         20.19        17.44 o                         
  14   5   7         30.68         31.86        15.81 o                         
  15   5   7          1.27        -21.62        28.60 o                         
 -15   6   7          0.25         18.30        19.53 o                         
 -14   6   7          0.41         18.33        11.51 o                         
 -13   6   7         16.88         47.58        14.09 o                         
 -12   6   7          8.81         24.87        12.62 o                         
 -11   6   7        133.51        105.88        14.48 o                         
 -10   6   7         20.30         25.30         9.12 o                         
  -9   6   7        476.91        484.17        20.08 o                         
  -8   6   7        239.33        218.24        14.06 o                         
  -7   6   7         55.47         72.95        11.33 o                         
  -6   6   7          4.51         10.05        12.01 o                         
  -5   6   7        253.81        285.46        17.14 o                         
  -4   6   7         67.20         59.29         9.89 o                         
  -3   6   7        150.19        157.18        13.00 o                         
  -2   6   7         23.54         20.13         4.16 o                         
  -1   6   7        831.45        812.71        22.31 o                         
   0   6   7        236.32        223.34        13.95 o                         
   1   6   7       1140.27       1188.66        31.95 o                         
   2   6   7          0.50         -0.11         6.72 o                         
   3   6   7          5.85          2.94         6.87 o                         
   4   6   7        365.61        354.03        16.14 o                         
   5   6   7         23.89         22.93         8.51 o                         
   6   6   7          1.23         20.74        10.01 o                         
   7   6   7          0.03          1.27         7.16 o                         
   8   6   7          4.31         14.24         6.90 o                         
   9   6   7          8.63         14.74        16.48 o                         
  10   6   7          1.98         12.53         9.79 o                         
  11   6   7         25.83         32.05        17.65 o                         
  12   6   7          9.88          5.55        15.41 o                         
  13   6   7         99.21         78.19        19.08 o                         
  14   6   7         25.89         29.42        25.72 o                         
 -15   7   7          2.59         23.68        20.63 o                         
 -14   7   7        112.63        148.76        54.66 o                         
 -13   7   7        461.10        488.66        48.65 o                         
 -12   7   7         45.38         72.42        22.53 o                         
 -11   7   7        268.44        260.13        20.52 o                         
 -10   7   7        500.44        447.70        30.92 o                         
  -9   7   7         50.24         43.68        10.02 o                         
  -8   7   7        333.70        337.80        32.52 o                         
  -7   7   7        406.93        367.34        20.94 o                         
  -6   7   7       1334.60       1328.67        34.50 o                         
  -5   7   7         65.23         50.32        11.13 o                         
  -4   7   7        144.98        116.74        13.34 o                         
  -3   7   7        217.51        197.35        15.59 o                         
  -2   7   7          0.57          1.77        22.51 o                         
  -1   7   7        276.47        257.84        12.53 o                         
   0   7   7       1053.20       1083.63        26.86 o                         
   1   7   7       1033.87       1063.98        28.15 o                         
   2   7   7          0.76          3.57         7.33 o                         
   3   7   7        470.04        454.09        18.57 o                         
   4   7   7        557.35        570.71        21.19 o                         
   5   7   7         11.77         -7.26         8.25 o                         
   6   7   7         49.10         37.76         9.68 o                         
   7   7   7        255.73        256.45        19.58 o                         
   8   7   7        263.42        270.73        21.34 o                         
   9   7   7         12.21         28.79        10.47 o                         
  10   7   7         80.80         85.33        14.25 o                         
  11   7   7        112.07        119.64        20.20 o                         
  12   7   7        168.22        207.14        31.95 o                         
  13   7   7          0.38         35.13        23.02 o                         
 -15   8   7          2.76         19.57        20.66 o                         
 -14   8   7          4.03         25.97        17.90 o                         
 -13   8   7         70.33         54.15        20.98 o                         
 -12   8   7          2.46         23.24        10.85 o                         
 -11   8   7          5.21         -4.77         9.61 o                         
 -10   8   7         12.19          7.85        10.34 o                         
  -9   8   7        305.23        244.11        19.78 o                         
  -8   8   7         52.65         49.59        13.27 o                         
  -7   8   7        186.61        215.29        15.97 o                         
  -6   8   7        348.97        313.72        17.82 o                         
  -5   8   7         74.69         62.98         9.54 o                         
  -4   8   7        865.85        816.94        26.83 o                         
  -3   8   7         23.87          6.32         8.36 o                         
  -2   8   7        703.32        674.93        26.94 o                         
  -1   8   7         38.17         50.07        10.74 o                         
   0   8   7         33.00         15.89         9.87 o                         
   1   8   7          2.92          9.25         6.25 o                         
   2   8   7        140.71        111.07        10.50 o                         
   3   8   7        239.95        222.92        14.04 o                         
   4   8   7         59.36         76.24         9.75 o                         
   5   8   7          6.48          6.15         9.45 o                         
   6   8   7        103.40         94.93        12.52 o                         
   7   8   7         32.10         50.22        12.36 o                         
   8   8   7          3.25         12.47         8.99 o                         
   9   8   7        101.93        101.80        22.18 o                         
  10   8   7         38.44         37.63        12.73 o                         
  11   8   7          1.15        -10.23        15.42 o                         
  12   8   7         22.46         32.32        19.95 o                         
  13   8   7          0.16         43.24        27.78 o                         
 -15   9   7         72.96        117.12        34.34 o                         
 -14   9   7        101.76        119.72        35.85 o                         
 -13   9   7        196.36        201.35        31.49 o                         
 -12   9   7         16.15         23.20        13.88 o                         
 -11   9   7         60.54        103.94        18.66 o                         
 -10   9   7         66.48         86.45        17.76 o                         
  -9   9   7        239.15        216.11        28.83 o                         
  -8   9   7         16.63         -0.31        10.82 o                         
  -7   9   7       1607.67       1644.85        39.96 o                         
  -6   9   7        399.07        379.62        20.05 o                         
  -5   9   7        185.41        180.30        16.14 o                         
  -4   9   7         94.39         66.99        10.60 o                         
  -3   9   7        456.97        418.64        25.58 o                         
  -2   9   7        345.75        323.90        20.57 o                         
  -1   9   7          1.95         -2.24         8.52 o                         
   0   9   7        218.61        227.51        20.51 o                         
   1   9   7        132.76        131.94        14.36 o                         
   2   9   7       1526.07       1561.55        42.40 o                         
   3   9   7         50.50         55.13         9.72 o                         
   4   9   7        478.87        528.69        22.00 o                         
   5   9   7        735.41        702.28        31.60 o                         
   6   9   7         50.67         61.56        13.31 o                         
   7   9   7        125.59        159.20        17.71 o                         
   8   9   7        265.62        223.58        20.99 o                         
   9   9   7        271.10        300.11        24.59 o                         
  10   9   7        121.30        126.53        17.72 o                         
  11   9   7         74.95         45.63        11.38 o                         
  12   9   7         44.63         31.01        21.48 o                         
 -13  10   7         76.02        134.20        27.96 o                         
 -12  10   7        157.10        212.08        32.54 o                         
 -11  10   7         48.79         55.21        16.04 o                         
 -10  10   7         66.18         54.29        14.95 o                         
  -9  10   7          7.26         -2.61        15.36 o                         
  -8  10   7          1.80        -12.04        13.88 o                         
  -7  10   7         22.99         -0.31         7.48 o                         
  -6  10   7          0.00         15.71         8.38 o                         
  -5  10   7         81.04         75.47        11.21 o                         
  -4  10   7          1.78          2.85         8.54 o                         
  -3  10   7        166.34        145.80        16.47 o                         
  -2  10   7         26.92         30.08        10.62 o                         
  -1  10   7        255.94        249.13        19.51 o                         
   0  10   7         31.93         29.87        10.31 o                         
   1  10   7        130.50        151.34        16.26 o                         
   2  10   7         82.84         79.02        11.68 o                         
   3  10   7        438.03        457.32        24.83 o                         
   4  10   7        387.52        347.68        32.58 o                         
   5  10   7         16.62          4.75        11.00 o                         
   6  10   7         84.81         86.32        23.02 o                         
   7  10   7        111.98        168.76        18.85 o                         
   8  10   7         35.09         85.10        21.09 o                         
   9  10   7        157.36        167.48        19.40 o                         
  10  10   7         43.95         87.44        16.81 o                         
  11  10   7         55.89         54.57        17.52 o                         
 -12  11   7          7.51        -11.54        15.98 o                         
 -11  11   7         19.49         16.72        13.96 o                         
 -10  11   7         14.52         24.49        13.59 o                         
  -9  11   7         39.19         15.02        24.29 o                         
  -8  11   7          0.01        -10.43        18.47 o                         
  -7  11   7         65.30         73.46        14.30 o                         
  -6  11   7        362.95        377.12        22.02 o                         
  -5  11   7          0.45         -5.99         9.17 o                         
  -4  11   7         26.18          5.32         8.20 o                         
  -3  11   7         54.13         62.91        16.29 o                         
  -2  11   7        152.43        192.85        18.29 o                         
  -1  11   7          0.00         -1.68         9.50 o                         
   0  11   7        129.21        108.55        13.73 o                         
   1  11   7        441.95        426.06        24.98 o                         
   2  11   7         50.93         58.93        12.46 o                         
   3  11   7         31.21         42.65        11.23 o                         
   4  11   7        105.58         92.79        24.18 o                         
   5  11   7         71.47        114.55        20.81 o                         
   6  11   7         10.72          3.62        16.83 o                         
   7  11   7         35.37          6.66        12.15 o                         
   8  11   7        273.37        405.74        34.67 o                         
   9  11   7          0.74          5.11        13.08 o                         
  10  11   7          1.56         33.16        17.31 o                         
 -11  12   7        116.20        103.16        35.71 o                         
 -10  12   7         65.94         90.40        19.00 o                         
  -9  12   7         54.05         63.86        34.34 o                         
  -8  12   7         54.11         29.68        15.53 o                         
  -7  12   7         34.71          0.26        14.70 o                         
  -6  12   7          0.01         27.40        11.61 o                         
  -5  12   7         38.79         48.29        11.77 o                         
  -4  12   7        304.79        337.42        24.43 o                         
  -3  12   7          2.02          2.95        10.05 o                         
  -2  12   7         24.66         55.13        12.97 o                         
  -1  12   7         88.66        103.42        15.43 o                         
   0  12   7          1.81          4.83        10.30 o                         
   1  12   7         29.25          9.51        13.35 o                         
   2  12   7        204.46        229.07        20.95 o                         
   3  12   7        296.76        324.99        34.14 o                         
   4  12   7         46.25         71.47        19.76 o                         
   5  12   7          4.53        -19.56        19.56 o                         
   6  12   7         21.49         32.50        18.53 o                         
   7  12   7         22.62         57.39        19.40 o                         
   8  12   7          4.80          5.51        17.73 o                         
 -10  13   7        102.50        160.77        40.64 o                         
  -9  13   7         44.02         46.38        25.86 o                         
  -8  13   7         13.31         -9.32        18.81 o                         
  -7  13   7        107.50        191.05        32.91 o                         
  -6  13   7         29.43          3.40        16.22 o                         
  -5  13   7          5.04         15.70        16.71 o                         
  -4  13   7         93.16        133.08        17.37 o                         
  -3  13   7         33.49         38.05        20.95 o                         
  -2  13   7         22.46         24.81        10.65 o                         
  -1  13   7          3.07         40.77        13.86 o                         
   0  13   7          0.42         18.08        14.07 o                         
   1  13   7         40.87         31.60        13.80 o                         
   2  13   7        192.85        192.87        30.13 o                         
   3  13   7          0.79         31.71        34.34 o                         
   4  13   7        151.17        176.34        30.95 o                         
   5  13   7         11.60         36.91        21.89 o                         
   6  13   7         19.17         66.50        31.61 o                         
  -5  14   7         82.07         79.20        18.84 o                         
  -4  14   7        263.07        316.27        26.13 o                         
  -3  14   7         54.79         71.78        15.19 o                         
  -2  14   7          0.01         24.10        13.72 o                         
  -1  14   7        193.64        242.28        27.07 o                         
   0  14   7        283.71        318.57        29.88 o                         
   1  14   7        127.70        120.83        20.09 o                         
   2  14   7        439.40        516.40        59.11 o                         
   3  14   7          4.06          7.66        19.70 o                         
  -4  15   7          0.24         -6.43        19.70 o                         
  -3  15   7         29.46         69.74        21.41 o                         
  -2  15   7         67.36        108.33        25.06 o                         
  -1  15   7          1.14         13.41        19.16 o                         
   0  15   7         56.72         83.74        29.96 o                         
 -18   0   8          4.72          7.41        14.78 o                         
 -17   0   8          2.69          7.02        12.62 o                         
 -16   0   8        293.64        280.18        34.37 o                         
 -15   0   8        393.50        466.22        34.02 o                         
 -14   0   8         26.95        -12.06        12.06 o                         
 -13   0   8        319.91        318.41        26.52 o                         
 -12   0   8          0.25          6.17         8.22 o                         
 -11   0   8        106.53        146.44        20.99 o                         
 -10   0   8        198.35        231.68        18.57 o                         
  -9   0   8        404.68        373.29        21.99 o                         
  -8   0   8       2114.47       2052.43        39.02 o                         
  -7   0   8       2357.67       2436.62        33.94 o                         
  -6   0   8       7555.71       7802.06        65.75 o                         
  -5   0   8        202.50        178.88        11.06 o                         
  -4   0   8        225.19        205.94        11.74 o                         
  -3   0   8       4819.60       5439.96        75.40 o                         
  -2   0   8       5067.22       5400.55        59.90 o                         
  -1   0   8       1406.26       1344.64        47.39 o                         
   0   0   8       3906.11       4158.43        51.13 o                         
   1   0   8       2496.96       2706.44        40.88 o                         
   2   0   8        239.33        309.64        16.23 o                         
   3   0   8       3982.25       4318.35        58.18 o                         
   4   0   8        783.41        812.65        27.06 o                         
   5   0   8       2704.56       2793.01       102.62 o                         
   6   0   8        560.41        509.79        27.08 o                         
   7   0   8       1564.14       1564.51        46.62 o                         
   8   0   8        853.03        951.42        45.19 o                         
   9   0   8        116.68         87.95        16.40 o                         
  10   0   8         34.02         52.58        14.93 o                         
  11   0   8          4.38         29.02        19.43 o                         
  12   0   8          3.12         11.20        32.63 o                         
  13   0   8         21.39         23.60        16.34 o                         
  14   0   8         86.21         92.81        25.41 o                         
 -18   1   8          7.59          8.01        13.91 o                         
 -17   1   8         60.17         73.36        12.97 o                         
 -16   1   8         25.73         25.51        12.69 o                         
 -15   1   8          5.87          9.14        10.30 o                         
 -14   1   8         99.49         87.57        13.25 o                         
 -13   1   8         74.31         65.23        15.02 o                         
 -12   1   8          5.09         19.20         8.93 o                         
 -11   1   8         26.32         27.06         6.75 o                         
 -10   1   8         26.16         31.24         6.91 o                         
  -9   1   8        270.34        285.42        11.40 o                         
  -8   1   8          3.86          4.02         3.24 o                         
  -7   1   8          7.85         -2.01         6.18 o                         
  -6   1   8          8.16          8.73         2.56 o                         
  -5   1   8       2536.39       2517.01        31.36 o                         
  -4   1   8         69.59         48.69         5.90 o                         
  -3   1   8        236.23        235.09        10.13 o                         
  -2   1   8         76.67         79.55         3.73 o                         
  -1   1   8          0.02          2.29         3.53 o                         
   0   1   8         94.13        113.06         6.25 o                         
   1   1   8          1.43          6.78         2.44 o                         
   2   1   8        212.53        204.81         9.80 o                         
   3   1   8        310.51        351.08        12.60 o                         
   4   1   8         45.05         58.77         4.84 o                         
   5   1   8          0.26          2.93         4.87 o                         
   6   1   8         17.88         30.44         5.84 o                         
   7   1   8        307.08        330.10        11.92 o                         
   8   1   8        327.16        325.85        13.95 o                         
   9   1   8         20.49         10.99         6.75 o                         
  10   1   8          3.84          5.62         8.03 o                         
  11   1   8         13.83          6.14         9.97 o                         
  12   1   8        178.78        165.71        20.27 o                         
  13   1   8         40.97         35.56        14.23 o                         
  14   1   8         24.26         33.53        14.86 o                         
 -17   2   8         18.29          7.29        14.48 o                         
 -16   2   8        594.32        599.69        30.62 o                         
 -15   2   8        165.77        166.38        16.58 o                         
 -14   2   8        176.32        164.22        16.45 o                         
 -13   2   8        216.53        183.17        14.38 o                         
 -12   2   8        416.49        450.68        20.26 o                         
 -11   2   8          0.18         13.53         6.08 o                         
 -10   2   8        565.11        540.48        18.99 o                         
  -9   2   8        570.87        555.20        21.75 o                         
  -8   2   8         95.32        110.66        11.15 o                         
  -7   2   8        503.81        490.17        13.26 o                         
  -6   2   8         11.77         18.86         4.76 o                         
  -5   2   8      10062.84      10422.33        59.81 o                         
  -4   2   8       1009.79        935.20        18.45 o                         
  -3   2   8       2752.98       2984.86        44.20 o                         
  -2   2   8       4496.39       4658.52        33.37 o                         
  -1   2   8       3517.13       3530.81        35.45 o                         
   0   2   8       2521.29       2556.83        27.21 o                         
   1   2   8        887.27        918.33        15.20 o                         
   2   2   8       8151.46       8564.62        52.52 o                         
   3   2   8       1344.10       1390.56        20.81 o                         
   4   2   8         18.90         22.35         4.87 o                         
   5   2   8       1363.23       1322.19        22.45 o                         
   6   2   8        466.93        479.48        15.12 o                         
   7   2   8         14.12         14.69         6.36 o                         
   8   2   8          0.08          3.26         5.61 o                         
   9   2   8        690.18        745.58        32.24 o                         
  10   2   8          0.37         -5.52         8.38 o                         
  11   2   8          7.27         -9.89         9.89 o                         
  12   2   8         13.29         36.86        12.41 o                         
  13   2   8         60.70         65.43        14.40 o                         
  14   2   8         50.65         66.47        21.96 o                         
 -17   3   8          4.16         30.39        19.52 o                         
 -16   3   8          1.82         17.73        11.98 o                         
 -15   3   8         21.21         42.83        13.42 o                         
 -14   3   8          0.01         15.99        10.06 o                         
 -13   3   8         22.28         43.92         9.46 o                         
 -12   3   8        591.87        584.50        22.88 o                         
 -11   3   8        271.25        263.94        14.15 o                         
 -10   3   8         12.69          7.41         6.04 o                         
  -9   3   8          0.41         12.48         6.04 o                         
  -8   3   8        244.78        265.35        13.98 o                         
  -7   3   8        586.46        646.51        16.15 o                         
  -6   3   8          0.74          2.08         4.91 o                         
  -5   3   8        571.95        552.21        15.63 o                         
  -4   3   8          5.02         20.93         4.96 o                         
  -3   3   8          4.46          0.34         6.10 o                         
  -2   3   8         21.19         28.62         7.71 o                         
  -1   3   8         45.19         54.56         8.95 o                         
   0   3   8        268.60        284.47        12.54 o                         
   1   3   8         30.34         34.79         4.24 o                         
   2   3   8        981.57        953.99        16.73 o                         
   3   3   8        407.77        437.08        12.35 o                         
   4   3   8          0.26          4.40         4.10 o                         
   5   3   8        117.47        119.26         7.54 o                         
   6   3   8          0.17          7.03         4.54 o                         
   7   3   8          6.13          8.28         5.43 o                         
   8   3   8          0.51          4.78         6.16 o                         
   9   3   8         48.28         27.11         6.22 o                         
  10   3   8          2.02        -12.24        12.24 o                         
  11   3   8          8.29          4.95        13.20 o                         
  12   3   8          6.66        -16.37        16.37 o                         
  13   3   8         20.97         39.63        17.65 o                         
  14   3   8         11.90         55.57        18.74 o                         
 -16   4   8        203.38        267.24        28.71 o                         
 -15   4   8        381.89        377.99        27.77 o                         
 -14   4   8          0.85          3.70        10.04 o                         
 -13   4   8        463.84        508.63        25.64 o                         
 -12   4   8        367.57        384.61        20.45 o                         
 -11   4   8         57.74         64.53        10.52 o                         
 -10   4   8         97.55         87.02         9.15 o                         
  -9   4   8        237.65        243.47        12.97 o                         
  -8   4   8        196.98        215.18        12.60 o                         
  -7   4   8        761.38        777.54        18.07 o                         
  -6   4   8        491.08        502.77        17.14 o                         
  -5   4   8         50.08         46.44         8.75 o                         
  -4   4   8         48.16         47.91         7.61 o                         
  -3   4   8        103.12        112.15         9.82 o                         
  -2   4   8        511.17        560.66        20.32 o                         
  -1   4   8       1408.99       1345.54        43.28 o                         
   0   4   8        384.48        429.00        14.91 o                         
   1   4   8       3585.82       3770.03        58.53 o                         
   2   4   8        354.35        335.25        13.49 o                         
   3   4   8         55.83         42.34         5.83 o                         
   4   4   8         45.05         30.35         7.30 o                         
   5   4   8       2873.93       2883.85        32.40 o                         
   6   4   8        914.43        874.14        21.48 o                         
   7   4   8         78.48         76.42         8.70 o                         
   8   4   8        354.12        346.45        16.15 o                         
   9   4   8        220.92        215.50        14.94 o                         
  10   4   8         99.33        106.76        16.71 o                         
  11   4   8         77.06         46.76        25.31 o                         
  12   4   8        337.50        359.22        38.80 o                         
  13   4   8        111.71         89.40        22.69 o                         
  14   4   8          0.01         -4.31        19.02 o                         
 -16   5   8          2.10         38.40        23.95 o                         
 -15   5   8         73.96        127.93        21.17 o                         
 -14   5   8         21.90         18.80        23.52 o                         
 -13   5   8         25.24         44.51        16.01 o                         
 -12   5   8         30.60         45.02        13.62 o                         
 -11   5   8        200.33        196.11        20.54 o                         
 -10   5   8        289.27        288.42        15.77 o                         
  -9   5   8          1.21         -2.10         6.49 o                         
  -8   5   8         64.86         38.23         9.31 o                         
  -7   5   8         99.38        122.08         9.89 o                         
  -6   5   8        335.19        341.32        18.70 o                         
  -5   5   8          2.56          1.81         5.87 o                         
  -4   5   8         62.99         60.63         5.72 o                         
  -3   5   8        437.18        377.97        12.70 o                         
  -2   5   8        949.87        859.29        36.67 o                         
  -1   5   8         39.30         10.17        14.78 o                         
   0   5   8         67.72        110.51        16.28 o                         
   1   5   8         31.66         30.31        10.91 o                         
   2   5   8        194.37        202.08        14.24 o                         
   3   5   8        375.37        377.84        18.21 o                         
   4   5   8          6.37         16.37         6.83 o                         
   5   5   8         12.28         10.87         5.36 o                         
   6   5   8        123.87        111.88        12.91 o                         
   7   5   8        929.87        926.33        25.32 o                         
   8   5   8        225.74        192.13        13.82 o                         
   9   5   8         31.19         19.49         6.91 o                         
  10   5   8         70.01         63.81        16.02 o                         
  11   5   8        479.00        391.27        41.05 o                         
  12   5   8        132.48        132.18        26.95 o                         
  13   5   8          1.69        -13.05        13.05 o                         
  14   5   8         24.31         37.48        19.40 o                         
 -15   6   8         10.21         80.78        27.61 o                         
 -14   6   8         16.10         34.04        13.34 o                         
 -13   6   8         37.91         37.94        18.18 o                         
 -12   6   8        236.04        237.79        23.56 o                         
 -11   6   8        221.04        235.65        18.99 o                         
 -10   6   8        181.46        219.55        19.24 o                         
  -9   6   8        163.90        121.96        11.63 o                         
  -8   6   8          8.39         15.69         7.03 o                         
  -7   6   8        171.58        167.92        17.36 o                         
  -6   6   8        776.73        783.78        28.52 o                         
  -5   6   8        637.87        578.59        24.41 o                         
  -4   6   8        199.19        215.08        15.58 o                         
  -3   6   8         16.47         14.80         3.70 o                         
  -2   6   8       2964.16       2954.82        60.02 o                         
  -1   6   8        267.49        267.99        23.37 o                         
   0   6   8         60.47         31.81        24.56 o                         
   1   6   8        595.02        514.56        22.33 o                         
   2   6   8        751.49        711.92        24.04 o                         
   3   6   8         19.68         12.59         6.51 o                         
   4   6   8        887.91        849.80        22.85 o                         
   5   6   8         12.65         11.28         6.04 o                         
   6   6   8         12.34          9.91         6.14 o                         
   7   6   8        624.76        599.80        22.66 o                         
   8   6   8          0.05         24.95         9.64 o                         
   9   6   8          6.35          8.00        10.99 o                         
  10   6   8          6.37          4.44         9.28 o                         
  11   6   8        117.27        161.25        27.71 o                         
  12   6   8         24.95         -4.31        17.06 o                         
  13   6   8         39.14         18.86        12.66 o                         
  14   6   8         10.01        -32.15        32.15 o                         
 -15   7   8         19.27         54.53        25.59 o                         
 -14   7   8          0.02         34.41        46.86 o                         
 -13   7   8         25.31          8.73        11.57 o                         
 -12   7   8        171.78        146.02        20.40 o                         
 -11   7   8          1.99         12.54         9.43 o                         
 -10   7   8          6.46         16.77        10.45 o                         
  -9   7   8        722.49        679.93        25.23 o                         
  -8   7   8         57.10         58.52        11.54 o                         
  -7   7   8       1025.61       1071.65        34.76 o                         
  -6   7   8         56.24         34.74        12.15 o                         
  -5   7   8          2.20          7.48        10.48 o                         
  -4   7   8        625.91        575.01        28.75 o                         
  -3   7   8         65.12         56.45        11.97 o                         
  -2   7   8        799.57        794.47        40.23 o                         
  -1   7   8        981.36        906.76        24.93 o                         
   0   7   8        145.99        120.67        11.83 o                         
   1   7   8         22.10         16.66         6.89 o                         
   2   7   8          8.93         13.47         7.35 o                         
   3   7   8         26.19         23.89         7.48 o                         
   4   7   8        268.15        280.94        15.36 o                         
   5   7   8         75.97         74.27        10.71 o                         
   6   7   8         68.82         63.33        14.96 o                         
   7   7   8          9.45          3.60         8.21 o                         
   8   7   8         19.61         25.99         9.74 o                         
   9   7   8         58.56         70.99        13.33 o                         
  10   7   8         24.90         34.81        12.24 o                         
  11   7   8          2.62         12.17        17.36 o                         
  12   7   8         92.90        109.45        27.22 o                         
  13   7   8          4.49        -20.25        21.62 o                         
 -15   8   8         94.20        118.49        33.80 o                         
 -14   8   8          1.09         32.76        21.46 o                         
 -13   8   8        108.66        104.48        21.72 o                         
 -12   8   8        289.60        289.70        26.50 o                         
 -11   8   8         10.30          7.83         9.97 o                         
 -10   8   8         26.43         33.22        10.91 o                         
  -9   8   8          1.39         10.29        10.41 o                         
  -8   8   8          5.48         16.81        10.00 o                         
  -7   8   8          5.73         15.31        10.48 o                         
  -6   8   8          7.86          4.43        10.94 o                         
  -5   8   8         15.47         -8.14         9.70 o                         
  -4   8   8        167.44        132.85        15.89 o                         
  -3   8   8         52.95         43.53        13.12 o                         
  -2   8   8         23.77          5.24        10.77 o                         
  -1   8   8        312.55        341.25        27.96 o                         
   0   8   8          8.61         -1.28        10.76 o                         
   1   8   8        232.59        211.60        14.28 o                         
   2   8   8        161.20        167.66        12.48 o                         
   3   8   8         57.88         45.13        10.39 o                         
   4   8   8         97.33         92.21        10.76 o                         
   5   8   8        113.17        122.00        13.55 o                         
   6   8   8        240.41        249.70        18.06 o                         
   7   8   8          1.88         10.94        10.08 o                         
   8   8   8          7.89          7.69         9.24 o                         
   9   8   8         71.39        106.61        17.98 o                         
  10   8   8          5.15         22.16        15.66 o                         
  11   8   8          1.04         13.06        12.35 o                         
  12   8   8        188.65        135.86        27.07 o                         
 -14   9   8         21.03         -2.46        21.75 o                         
 -13   9   8          1.60          5.07        26.06 o                         
 -12   9   8          5.94         32.90        19.70 o                         
 -11   9   8          0.01         23.24        13.44 o                         
 -10   9   8         27.99         39.59        20.89 o                         
  -9   9   8         23.34         21.05        21.96 o                         
  -8   9   8          7.41          8.52        10.89 o                         
  -7   9   8        107.77        106.93        13.79 o                         
  -6   9   8          0.73          0.53         8.40 o                         
  -5   9   8        119.53         79.17        12.38 o                         
  -4   9   8          7.94         -1.73         9.06 o                         
  -3   9   8         22.71          5.16        10.77 o                         
  -2   9   8        430.86        407.08        26.67 o                         
  -1   9   8        623.17        577.41        31.49 o                         
   0   9   8        645.84        595.66        31.91 o                         
   1   9   8        156.98        131.92        17.55 o                         
   2   9   8          1.16         21.89        13.01 o                         
   3   9   8        137.07        121.88        14.20 o                         
   4   9   8         21.05         20.63         9.39 o                         
   5   9   8          0.07          6.90         9.79 o                         
   6   9   8          4.54         -6.19         9.55 o                         
   7   9   8        168.31        177.24        24.36 o                         
   8   9   8         52.77         37.59        12.36 o                         
   9   9   8        160.53        201.00        20.82 o                         
  10   9   8        183.72        208.52        21.39 o                         
  11   9   8          1.97         37.29        13.87 o                         
 -13  10   8        233.93        244.85        41.94 o                         
 -12  10   8        116.74        142.90        50.15 o                         
 -11  10   8          2.36         22.33        18.49 o                         
 -10  10   8         74.99         28.12        13.01 o                         
  -9  10   8        204.57        223.52        31.84 o                         
  -8  10   8         59.43         34.86        15.21 o                         
  -7  10   8        121.15        127.73        14.75 o                         
  -6  10   8        194.19        210.52        18.06 o                         
  -5  10   8        154.75        157.79        16.75 o                         
  -4  10   8         83.87         84.74        18.72 o                         
  -3  10   8        108.92         71.95        14.89 o                         
  -2  10   8         60.22         56.17        16.49 o                         
  -1  10   8         27.69         19.76        12.33 o                         
   0  10   8        114.55         91.82        16.20 o                         
   1  10   8          2.62          2.06        10.84 o                         
   2  10   8        200.86        193.47        18.01 o                         
   3  10   8         96.79        106.12        14.28 o                         
   4  10   8          3.16         15.32        12.64 o                         
   5  10   8        130.96        123.41        18.75 o                         
   6  10   8         44.93         38.35        14.58 o                         
   7  10   8          1.57          9.53        12.50 o                         
   8  10   8         45.82         63.27        14.07 o                         
   9  10   8          8.73          6.62        12.39 o                         
  10  10   8         27.47         55.51        14.14 o                         
  11  10   8          2.35        -10.89        15.65 o                         
 -12  11   8          0.65         -6.84        23.40 o                         
 -11  11   8          9.17          8.57        28.39 o                         
 -10  11   8         62.51         54.00        24.35 o                         
  -9  11   8         45.70         45.12        17.51 o                         
  -8  11   8         28.06         42.91        20.32 o                         
  -7  11   8         51.07         37.21        10.52 o                         
  -6  11   8          7.84          1.82         9.45 o                         
  -5  11   8         12.04         15.10         9.77 o                         
  -4  11   8          1.51         -1.54        11.75 o                         
  -3  11   8        100.07        100.68        17.52 o                         
  -2  11   8        385.62        389.80        28.83 o                         
  -1  11   8        163.78        135.82        18.19 o                         
   0  11   8         42.58         20.25        10.03 o                         
   1  11   8         49.41         32.33        10.85 o                         
   2  11   8         51.11         51.29        11.96 o                         
   3  11   8         71.39         96.20        18.26 o                         
   4  11   8        104.33         77.06        18.05 o                         
   5  11   8        509.45        565.18        36.82 o                         
   6  11   8         68.19         58.32        17.35 o                         
   7  11   8         94.24        132.71        22.84 o                         
   8  11   8          1.78         -1.04        11.71 o                         
   9  11   8          6.10         18.79        26.34 o                         
 -11  12   8         36.76         34.75        25.31 o                         
 -10  12   8         15.58         50.57        21.67 o                         
  -9  12   8        152.37        190.97        30.58 o                         
  -8  12   8        601.94        636.63        49.40 o                         
  -7  12   8        139.48        157.06        26.79 o                         
  -6  12   8        368.07        409.44        28.10 o                         
  -5  12   8        316.58        335.35        28.22 o                         
  -4  12   8        129.30         88.09        16.56 o                         
  -3  12   8         49.67         44.90        14.58 o                         
  -2  12   8        478.14        519.79        34.74 o                         
  -1  12   8         34.00         39.29        15.39 o                         
   0  12   8          3.44          9.15        11.83 o                         
   1  12   8          1.99         23.96        11.19 o                         
   2  12   8        269.06        302.71        22.72 o                         
   3  12   8        198.20        172.11        21.78 o                         
   4  12   8        108.24         96.77        17.92 o                         
   5  12   8         85.08         80.25        17.55 o                         
   6  12   8         75.30        113.12        57.88 o                         
   7  12   8         28.47         23.72        14.05 o                         
 -10  13   8         83.23         94.82        33.80 o                         
  -9  13   8        121.40        105.35        34.75 o                         
  -8  13   8         20.70         33.82        34.62 o                         
  -7  13   8          7.39         -1.37        18.33 o                         
  -6  13   8        118.94        134.77        39.95 o                         
  -5  13   8          7.27         23.46        13.41 o                         
  -4  13   8        218.77        212.43        26.40 o                         
  -3  13   8         56.09         50.15        16.46 o                         
  -2  13   8          2.94          0.90        10.87 o                         
  -1  13   8         18.22         12.61        14.12 o                         
   0  13   8         21.68          9.29        12.28 o                         
   1  13   8          0.11          5.66        13.43 o                         
   2  13   8         21.02         22.64        30.51 o                         
   3  13   8        150.12        224.12        33.26 o                         
   4  13   8         53.30         46.21        18.97 o                         
   5  13   8          0.34          2.65        18.38 o                         
  -5  14   8        109.01        157.18        22.59 o                         
  -4  14   8          0.58          0.57        13.91 o                         
  -3  14   8         57.80         84.44        19.19 o                         
  -2  14   8         60.42         89.38        20.05 o                         
  -1  14   8         26.09         11.59        24.15 o                         
   0  14   8         13.88         19.74        17.65 o                         
   1  14   8          2.30         31.43        19.16 o                         
   2  14   8        100.48         94.11        48.37 o                         
  -4  15   8         28.19         11.08        21.34 o                         
  -1  15   8          6.82         12.86        19.29 o                         
 -18   1   9        136.33        124.57        29.08 o                         
 -17   1   9          1.95         14.68        10.11 o                         
 -16   1   9        441.13        409.52        23.83 o                         
 -15   1   9        644.22        668.30        28.75 o                         
 -14   1   9         66.47         83.30        11.84 o                         
 -13   1   9         87.33         90.67        11.69 o                         
 -12   1   9          3.21          8.46         6.24 o                         
 -11   1   9       1178.81       1170.48        27.13 o                         
 -10   1   9        471.66        488.68        17.38 o                         
  -9   1   9        123.82        119.63         8.22 o                         
  -8   1   9       2263.45       2169.52        30.32 o                         
  -7   1   9       4733.42       4785.97        43.55 o                         
  -6   1   9        602.70        600.79        15.43 o                         
  -5   1   9        705.43        681.91        15.92 o                         
  -4   1   9        677.37        645.57        13.97 o                         
  -3   1   9        492.67        443.64         9.34 o                         
  -2   1   9        269.76        291.07         7.07 o                         
  -1   1   9       1474.29       1561.53        20.19 o                         
   0   1   9       3850.85       3868.01        36.21 o                         
   1   1   9         52.65         58.69         4.30 o                         
   2   1   9        518.84        561.08        15.78 o                         
   3   1   9       1626.51       1646.94        27.20 o                         
   4   1   9        350.25        308.55        13.31 o                         
   5   1   9        184.45        159.44        10.84 o                         
   6   1   9       1655.32       1555.01        30.94 o                         
   7   1   9        535.87        566.46        17.22 o                         
   8   1   9         14.59         22.73         6.88 o                         
   9   1   9        108.92         83.01        14.09 o                         
  10   1   9        585.99        621.76        28.74 o                         
  11   1   9         66.53         33.34        13.31 o                         
  12   1   9         10.80         -9.53        13.21 o                         
  13   1   9        190.98        192.69        25.55 o                         
  14   1   9        252.04        223.26        23.64 o                         
 -17   2   9          0.74          1.34        14.05 o                         
 -16   2   9         10.43         31.62        11.56 o                         
 -15   2   9        103.05        138.31        26.23 o                         
 -14   2   9          2.52         16.93        14.53 o                         
 -13   2   9         55.22         51.56         9.61 o                         
 -12   2   9        140.31        130.39        12.59 o                         
 -11   2   9         15.02         32.46         7.02 o                         
 -10   2   9        168.09        179.66        11.92 o                         
  -9   2   9       1153.05       1189.61        27.03 o                         
  -8   2   9       1007.88       1008.70        19.75 o                         
  -7   2   9        192.29        203.14        10.01 o                         
  -6   2   9        329.45        330.20        11.67 o                         
  -5   2   9          6.86         10.93         6.85 o                         
  -4   2   9         13.86         12.32         3.77 o                         
  -3   2   9          0.01          1.21         4.96 o                         
  -2   2   9        329.29        312.26        11.16 o                         
  -1   2   9        286.96        269.02        11.89 o                         
   0   2   9        276.01        309.06         9.92 o                         
   1   2   9       1773.49       1794.02        22.45 o                         
   2   2   9       1785.79       1817.28        25.78 o                         
   3   2   9          3.87         -0.24         4.99 o                         
   4   2   9          4.26         11.16         6.46 o                         
   5   2   9        110.71        104.26         8.41 o                         
   6   2   9          1.15          2.58         5.12 o                         
   7   2   9         36.93         36.13         7.13 o                         
   8   2   9          4.06         -1.77         5.76 o                         
   9   2   9         57.35         32.32        10.25 o                         
  10   2   9          1.27          7.40         8.37 o                         
  11   2   9          4.79         -3.07        12.46 o                         
  12   2   9         81.93         86.00        19.46 o                         
  13   2   9         30.67         30.08        16.48 o                         
  14   2   9          4.13         38.42        20.62 o                         
 -17   3   9          3.42         17.22        23.67 o                         
 -16   3   9         91.39        111.61        18.35 o                         
 -15   3   9        243.48        251.55        23.06 o                         
 -14   3   9        257.36        227.09        18.27 o                         
 -13   3   9         56.52         50.66        11.39 o                         
 -12   3   9        269.19        277.69        18.20 o                         
 -11   3   9        179.92        194.02        12.74 o                         
 -10   3   9        287.30        315.81        15.25 o                         
  -9   3   9        182.31        169.99        11.35 o                         
  -8   3   9       1024.24        985.86        23.78 o                         
  -7   3   9        568.83        561.38        15.14 o                         
  -6   3   9         87.16         84.19         6.09 o                         
  -5   3   9        117.38         92.32         7.97 o                         
  -4   3   9         20.70         16.48         5.44 o                         
  -3   3   9        256.98        342.49        17.22 o                         
  -2   3   9         14.32         26.32         8.16 o                         
  -1   3   9        980.03       1045.91        27.48 o                         
   0   3   9          0.34          3.97         3.78 o                         
   1   3   9        373.84        376.87        10.65 o                         
   2   3   9         36.19         45.25         3.87 o                         
   3   3   9        294.01        303.78        10.11 o                         
   4   3   9        664.08        613.13        14.92 o                         
   5   3   9        756.21        720.39        17.69 o                         
   6   3   9        249.60        203.36        12.39 o                         
   7   3   9        729.14        664.30        19.45 o                         
   8   3   9        713.26        731.92        22.66 o                         
   9   3   9        493.76        472.10        18.08 o                         
  10   3   9        438.74        421.65        28.92 o                         
  11   3   9         60.73         79.61        38.79 o                         
  12   3   9         96.52        116.84        24.65 o                         
  13   3   9        206.65        180.46        25.17 o                         
  14   3   9        220.84        260.37        35.85 o                         
 -16   4   9          3.62         25.18        12.49 o                         
 -15   4   9         61.07         53.78        13.60 o                         
 -14   4   9         73.81         80.22        12.81 o                         
 -13   4   9        117.09         95.73        14.49 o                         
 -12   4   9        186.85        238.50        20.05 o                         
 -11   4   9         48.95         55.13        10.03 o                         
 -10   4   9        297.42        297.37        14.88 o                         
  -9   4   9         80.03         93.47         9.23 o                         
  -8   4   9          5.63          1.51         9.38 o                         
  -7   4   9        396.03        390.57        13.37 o                         
  -6   4   9         26.88         13.94         6.28 o                         
  -5   4   9          4.77         -0.67         6.90 o                         
  -4   4   9       1452.37       1467.98        30.35 o                         
  -3   4   9        398.82        358.79        15.62 o                         
  -2   4   9          3.25          7.12         4.57 o                         
  -1   4   9        556.34        517.04        23.53 o                         
   0   4   9         32.99         33.76         6.11 o                         
   1   4   9        237.95        241.97        18.48 o                         
   2   4   9       2272.55       2161.25        27.36 o                         
   3   4   9        249.49        233.90        12.01 o                         
   4   4   9         46.66         62.49         6.56 o                         
   5   4   9        202.12        175.72         9.96 o                         
   6   4   9        643.18        674.88        19.47 o                         
   7   4   9          2.84         11.49         6.63 o                         
   8   4   9          2.83          0.92         9.29 o                         
   9   4   9         23.78         15.86         8.78 o                         
  10   4   9         99.32         98.92        22.15 o                         
  11   4   9         27.32         10.77        16.01 o                         
  12   4   9          0.37         29.41        47.07 o                         
  13   4   9          6.73         22.92        15.94 o                         
  14   4   9          0.51         -7.25        21.21 o                         
 -16   5   9          0.05         13.16        25.45 o                         
 -15   5   9         25.48         41.13        16.04 o                         
 -14   5   9        251.15        254.85        25.40 o                         
 -13   5   9         70.54         41.70        13.56 o                         
 -12   5   9          0.57         -3.91        11.92 o                         
 -11   5   9        922.17        923.53        41.50 o                         
 -10   5   9        587.99        630.36        26.86 o                         
  -9   5   9          6.95          9.46         7.91 o                         
  -8   5   9        829.35        831.98        25.41 o                         
  -7   5   9       1925.48       1881.43        33.75 o                         
  -6   5   9          9.75         -8.23        12.28 o                         
  -5   5   9        322.55        303.61        18.70 o                         
  -4   5   9       1136.06       1129.33        32.49 o                         
  -3   5   9        146.59        152.88        13.97 o                         
  -2   5   9        187.44        226.81        17.18 o                         
  -1   5   9        925.39        853.84        18.70 o                         
   0   5   9       1166.77       1142.66        35.96 o                         
   1   5   9        136.46        117.37        13.68 o                         
   2   5   9         67.63         54.82         7.91 o                         
   3   5   9        341.97        317.00        12.74 o                         
   4   5   9        193.24        194.30        12.22 o                         
   5   5   9         17.97          3.29         4.83 o                         
   6   5   9        960.59        919.54        23.34 o                         
   7   5   9        941.28        921.64        29.41 o                         
   8   5   9        139.20        164.82        15.81 o                         
   9   5   9         21.51         40.30         9.58 o                         
  10   5   9        210.58        269.31        33.05 o                         
  11   5   9        228.61        238.44        32.71 o                         
  12   5   9          1.08         12.82        18.43 o                         
  13   5   9        190.24        198.94        31.85 o                         
  14   5   9         94.00        100.02        38.58 o                         
 -15   6   9          5.01          6.28        11.03 o                         
 -14   6   9          7.62         11.94        13.13 o                         
 -13   6   9          2.77         31.07        15.00 o                         
 -12   6   9        248.77        247.91        24.91 o                         
 -11   6   9          0.12          3.31        11.06 o                         
 -10   6   9         58.14         56.32         9.14 o                         
  -9   6   9         34.47         17.31         7.90 o                         
  -8   6   9          1.51         13.31         9.64 o                         
  -7   6   9        160.05        175.84        15.76 o                         
  -6   6   9         31.81         20.41         9.72 o                         
  -5   6   9         11.67          2.70        12.17 o                         
  -4   6   9        133.21        127.24        14.04 o                         
  -3   6   9          2.82         -2.77        15.78 o                         
  -2   6   9        655.89        685.99        45.49 o                         
  -1   6   9         89.56         81.56        15.10 o                         
   0   6   9          5.33         12.86        11.76 o                         
   1   6   9        204.84        191.49        20.54 o                         
   2   6   9          0.23         -6.00        14.41 o                         
   3   6   9         28.26         43.33        11.04 o                         
   4   6   9         12.63         16.64         7.10 o                         
   5   6   9          0.54         -5.55         7.78 o                         
   6   6   9        100.48        104.41        11.14 o                         
   7   6   9          3.27         -1.80         8.41 o                         
   8   6   9        218.57        203.34        16.16 o                         
   9   6   9        310.29        311.76        22.54 o                         
  10   6   9         83.31         81.64        19.13 o                         
  11   6   9         44.77         36.26        16.73 o                         
  12   6   9         32.64         30.05        16.40 o                         
  13   6   9          2.48         48.03        31.74 o                         
 -15   7   9         80.64         76.17        21.70 o                         
 -14   7   9         14.02         31.29        15.42 o                         
 -13   7   9          0.01         15.44        13.84 o                         
 -12   7   9        102.80         70.19        15.58 o                         
 -11   7   9        121.78        127.44        19.64 o                         
 -10   7   9          4.71          6.44         9.44 o                         
  -9   7   9         29.12         30.60         8.22 o                         
  -8   7   9         46.44         54.94        11.15 o                         
  -7   7   9        427.14        435.22        23.51 o                         
  -6   7   9        150.41        142.08        14.24 o                         
  -5   7   9        168.80        179.53        18.20 o                         
  -4   7   9       1289.48       1243.90        42.59 o                         
  -3   7   9         49.01         48.93        38.58 o                         
  -2   7   9        911.80        931.14        44.55 o                         
  -1   7   9       1576.97       1506.52        34.54 o                         
   0   7   9        294.31        296.53        22.81 o                         
   1   7   9         45.00         41.80         9.40 o                         
   2   7   9        629.79        557.18        21.03 o                         
   3   7   9         85.29         75.76         9.72 o                         
   4   7   9        399.27        341.43        16.34 o                         
   5   7   9        237.56        205.46        15.66 o                         
   6   7   9        468.56        434.11        22.78 o                         
   7   7   9        262.82        241.96        17.68 o                         
   8   7   9         71.38         85.68        12.22 o                         
   9   7   9          1.97         26.96        15.46 o                         
  10   7   9        209.01        213.46        20.95 o                         
  11   7   9         70.36        109.01        25.29 o                         
  12   7   9         53.72         79.33        22.91 o                         
 -15   8   9         28.80        108.77        33.38 o                         
 -14   8   9         73.51         87.56        23.02 o                         
 -13   8   9          0.42         23.84        22.99 o                         
 -12   8   9         40.70         49.51        16.15 o                         
 -11   8   9          3.87         38.95        14.84 o                         
 -10   8   9         85.63        102.26        14.88 o                         
  -9   8   9        170.99        184.12        15.33 o                         
  -8   8   9          0.16          2.62         9.54 o                         
  -7   8   9         21.92         16.11        11.26 o                         
  -6   8   9        115.20         86.25        14.65 o                         
  -5   8   9        136.75        128.01        17.37 o                         
  -4   8   9        942.95        965.04        39.44 o                         
  -3   8   9         99.83         90.17        20.32 o                         
  -2   8   9         63.13         47.13        14.76 o                         
  -1   8   9        430.69        427.02        42.76 o                         
   0   8   9        733.49        771.71        34.74 o                         
   1   8   9        220.63        235.37        29.35 o                         
   2   8   9       1047.96       1087.23        29.78 o                         
   3   8   9         25.37         32.00        10.93 o                         
   4   8   9        190.79        205.97        17.44 o                         
   5   8   9        201.48        198.38        17.88 o                         
   6   8   9          2.94         12.33        13.08 o                         
   7   8   9          3.58          6.59        12.70 o                         
   8   8   9          7.73         11.79         8.39 o                         
   9   8   9         58.88         27.63        12.72 o                         
  10   8   9         24.46         42.90        11.71 o                         
  11   8   9        153.68        173.80        40.50 o                         
 -14   9   9        204.03        219.05        46.25 o                         
 -13   9   9          0.09        -12.31        15.96 o                         
 -12   9   9        290.90        362.12        31.74 o                         
 -11   9   9         59.88         13.36        16.56 o                         
 -10   9   9        231.01        226.72        31.52 o                         
  -9   9   9         36.33         25.96        18.71 o                         
  -8   9   9        694.08        700.44        30.69 o                         
  -7   9   9         74.86         87.48        13.33 o                         
  -6   9   9          2.26         -8.32        10.84 o                         
  -5   9   9        168.18        162.31        16.24 o                         
  -4   9   9        129.74        125.24        15.04 o                         
  -3   9   9        360.67        383.15        26.79 o                         
  -2   9   9        156.79        172.67        19.23 o                         
  -1   9   9        276.32        219.36        20.75 o                         
   0   9   9        725.24        724.81        35.52 o                         
   1   9   9        259.11        280.93        23.42 o                         
   2   9   9         41.30         56.07        12.01 o                         
   3   9   9        490.53        542.29        26.98 o                         
   4   9   9        254.17        226.45        22.95 o                         
   5   9   9        235.89        254.39        18.42 o                         
   6   9   9        418.98        452.16        24.30 o                         
   7   9   9        693.05        689.82        34.05 o                         
   8   9   9         17.67         16.44        10.54 o                         
   9   9   9        231.09        250.88        23.03 o                         
  10   9   9         18.57         19.87        11.57 o                         
  11   9   9          2.20         23.43        17.23 o                         
 -13  10   9          2.66         24.08        25.04 o                         
 -12  10   9        126.48        176.52        31.59 o                         
 -11  10   9         21.72         44.15        18.32 o                         
 -10  10   9          6.69          6.75        20.25 o                         
  -9  10   9          6.52         -2.97        19.40 o                         
  -8  10   9         28.99         36.53        12.88 o                         
  -7  10   9        190.91        180.10        18.06 o                         
  -6  10   9          6.28         -9.88         9.88 o                         
  -5  10   9        285.50        270.20        22.41 o                         
  -4  10   9         11.93         -7.35        11.95 o                         
  -3  10   9        190.35        191.44        20.81 o                         
  -2  10   9        150.53        110.27        16.37 o                         
  -1  10   9         17.11         11.38        12.00 o                         
   0  10   9         37.58         25.33        12.81 o                         
   1  10   9         37.63         40.08        11.29 o                         
   2  10   9        249.54        263.70        20.81 o                         
   3  10   9         90.15         75.17        16.04 o                         
   4  10   9        123.14         91.70        18.07 o                         
   5  10   9        162.59        204.19        24.35 o                         
   6  10   9         23.35         16.31        11.59 o                         
   7  10   9         27.33         32.96        16.60 o                         
   8  10   9          6.08        -15.21        15.21 o                         
   9  10   9         21.66         47.35        17.16 o                         
  10  10   9         58.16        106.72        21.15 o                         
  11  10   9          0.44         -3.28        17.92 o                         
 -11  11   9        111.65        167.34        32.22 o                         
 -10  11   9        146.74        120.28        25.51 o                         
  -9  11   9          1.15         13.62        16.43 o                         
  -8  11   9        352.08        358.18        39.41 o                         
  -7  11   9        237.29        236.21        24.82 o                         
  -6  11   9          0.68         14.00        10.49 o                         
  -5  11   9         46.69         44.97        12.25 o                         
  -4  11   9        261.30        262.70        25.42 o                         
  -3  11   9         16.81         16.61        12.08 o                         
  -2  11   9        226.99        227.28        23.01 o                         
  -1  11   9        188.84        189.56        21.18 o                         
   0  11   9         36.65         41.22        17.95 o                         
   1  11   9         38.96         65.46        13.32 o                         
   2  11   9         22.79         19.22        10.47 o                         
   3  11   9          7.26          9.54        13.48 o                         
   4  11   9         61.08         56.75        17.15 o                         
   5  11   9          5.84         -0.64        19.78 o                         
   6  11   9         88.96        125.53        20.31 o                         
   7  11   9         42.86         52.36        19.52 o                         
   8  11   9         21.35         27.41        15.43 o                         
   9  11   9          0.57          9.83        28.53 o                         
 -10  12   9          5.89         -2.87        19.43 o                         
  -9  12   9          0.63         41.18        22.91 o                         
  -8  12   9          0.74         45.87        21.11 o                         
  -7  12   9         43.19         -7.34        16.01 o                         
  -6  12   9          6.51         41.54        14.31 o                         
  -5  12   9          0.59         18.32        18.68 o                         
  -4  12   9         28.37         44.37        16.43 o                         
  -3  12   9          4.63         -1.92        11.66 o                         
  -2  12   9         87.09         71.24        15.97 o                         
  -1  12   9        106.99        123.28        19.54 o                         
   0  12   9         75.17         73.23        13.76 o                         
   1  12   9         57.09         66.45        13.01 o                         
   2  12   9         11.58          8.01        12.02 o                         
   3  12   9          9.83         21.33        14.48 o                         
   4  12   9         13.19         49.95        17.47 o                         
   5  12   9          5.98         31.70        17.35 o                         
   6  12   9          3.34         29.71        25.05 o                         
   7  12   9          0.62         26.61        19.97 o                         
  -9  13   9         16.30        -18.06        24.63 o                         
  -8  13   9         97.18        102.07        35.85 o                         
  -7  13   9        191.27        241.18        43.44 o                         
  -6  13   9         18.76         57.64        16.08 o                         
  -5  13   9         56.97         53.86        15.99 o                         
  -4  13   9        261.25        272.30        27.30 o                         
  -3  13   9         10.94          5.52        14.01 o                         
  -2  13   9         64.14         77.35        16.77 o                         
  -1  13   9         69.40         30.19        25.01 o                         
   0  13   9         46.07         69.48        18.21 o                         
   1  13   9         21.54         53.24        17.14 o                         
   2  13   9        123.40        132.15        44.67 o                         
   3  13   9          3.59         42.61        21.16 o                         
   4  13   9          0.58         13.80        43.30 o                         
  -5  14   9          2.15        -17.19        17.19 o                         
  -4  14   9         38.08         45.14        15.21 o                         
  -3  14   9         20.42         28.61        24.25 o                         
  -2  14   9         96.32        101.20        18.40 o                         
  -1  14   9        309.23        312.07        30.41 o                         
   0  14   9          7.01          7.96        12.09 o                         
   1  14   9         29.09         99.33        38.58 o                         
  -1  15   9        195.54        120.13        33.80 o                         
 -18   0  10        129.88        211.12        47.34 o                         
 -17   0  10         53.15         39.69        15.39 o                         
 -16   0  10        208.46        165.92        23.33 o                         
 -15   0  10          1.27         -2.02        18.10 o                         
 -14   0  10        407.17        412.24        31.48 o                         
 -13   0  10        562.44        589.94        28.27 o                         
 -12   0  10        675.60        677.46        38.19 o                         
 -11   0  10         41.03         45.03        10.85 o                         
 -10   0  10         30.54         36.22        10.28 o                         
  -9   0  10        952.10        995.60        31.65 o                         
  -8   0  10        884.66        832.54        22.67 o                         
  -7   0  10        501.66        521.75        20.13 o                         
  -6   0  10         17.57         36.21         8.16 o                         
  -5   0  10         48.43         66.57         8.72 o                         
  -4   0  10       3074.83       3400.27        56.84 o                         
  -3   0  10        120.84        158.13        13.37 o                         
  -2   0  10        896.45        877.89        27.57 o                         
  -1   0  10          2.99          5.64         7.78 o                         
   0   0  10       1222.33       1343.69        36.33 o                         
   1   0  10          9.64         -0.42         6.32 o                         
   2   0  10        974.35        959.05        30.06 o                         
   3   0  10        172.82        168.07        14.54 o                         
   4   0  10        797.25        802.96        29.65 o                         
   5   0  10         95.11        132.87        16.72 o                         
   6   0  10       1912.86       1739.19        52.92 o                         
   7   0  10         18.08         19.20         9.05 o                         
   8   0  10        156.22        138.62        21.57 o                         
   9   0  10          8.56          0.00        18.33 o                         
  10   0  10        134.36        148.59        22.39 o                         
  11   0  10         37.63         69.10        30.79 o                         
  12   0  10         27.94         48.43        20.31 o                         
  13   0  10          0.39         -3.12        17.75 o                         
 -18   1  10         12.90          1.09        22.30 o                         
 -17   1  10          0.67         -4.04        10.32 o                         
 -16   1  10         36.20         42.92        11.77 o                         
 -15   1  10         37.65         43.37        19.34 o                         
 -14   1  10        138.47        161.45        15.30 o                         
 -13   1  10          6.90         17.22         8.05 o                         
 -12   1  10          0.04         10.14         6.86 o                         
 -11   1  10         24.14         19.68         7.51 o                         
 -10   1  10       1127.56       1141.25        26.23 o                         
  -9   1  10         85.68         79.56         6.33 o                         
  -8   1  10         54.80         68.88         7.82 o                         
  -7   1  10        984.07       1001.67        21.17 o                         
  -6   1  10         64.85         70.87         5.12 o                         
  -5   1  10        816.51        792.35        16.84 o                         
  -4   1  10         80.12         69.04         6.19 o                         
  -3   1  10       1239.19       1235.36        16.13 o                         
  -2   1  10        419.23        416.49        10.02 o                         
  -1   1  10        476.27        472.44        13.92 o                         
   0   1  10        143.58        178.72        10.80 o                         
   1   1  10        738.29        739.01        13.25 o                         
   2   1  10        793.44        824.44        19.98 o                         
   3   1  10        293.28        338.45        13.82 o                         
   4   1  10         33.12         40.69         7.08 o                         
   5   1  10        200.93        189.27        12.70 o                         
   6   1  10         21.05         27.68         6.91 o                         
   7   1  10        213.80        210.89        19.00 o                         
   8   1  10          2.46         15.86        21.19 o                         
   9   1  10          5.65         12.13        11.34 o                         
  10   1  10         12.93         15.57        10.64 o                         
  11   1  10         89.23         67.97        16.14 o                         
  12   1  10         20.01         40.76        19.87 o                         
  13   1  10         93.15        125.02        26.38 o                         
 -18   2  10          2.12         17.38        19.84 o                         
 -17   2  10         54.08         71.75        15.93 o                         
 -16   2  10         22.10          8.92        11.64 o                         
 -15   2  10          2.07         27.51        11.07 o                         
 -14   2  10        122.51        142.62        15.99 o                         
 -13   2  10        716.64        714.44        26.48 o                         
 -12   2  10        155.32        191.58        12.92 o                         
 -11   2  10        275.01        284.95        15.20 o                         
 -10   2  10        319.04        306.64        13.17 o                         
  -9   2  10        214.28        198.17        12.63 o                         
  -8   2  10          0.26          9.35         5.46 o                         
  -7   2  10       1360.14       1270.98        23.11 o                         
  -6   2  10       3776.89       3878.25        39.20 o                         
  -5   2  10         14.96          2.08         6.25 o                         
  -4   2  10        717.00        687.35        19.21 o                         
  -3   2  10        272.42        222.91         9.22 o                         
  -2   2  10        901.97        874.94        13.44 o                         
  -1   2  10       1359.45       1487.28        21.55 o                         
   0   2  10       1315.05       1253.67        20.18 o                         
   1   2  10       3192.69       3069.38        31.06 o                         
   2   2  10        573.91        634.65        17.73 o                         
   3   2  10        104.95        118.92         8.61 o                         
   4   2  10        753.55        662.37        19.60 o                         
   5   2  10        134.47        169.18        10.31 o                         
   6   2  10        497.54        497.00        21.98 o                         
   7   2  10        372.50        329.63        17.34 o                         
   8   2  10        566.73        607.38        27.29 o                         
   9   2  10         16.94         16.20        15.69 o                         
  10   2  10         39.91         23.99        12.22 o                         
  11   2  10        120.84        133.88        21.11 o                         
  12   2  10         12.38         27.61        14.86 o                         
  13   2  10         13.71         22.35        16.05 o                         
 -17   3  10          8.63         45.55        18.17 o                         
 -16   3  10        147.46        125.99        18.89 o                         
 -15   3  10          0.47         42.96        17.77 o                         
 -14   3  10         52.25         46.94        12.46 o                         
 -13   3  10         35.53         43.38        10.56 o                         
 -12   3  10        124.34        118.49        14.23 o                         
 -11   3  10         18.88         39.56         8.13 o                         
 -10   3  10         78.41         70.82         9.03 o                         
  -9   3  10        242.21        219.21        15.57 o                         
  -8   3  10        264.07        255.04        13.05 o                         
  -7   3  10        284.35        246.47        11.01 o                         
  -6   3  10        269.03        259.39        13.06 o                         
  -5   3  10        141.35        134.89         9.22 o                         
  -4   3  10        293.57        280.99        16.70 o                         
  -3   3  10          1.39          1.85         7.61 o                         
  -2   3  10        181.82        157.61        12.51 o                         
  -1   3  10        730.38        738.47        17.63 o                         
   0   3  10        152.96        158.65         7.84 o                         
   1   3  10        227.13        259.76         9.36 o                         
   2   3  10         15.23         13.97         3.76 o                         
   3   3  10        120.09        127.49         9.29 o                         
   4   3  10         60.66         52.99         6.09 o                         
   5   3  10         60.65         39.23         7.45 o                         
   6   3  10        374.73        365.13        14.80 o                         
   7   3  10          1.28         -0.86         5.62 o                         
   8   3  10        132.22        101.52        12.63 o                         
   9   3  10        222.16        248.19        24.12 o                         
  10   3  10          0.34         10.82        12.48 o                         
  11   3  10         64.84         91.20        25.40 o                         
  12   3  10          5.11         -4.91        22.64 o                         
  13   3  10         60.27         83.16        19.64 o                         
 -17   4  10         10.05         66.91        30.24 o                         
 -16   4  10        117.75        130.14        19.66 o                         
 -15   4  10          5.99          6.17        13.63 o                         
 -14   4  10        292.03        285.99        26.06 o                         
 -13   4  10        624.78        670.85        32.62 o                         
 -12   4  10        188.65        153.55        16.46 o                         
 -11   4  10        183.60        149.27        11.97 o                         
 -10   4  10       1634.86       1577.77        33.22 o                         
  -9   4  10        111.82        121.11        10.26 o                         
  -8   4  10       1026.23       1011.27        21.78 o                         
  -7   4  10       1168.94       1177.06        22.36 o                         
  -6   4  10        601.43        556.11        20.03 o                         
  -5   4  10         60.23         81.76        10.01 o                         
  -4   4  10          0.04          7.92         9.10 o                         
  -3   4  10       1000.70        950.30        28.37 o                         
  -2   4  10        696.15        696.31        24.60 o                         
  -1   4  10        454.42        421.22        22.52 o                         
   0   4  10       1391.61       1451.54        29.62 o                         
   1   4  10        234.71        186.48         8.95 o                         
   2   4  10        423.25        408.39        20.05 o                         
   3   4  10         47.40         41.54         6.55 o                         
   4   4  10        696.14        669.52        17.20 o                         
   5   4  10        130.33        155.24         9.38 o                         
   6   4  10        156.94        116.20        12.86 o                         
   7   4  10        506.71        538.55        24.69 o                         
   8   4  10        815.66        836.59        26.35 o                         
   9   4  10         56.96         88.85        13.05 o                         
  10   4  10        278.91        258.84        32.40 o                         
  11   4  10        437.46        440.92        75.25 o                         
  12   4  10         44.65         52.46        20.57 o                         
  13   4  10         73.98         68.05        23.67 o                         
 -16   5  10         83.14        112.64        20.68 o                         
 -15   5  10         50.85         74.05        22.42 o                         
 -14   5  10          3.20         13.61        13.34 o                         
 -13   5  10         41.97         56.00        15.91 o                         
 -12   5  10         68.06         90.92        25.65 o                         
 -11   5  10          9.40         21.87        13.77 o                         
 -10   5  10          0.93         -4.96         9.74 o                         
  -9   5  10        704.24        694.39        24.02 o                         
  -8   5  10        105.77        100.43        13.45 o                         
  -7   5  10          1.20          3.15        11.86 o                         
  -6   5  10        982.25        934.53        31.37 o                         
  -5   5  10          0.67         -8.47         9.79 o                         
  -4   5  10        136.03        149.97        14.26 o                         
  -3   5  10        333.98        310.28        18.07 o                         
  -2   5  10        517.12        523.04        25.83 o                         
  -1   5  10          1.20          3.56         4.12 o                         
   0   5  10        163.90        141.59        15.38 o                         
   1   5  10        335.14        315.91        21.04 o                         
   2   5  10        738.32        716.14        23.49 o                         
   3   5  10        764.52        710.45        25.20 o                         
   4   5  10         16.80          2.32         6.71 o                         
   5   5  10          0.08          3.94         8.29 o                         
   6   5  10        514.37        526.35        21.16 o                         
   7   5  10         23.82         14.83         8.68 o                         
   8   5  10          4.36         10.65         7.75 o                         
   9   5  10         25.28         28.45         9.28 o                         
  10   5  10         31.39         57.93        25.52 o                         
  11   5  10         22.44         26.74        37.15 o                         
  12   5  10        180.94        128.13        26.03 o                         
 -15   6  10         41.32         66.76        19.29 o                         
 -14   6  10         89.89         64.57        15.11 o                         
 -13   6  10        518.39        537.23        35.75 o                         
 -12   6  10          0.15         15.46        12.96 o                         
 -11   6  10        641.64        600.69        35.78 o                         
 -10   6  10        308.96        305.00        20.62 o                         
  -9   6  10         73.76         80.70        10.57 o                         
  -8   6  10        111.69         96.07        11.77 o                         
  -7   6  10       1774.60       1807.18        45.48 o                         
  -6   6  10        711.27        654.13        27.56 o                         
  -5   6  10        819.38        880.71        31.30 o                         
  -4   6  10        350.81        356.55        20.68 o                         
  -3   6  10       2924.44       2854.39        74.83 o                         
  -2   6  10       1455.94       1461.22        53.74 o                         
  -1   6  10        168.63        187.41        21.87 o                         
   0   6  10       4398.05       4189.72        87.93 o                         
   1   6  10       2622.12       2577.28       124.24 o                         
   2   6  10        244.31        243.55        20.06 o                         
   3   6  10        453.38        421.93        21.27 o                         
   4   6  10          6.34         10.89         7.29 o                         
   5   6  10        649.88        655.86        23.62 o                         
   6   6  10          1.07         17.47         7.58 o                         
   7   6  10        281.02        245.16        17.24 o                         
   8   6  10        783.84        817.80        33.44 o                         
   9   6  10         65.00         59.47        14.84 o                         
  10   6  10         92.46         98.37        24.62 o                         
  11   6  10         32.68         32.31        32.70 o                         
  12   6  10         21.91         65.96        23.80 o                         
 -15   7  10         19.62         42.58        18.34 o                         
 -14   7  10         13.51          7.04        20.43 o                         
 -13   7  10         55.55         75.84        24.39 o                         
 -12   7  10          0.00         14.61        12.02 o                         
 -11   7  10         24.31         25.81        14.36 o                         
 -10   7  10        207.78        181.96        21.86 o                         
  -9   7  10        536.66        505.16        22.60 o                         
  -8   7  10          4.96         10.73         8.95 o                         
  -7   7  10          5.07         -0.19        10.70 o                         
  -6   7  10        193.15        155.64        17.32 o                         
  -5   7  10         15.66         15.94        14.50 o                         
  -4   7  10        850.82        832.25        36.09 o                         
  -3   7  10          0.73         15.01        14.03 o                         
  -2   7  10        497.95        472.44        32.98 o                         
  -1   7  10        294.62        306.44        28.46 o                         
   0   7  10         18.13         18.83         7.62 o                         
   1   7  10         83.75         55.69        16.32 o                         
   2   7  10        176.23        174.29        14.57 o                         
   3   7  10        384.81        382.51        18.80 o                         
   4   7  10         16.89          5.67        12.11 o                         
   5   7  10         10.99         27.02         9.20 o                         
   6   7  10          1.12          0.62         8.09 o                         
   7   7  10        124.41        125.96        14.05 o                         
   8   7  10          1.90         21.65         8.75 o                         
   9   7  10          0.23          9.27        11.72 o                         
  10   7  10         70.51         91.52        28.22 o                         
  11   7  10         21.91         75.06        25.12 o                         
  12   7  10          1.05         37.90        29.83 o                         
 -15   8  10          1.22         -9.99        19.98 o                         
 -14   8  10        214.94        193.00        29.40 o                         
 -13   8  10        169.46        142.63        21.05 o                         
 -12   8  10         19.75         24.23        17.44 o                         
 -11   8  10         62.31         52.28        14.91 o                         
 -10   8  10        475.23        515.95        35.04 o                         
  -9   8  10         85.07         94.75        13.63 o                         
  -8   8  10         39.25         37.59        11.53 o                         
  -7   8  10         19.11         16.84        11.24 o                         
  -6   8  10        388.68        422.18        30.36 o                         
  -5   8  10        783.83        706.06        34.47 o                         
  -4   8  10          9.29         14.36        11.38 o                         
  -3   8  10        412.39        499.74        35.47 o                         
  -2   8  10        507.92        504.45        35.85 o                         
  -1   8  10          6.47         32.99        15.66 o                         
   0   8  10        428.43        378.48        39.54 o                         
   1   8  10       2226.52       2153.68        58.24 o                         
   2   8  10        242.09        240.89        15.37 o                         
   3   8  10         12.63          6.14         8.28 o                         
   4   8  10        977.14       1002.62        33.40 o                         
   5   8  10        103.40         85.69        12.14 o                         
   6   8  10         28.29         15.51         8.23 o                         
   7   8  10        876.73        905.49        33.54 o                         
   8   8  10        628.79        642.57        29.06 o                         
   9   8  10         30.41         45.19        13.28 o                         
  10   8  10        120.10        138.58        18.31 o                         
  11   8  10        339.24        272.99        35.31 o                         
 -14   9  10         28.16         71.83        33.11 o                         
 -13   9  10          0.43          8.94        17.07 o                         
 -12   9  10         59.91         73.19        18.24 o                         
 -11   9  10        199.11        155.83        22.13 o                         
 -10   9  10          0.49         18.85        19.55 o                         
  -9   9  10         13.37         25.86        19.13 o                         
  -8   9  10        135.87        132.18        19.93 o                         
  -7   9  10         51.05         49.70        13.02 o                         
  -6   9  10         19.95         30.03        17.04 o                         
  -5   9  10         83.73         53.81        13.93 o                         
  -4   9  10         16.48         22.63        14.64 o                         
  -3   9  10         66.24         66.66        15.20 o                         
  -2   9  10          1.47         16.39        13.05 o                         
  -1   9  10          2.60          9.53        11.42 o                         
   0   9  10          2.98          1.51        10.97 o                         
   1   9  10        118.09        126.94        14.98 o                         
   2   9  10        120.93        142.75        15.95 o                         
   3   9  10         35.66         49.68        11.77 o                         
   4   9  10          0.47          2.23        13.24 o                         
   5   9  10         65.41         48.53        14.46 o                         
   6   9  10         62.90         66.38        14.03 o                         
   7   9  10         40.21         55.33        12.46 o                         
   8   9  10          6.18         13.40        10.79 o                         
   9   9  10         68.76         74.82        23.40 o                         
  10   9  10         65.24         46.41        26.89 o                         
  11   9  10        100.30        143.39        40.77 o                         
 -12  10  10         13.00         13.51        15.76 o                         
 -11  10  10         12.85         22.33        25.86 o                         
 -10  10  10         79.62         55.36        19.77 o                         
  -9  10  10        105.56         90.30        21.89 o                         
  -8  10  10         47.65         47.68        17.11 o                         
  -7  10  10        311.47        302.88        22.80 o                         
  -6  10  10        252.55        214.08        32.72 o                         
  -5  10  10         30.18         -8.99        12.49 o                         
  -4  10  10        200.90        192.60        21.96 o                         
  -3  10  10          5.85          5.66        13.81 o                         
  -2  10  10          0.05          9.39        11.57 o                         
  -1  10  10          6.63         12.12        10.43 o                         
   0  10  10        196.04        174.79        21.57 o                         
   1  10  10        465.03        450.30        26.21 o                         
   2  10  10        177.33        164.08        16.72 o                         
   3  10  10         11.80         18.93        13.13 o                         
   4  10  10        203.94        202.37        25.35 o                         
   5  10  10        256.15        210.38        21.10 o                         
   6  10  10         47.78         48.60        14.38 o                         
   7  10  10        487.89        493.76        36.50 o                         
   8  10  10         10.92         21.75        15.03 o                         
   9  10  10          9.42         44.89        21.67 o                         
  10  10  10         12.14         23.02        18.62 o                         
 -11  11  10          1.56         -7.80        25.86 o                         
 -10  11  10          0.07         20.12        17.55 o                         
  -9  11  10         15.34         18.00        16.01 o                         
  -8  11  10         40.42         37.91        32.09 o                         
  -7  11  10          0.83          7.51        10.90 o                         
  -6  11  10         16.05         15.39        11.34 o                         
  -5  11  10          3.07         17.01        11.46 o                         
  -4  11  10        159.17        194.87        23.03 o                         
  -3  11  10         13.98         -2.12        12.78 o                         
  -2  11  10        289.86        246.00        24.70 o                         
  -1  11  10        267.90        281.54        26.05 o                         
   0  11  10          6.82         11.43        10.38 o                         
   1  11  10         78.43        117.96        29.05 o                         
   2  11  10         76.87         65.21        12.69 o                         
   3  11  10         39.58         39.94        17.74 o                         
   4  11  10        258.96        282.79        30.86 o                         
   5  11  10          1.39         11.85        12.34 o                         
   6  11  10         53.04         50.49        26.32 o                         
   7  11  10         35.77         36.79        14.77 o                         
   8  11  10         49.23         95.99        26.69 o                         
 -10  12  10         15.41         21.89        29.01 o                         
  -9  12  10        477.49        588.21        50.60 o                         
  -8  12  10         47.80         74.52        20.40 o                         
  -7  12  10        280.48        260.58        32.49 o                         
  -6  12  10        335.65        319.35        27.85 o                         
  -5  12  10        135.12        127.62        20.49 o                         
  -4  12  10        259.45        256.63        26.83 o                         
  -3  12  10        369.83        386.67        30.75 o                         
  -2  12  10         69.94         58.26        15.22 o                         
  -1  12  10        100.49        115.39        18.97 o                         
   0  12  10          1.03         -3.19        10.48 o                         
   1  12  10        165.09        193.28        21.05 o                         
   2  12  10          4.68          7.73        13.69 o                         
   3  12  10        365.95        425.22        34.27 o                         
   4  12  10        164.92        131.89        23.06 o                         
   5  12  10          1.43          8.34        13.38 o                         
   6  12  10         83.39         78.67        19.81 o                         
  -9  13  10          1.69        -34.48        34.48 o                         
  -8  13  10         16.10        -10.67        18.06 o                         
  -7  13  10          4.96         17.24        22.71 o                         
  -6  13  10          2.44          7.10        16.13 o                         
  -5  13  10          0.01          5.16        11.77 o                         
  -4  13  10         68.86         66.09        16.02 o                         
  -3  13  10         10.18         19.27        14.18 o                         
  -2  13  10          4.49         -2.60        13.82 o                         
  -1  13  10         11.17         -9.35        13.00 o                         
   0  13  10         29.32          8.71        11.92 o                         
   1  13  10        101.77        132.71        41.59 o                         
   2  13  10         16.88         26.23        43.85 o                         
   3  13  10          3.26         46.96        24.16 o                         
  -5  14  10          3.20         15.54        16.71 o                         
  -4  14  10          0.40          7.86        11.50 o                         
  -3  14  10          0.13         30.27        14.57 o                         
  -2  14  10         17.65         26.03        14.67 o                         
  -1  14  10         59.28         88.61        18.06 o                         
   0  14  10         19.31         70.05        29.55 o                         
 -17   1  11          7.01         22.98        10.19 o                         
 -16   1  11         97.02         70.72        12.23 o                         
 -15   1  11         79.26         75.79        18.44 o                         
 -14   1  11         46.34         48.54        10.17 o                         
 -13   1  11        134.72        152.51        12.71 o                         
 -12   1  11        681.13        678.23        21.16 o                         
 -11   1  11        186.16        181.87        11.45 o                         
 -10   1  11         13.27         16.45         7.11 o                         
  -9   1  11         28.53         22.89         5.69 o                         
  -8   1  11        446.67        419.03        14.25 o                         
  -7   1  11         13.09         13.24         5.68 o                         
  -6   1  11          9.90         14.78         5.59 o                         
  -5   1  11        601.52        576.48        16.22 o                         
  -4   1  11         12.79         20.13         4.22 o                         
  -3   1  11        208.90        233.57        11.79 o                         
  -2   1  11       2415.92       2522.49        32.31 o                         
  -1   1  11        499.25        440.11        14.22 o                         
   0   1  11        369.44        342.61        12.37 o                         
   1   1  11        709.46        726.05        13.58 o                         
   2   1  11        667.46        665.73        19.14 o                         
   3   1  11          4.31          4.70         5.99 o                         
   4   1  11        280.57        281.09        15.49 o                         
   5   1  11       2208.25       2159.13        39.35 o                         
   6   1  11        187.83        156.31        11.86 o                         
   7   1  11         20.20         12.36        11.02 o                         
   8   1  11        444.19        483.01        30.42 o                         
   9   1  11        206.06        182.35        22.10 o                         
  10   1  11         44.01         69.57        12.72 o                         
  11   1  11          2.81          4.39        15.80 o                         
  12   1  11         72.89         79.94        21.89 o                         
  13   1  11        187.78        229.06        24.30 o                         
 -17   2  11          9.77         17.49        13.09 o                         
 -16   2  11         13.42         12.74        10.52 o                         
 -15   2  11         24.59         40.50        11.04 o                         
 -14   2  11         92.80        104.91        18.42 o                         
 -13   2  11        150.47        143.61        12.92 o                         
 -12   2  11        135.54        139.91        11.37 o                         
 -11   2  11          4.27          1.81         7.02 o                         
 -10   2  11          0.85          2.49         5.70 o                         
  -9   2  11          0.07         -5.27         5.80 o                         
  -8   2  11        723.56        744.56        17.41 o                         
  -7   2  11         32.76         19.57         8.63 o                         
  -6   2  11          1.54         -0.38         6.62 o                         
  -5   2  11          7.15          3.60         6.52 o                         
  -4   2  11        770.02        852.84        19.65 o                         
  -3   2  11          0.00          4.42         3.74 o                         
  -2   2  11        126.16        136.24         7.85 o                         
  -1   2  11       1183.44       1344.24        21.53 o                         
   0   2  11        194.24        181.10         9.47 o                         
   1   2  11       2346.23       2373.12        31.20 o                         
   2   2  11        190.89        176.87        10.68 o                         
   3   2  11        615.48        618.04        18.84 o                         
   4   2  11        605.07        635.28        20.12 o                         
   5   2  11         17.79          7.88         6.00 o                         
   6   2  11          1.83         16.46         6.28 o                         
   7   2  11        109.11         99.02        17.52 o                         
   8   2  11         46.36         27.39         7.58 o                         
   9   2  11         39.49         31.97        26.13 o                         
  10   2  11         35.67         17.12        12.38 o                         
  11   2  11          7.38         23.65        16.55 o                         
  12   2  11         36.92         38.45        20.16 o                         
  13   2  11          4.54         -8.53        19.30 o                         
 -17   3  11         31.68         81.41        23.14 o                         
 -16   3  11         88.65         98.47        21.31 o                         
 -15   3  11         52.97         63.78        19.49 o                         
 -14   3  11          3.44          2.41         8.82 o                         
 -13   3  11         82.90         85.27        11.67 o                         
 -12   3  11         66.96         70.03        12.40 o                         
 -11   3  11        251.17        268.79        15.19 o                         
 -10   3  11        111.33        107.23        10.03 o                         
  -9   3  11         44.50         49.48         8.06 o                         
  -8   3  11        716.44        710.86        18.65 o                         
  -7   3  11        941.70        959.87        21.39 o                         
  -6   3  11        341.05        339.01        14.32 o                         
  -5   3  11        485.68        406.74        11.40 o                         
  -4   3  11       1490.00       1458.52        25.82 o                         
  -3   3  11        853.07        852.42        27.54 o                         
  -2   3  11       1811.65       1761.79        32.81 o                         
  -1   3  11         35.64         44.68         5.56 o                         
   0   3  11        191.05        193.84         8.55 o                         
   1   3  11         10.16          3.71         3.85 o                         
   2   3  11        640.21        653.41        16.74 o                         
   3   3  11        203.55        225.75        13.97 o                         
   4   3  11        595.05        585.16        19.60 o                         
   5   3  11         29.51         27.47         5.89 o                         
   6   3  11        861.53        835.00        26.02 o                         
   7   3  11        261.53        253.22        16.52 o                         
   8   3  11        123.95        122.43        12.31 o                         
   9   3  11        441.77        438.58        31.67 o                         
  10   3  11         27.99         30.12        11.13 o                         
  11   3  11          9.36         11.16        25.79 o                         
  12   3  11         58.81         45.95        20.98 o                         
 -17   4  11          3.72         51.04        29.69 o                         
 -16   4  11         39.47         59.64        19.89 o                         
 -15   4  11         38.08         27.11        25.28 o                         
 -14   4  11         33.97         22.43        10.07 o                         
 -13   4  11          9.97          8.41        11.73 o                         
 -12   4  11        292.64        250.92        23.60 o                         
 -11   4  11         19.11         18.04        10.10 o                         
 -10   4  11         65.44         51.58         9.12 o                         
  -9   4  11          8.49          3.72         6.32 o                         
  -8   4  11         10.91          7.61         6.34 o                         
  -7   4  11       1773.05       1766.76        27.34 o                         
  -6   4  11         16.02         21.37         7.28 o                         
  -5   4  11         67.07         69.03        11.99 o                         
  -4   4  11         98.36         92.24        10.26 o                         
  -3   4  11        241.61        276.54        17.06 o                         
  -2   4  11         72.75         68.05        10.93 o                         
  -1   4  11        538.31        560.93        26.77 o                         
   0   4  11          0.01          7.29         4.98 o                         
   1   4  11        360.53        391.57        12.92 o                         
   2   4  11         79.52         84.00        13.98 o                         
   3   4  11        233.71        208.34        12.84 o                         
   4   4  11        193.16        185.90        12.16 o                         
   5   4  11         34.78         26.30         8.64 o                         
   6   4  11        115.24        124.77        12.09 o                         
   7   4  11        379.94        340.72        19.36 o                         
   8   4  11        124.99         98.03        19.14 o                         
   9   4  11        316.10        293.63        34.66 o                         
  10   4  11        129.39        116.75        25.65 o                         
  11   4  11          4.97         11.51        19.84 o                         
  12   4  11         60.05         55.19        22.78 o                         
 -16   5  11        328.00        359.33        34.80 o                         
 -15   5  11        228.62        263.80        23.89 o                         
 -14   5  11          6.91         23.83        13.78 o                         
 -13   5  11        293.22        298.50        27.04 o                         
 -12   5  11        447.53        492.48        33.25 o                         
 -11   5  11         35.10         24.39        10.28 o                         
 -10   5  11         15.05          0.35         8.42 o                         
  -9   5  11        633.24        648.37        28.71 o                         
  -8   5  11        661.71        595.58        35.68 o                         
  -7   5  11         89.23         85.32        14.46 o                         
  -6   5  11        612.23        586.82        26.42 o                         
  -5   5  11       2148.29       2134.11        47.73 o                         
  -4   5  11        902.99        809.47        25.60 o                         
  -3   5  11         65.87         50.06        10.77 o                         
  -2   5  11       1913.40       1899.11        64.11 o                         
  -1   5  11       1943.80       1908.41        33.09 o                         
   0   5  11        120.29        121.62         9.98 o                         
   1   5  11       1343.03       1326.91        29.29 o                         
   2   5  11       1233.58       1154.40        30.48 o                         
   3   5  11        271.66        283.35        14.99 o                         
   4   5  11          4.01         -2.29         6.59 o                         
   5   5  11       1000.47        973.78        28.48 o                         
   6   5  11        408.63        416.62        23.58 o                         
   7   5  11         26.34         32.66        10.47 o                         
   8   5  11          0.11          4.02         8.18 o                         
   9   5  11        134.08        113.52        14.47 o                         
  10   5  11        225.39        180.16        30.71 o                         
  11   5  11         17.62         37.35        18.96 o                         
  12   5  11        202.03        281.86        37.96 o                         
 -16   6  11         30.55         63.62        28.87 o                         
 -15   6  11         27.95         40.29        15.01 o                         
 -14   6  11          3.11         15.23        16.64 o                         
 -13   6  11        143.72        100.18        19.76 o                         
 -12   6  11         21.60         23.45        13.65 o                         
 -11   6  11         20.84         35.62        26.05 o                         
 -10   6  11         72.89         38.63        13.36 o                         
  -9   6  11          0.00          6.96         8.93 o                         
  -8   6  11          3.49         -6.72         9.12 o                         
  -7   6  11        184.97        173.42        16.37 o                         
  -6   6  11         73.59         79.67        12.65 o                         
  -5   6  11         81.29         49.39        18.74 o                         
  -4   6  11          0.11         -4.91        11.53 o                         
  -3   6  11         12.73         30.85        14.03 o                         
  -2   6  11         22.96         20.15        13.96 o                         
  -1   6  11        656.42        617.04        36.81 o                         
   0   6  11        370.86        360.13        23.93 o                         
   1   6  11         80.94         75.82        12.92 o                         
   2   6  11        554.08        627.12        30.25 o                         
   3   6  11        229.90        225.20        16.39 o                         
   4   6  11         16.84         26.02         7.66 o                         
   5   6  11        249.09        224.97        15.00 o                         
   6   6  11         19.77          5.52         8.43 o                         
   7   6  11         12.95          4.82         8.79 o                         
   8   6  11         25.66         38.21        11.48 o                         
   9   6  11          0.55         12.53        11.06 o                         
  10   6  11         69.61         61.38        21.39 o                         
  11   6  11          0.00         42.44        22.42 o                         
 -15   7  11         54.06         63.57        37.56 o                         
 -14   7  11         17.24         13.42        12.62 o                         
 -13   7  11        286.09        324.92        29.58 o                         
 -12   7  11        148.94        165.21        22.51 o                         
 -11   7  11          3.72         -7.05        11.59 o                         
 -10   7  11        137.86        128.45        16.43 o                         
  -9   7  11        180.23        165.27        16.97 o                         
  -8   7  11         10.10         10.23        10.08 o                         
  -7   7  11         37.99         30.78        10.65 o                         
  -6   7  11        231.26        246.24        19.29 o                         
  -5   7  11       1093.82       1045.77        55.25 o                         
  -4   7  11        163.62        139.30        38.99 o                         
  -3   7  11        259.41        286.92        27.62 o                         
  -2   7  11         80.69         70.90        26.82 o                         
  -1   7  11         86.49         72.75        18.15 o                         
   0   7  11         72.02         53.92        14.84 o                         
   1   7  11        865.96        817.12        53.43 o                         
   2   7  11        490.38        504.31        23.25 o                         
   3   7  11        265.82        264.31        15.16 o                         
   4   7  11         12.22          5.82         8.43 o                         
   5   7  11        220.09        224.28        15.49 o                         
   6   7  11        199.83        173.95        14.69 o                         
   7   7  11         74.38         64.80        12.02 o                         
   8   7  11         75.88         70.72        11.94 o                         
   9   7  11        299.86        359.79        25.10 o                         
  10   7  11         28.90         60.82        39.34 o                         
  11   7  11        139.05        112.51        27.39 o                         
 -15   8  11          7.70         -0.82        17.65 o                         
 -14   8  11          4.20          8.75        13.56 o                         
 -13   8  11          0.56          3.99        12.32 o                         
 -12   8  11          1.62         14.58        14.66 o                         
 -11   8  11        204.26        183.47        23.27 o                         
 -10   8  11        211.38        241.50        24.79 o                         
  -9   8  11          1.71         10.83         9.29 o                         
  -8   8  11         11.03          8.22        10.23 o                         
  -7   8  11        754.69        835.42        42.15 o                         
  -6   8  11        197.86        206.01        21.22 o                         
  -5   8  11        576.89        533.97        39.65 o                         
  -4   8  11        284.08        234.90        27.51 o                         
  -3   8  11          0.59         -1.95        13.88 o                         
  -2   8  11         29.09         23.91        32.22 o                         
  -1   8  11        284.44        346.23        34.27 o                         
   0   8  11         94.16         65.86        16.75 o                         
   1   8  11         50.06         49.45        13.36 o                         
   2   8  11          2.51          7.53        15.21 o                         
   3   8  11        118.58        101.32        14.24 o                         
   4   8  11         12.15         17.55         9.32 o                         
   5   8  11         43.12         46.82        10.84 o                         
   6   8  11         23.35         18.04         8.85 o                         
   7   8  11          0.09          0.68         9.36 o                         
   8   8  11        145.98        145.76        15.82 o                         
   9   8  11          0.11         -7.66        12.33 o                         
  10   8  11          0.15         26.02        12.96 o                         
  11   8  11         51.83         67.59        32.84 o                         
 -14   9  11         63.51         97.83        31.74 o                         
 -13   9  11        173.34        159.97        33.86 o                         
 -12   9  11         33.43         30.00        14.20 o                         
 -11   9  11         10.28          8.77        14.67 o                         
 -10   9  11        142.41         65.86        19.40 o                         
  -9   9  11        267.20        220.14        27.58 o                         
  -8   9  11         84.78         83.82        17.44 o                         
  -7   9  11        176.57        198.21        27.65 o                         
  -6   9  11        206.39        178.45        20.62 o                         
  -5   9  11        162.92        149.19        19.06 o                         
  -4   9  11        212.65        175.14        24.72 o                         
  -3   9  11         17.34          5.35        20.11 o                         
  -2   9  11        400.59        380.91        33.99 o                         
  -1   9  11        677.16        658.17        35.55 o                         
   0   9  11         12.11          1.00        13.40 o                         
   1   9  11        297.59        280.24        23.34 o                         
   2   9  11       1301.08       1244.97        41.84 o                         
   3   9  11        424.10        397.75        30.01 o                         
   4   9  11         58.77         97.94        15.82 o                         
   5   9  11        485.02        425.77        27.75 o                         
   6   9  11        668.49        686.77        35.98 o                         
   7   9  11         24.94         35.59        12.41 o                         
   8   9  11        146.33        161.72        23.64 o                         
   9   9  11        104.39        131.31        16.94 o                         
  10   9  11         74.60        136.46        22.58 o                         
 -12  10  11         76.38         57.96        22.31 o                         
 -11  10  11          0.01         -6.12        15.92 o                         
 -10  10  11         10.96         10.75        29.28 o                         
  -9  10  11         22.60         24.63        33.45 o                         
  -8  10  11        442.71        475.43        28.21 o                         
  -7  10  11         98.43        102.73        15.39 o                         
  -6  10  11         13.12         20.56        11.30 o                         
  -5  10  11         68.14         64.62        24.95 o                         
  -4  10  11        349.18        334.87        27.47 o                         
  -3  10  11         97.32         45.74        16.42 o                         
  -2  10  11         18.42         14.52        13.36 o                         
  -1  10  11          5.74          3.12        15.81 o                         
   0  10  11         51.61         52.50        17.31 o                         
   1  10  11         34.17         67.48        13.48 o                         
   2  10  11          5.76          0.45         8.54 o                         
   3  10  11         91.21         69.41        16.89 o                         
   4  10  11        189.76        154.24        21.61 o                         
   5  10  11          0.50         22.65        12.55 o                         
   6  10  11          6.35          8.95        12.55 o                         
   7  10  11         39.37         35.93        12.26 o                         
   8  10  11          1.15         21.72        12.65 o                         
   9  10  11         74.88         56.34        18.57 o                         
 -11  11  11        199.20        241.77        51.45 o                         
 -10  11  11          3.87        -10.90        15.97 o                         
  -9  11  11        170.51        137.54        28.19 o                         
  -8  11  11         69.67         71.98        27.84 o                         
  -7  11  11         48.68         31.12        13.89 o                         
  -6  11  11          9.25         17.11        13.36 o                         
  -5  11  11        537.39        565.60        36.59 o                         
  -4  11  11         66.05         82.29        17.70 o                         
  -3  11  11         57.27         65.32        16.47 o                         
  -2  11  11        130.98        116.82        19.96 o                         
  -1  11  11         67.21         46.08        13.89 o                         
   0  11  11         13.18         -0.05        12.48 o                         
   1  11  11        161.59        169.37        18.52 o                         
   2  11  11         51.54         46.80        14.93 o                         
   3  11  11          3.83         20.58        14.79 o                         
   4  11  11          4.86         28.11        15.42 o                         
   5  11  11         98.35        160.11        24.47 o                         
   6  11  11         10.11          4.18        12.62 o                         
   7  11  11          6.66         38.00        15.00 o                         
 -10  12  11         25.87        -14.91        25.45 o                         
  -9  12  11         35.02         53.91        30.51 o                         
  -8  12  11         69.60         45.33        29.83 o                         
  -7  12  11        155.64        182.91        22.93 o                         
  -6  12  11          5.92          6.02        16.32 o                         
  -5  12  11         40.18         40.56        17.43 o                         
  -4  12  11         66.63         56.80        15.60 o                         
  -3  12  11         18.07         39.18        16.98 o                         
  -2  12  11         54.67         82.77        17.40 o                         
  -1  12  11          0.02         23.96        18.38 o                         
   0  12  11         17.70         32.51        12.67 o                         
   1  12  11          0.66         12.18        11.79 o                         
   2  12  11         12.95         33.53        15.92 o                         
   3  12  11         30.62         65.62        21.20 o                         
   4  12  11         88.97        152.03        22.86 o                         
   5  12  11         16.11         11.07        15.84 o                         
  -6  13  11          1.19         11.64        14.39 o                         
  -5  13  11         27.10          7.58        21.76 o                         
  -4  13  11         11.15         66.50        18.33 o                         
  -3  13  11          5.30         42.06        17.76 o                         
  -2  13  11          6.60          4.35        16.33 o                         
  -1  13  11        307.49        390.57        33.53 o                         
   0  13  11         80.27         87.06        27.43 o                         
   1  13  11         98.40        122.22        21.64 o                         
   2  13  11         10.49         19.41        13.15 o                         
   3  13  11         12.47        -21.89        21.89 o                         
  -5  14  11         31.97         72.75        23.49 o                         
  -4  14  11        107.58        170.48        29.92 o                         
  -3  14  11        112.30        128.31        40.71 o                         
  -2  14  11          0.23        -28.05        28.05 o                         
  -1  14  11         50.11         77.03        29.01 o                         
 -17   0  12          2.13          0.85        12.56 o                         
 -16   0  12          0.11         -7.77        14.75 o                         
 -15   0  12          7.36         -5.93        14.62 o                         
 -14   0  12        304.25        322.40        28.20 o                         
 -13   0  12         50.15         47.42        17.24 o                         
 -12   0  12          0.10          5.81        10.19 o                         
 -11   0  12        923.39        914.34        34.84 o                         
 -10   0  12       1604.07       1655.65        43.70 o                         
  -9   0  12        446.38        456.65        22.84 o                         
  -8   0  12       4085.69       4133.18        75.87 o                         
  -7   0  12       1158.12       1160.97        31.97 o                         
  -6   0  12          0.89          5.63         8.57 o                         
  -5   0  12         46.78         46.54        11.36 o                         
  -4   0  12          8.44         -9.85        11.51 o                         
  -3   0  12         42.31         57.20        19.90 o                         
  -2   0  12         46.29         67.42         9.96 o                         
  -1   0  12         62.78         61.96        10.68 o                         
   0   0  12       1663.16       1632.03        38.30 o                         
   1   0  12       1737.36       1616.11        49.88 o                         
   2   0  12         44.51         34.77         9.86 o                         
   3   0  12       1739.91       1719.00        44.94 o                         
   4   0  12          1.88         10.46         8.47 o                         
   5   0  12       1184.01       1173.21        51.29 o                         
   6   0  12         62.44         16.78         9.59 o                         
   7   0  12       1244.80       1362.35        87.70 o                         
   8   0  12          5.26          5.45        12.33 o                         
   9   0  12        187.78        150.07        31.20 o                         
  10   0  12        386.82        445.27        73.75 o                         
  11   0  12        354.91        381.74        58.83 o                         
  12   0  12         24.85         14.09        27.23 o                         
 -17   1  12          5.00         12.47        13.79 o                         
 -16   1  12         40.43         68.98        14.71 o                         
 -15   1  12          0.09         34.87        11.12 o                         
 -14   1  12        163.83        151.52        15.08 o                         
 -13   1  12         23.44          8.69         7.51 o                         
 -12   1  12         32.32         42.36         9.04 o                         
 -11   1  12         76.52         61.39         8.13 o                         
 -10   1  12          4.16          1.51         6.99 o                         
  -9   1  12        242.20        243.26        11.74 o                         
  -8   1  12       1285.98       1299.55        24.82 o                         
  -7   1  12       1125.44       1094.92        22.27 o                         
  -6   1  12         25.33         12.47         5.97 o                         
  -5   1  12        561.99        530.29        13.44 o                         
  -4   1  12         10.13          9.23         4.18 o                         
  -3   1  12        256.10        264.92        11.51 o                         
  -2   1  12       1473.18       1462.40        26.12 o                         
  -1   1  12        566.23        602.23        17.12 o                         
   0   1  12        618.42        600.68        17.24 o                         
   1   1  12         37.11         53.19         4.54 o                         
   2   1  12          1.49          6.86         6.71 o                         
   3   1  12         28.33         27.02        10.74 o                         
   4   1  12          6.97          1.56         7.27 o                         
   5   1  12         71.87         46.88        11.35 o                         
   6   1  12         25.19         25.61         7.80 o                         
   7   1  12        112.80         76.87        12.18 o                         
   8   1  12         29.50         12.92        11.58 o                         
   9   1  12         88.56         78.86        14.51 o                         
  10   1  12         28.37         18.04        13.75 o                         
  11   1  12         24.50         19.57        16.29 o                         
  12   1  12         91.18         85.94        20.34 o                         
 -17   2  12         19.27         -0.76        24.33 o                         
 -16   2  12         24.08         22.36        11.56 o                         
 -15   2  12          1.86          1.81        10.25 o                         
 -14   2  12          1.54          8.99         8.80 o                         
 -13   2  12         71.36         58.47        10.05 o                         
 -12   2  12         15.06         21.88         7.32 o                         
 -11   2  12         42.86         42.36         8.43 o                         
 -10   2  12        204.36        209.08        14.39 o                         
  -9   2  12          9.13          4.32         5.70 o                         
  -8   2  12       2320.98       2346.14        31.71 o                         
  -7   2  12       2560.10       2552.47        32.68 o                         
  -6   2  12         32.54         44.48         7.22 o                         
  -5   2  12        972.75       1000.92        21.70 o                         
  -4   2  12        357.18        313.27         8.38 o                         
  -3   2  12         61.58         31.16         4.31 o                         
  -2   2  12        299.79        332.41        11.35 o                         
  -1   2  12       2674.62       2687.66        31.62 o                         
   0   2  12       1953.73       1835.52        32.16 o                         
   1   2  12        893.68        843.53        19.79 o                         
   2   2  12        528.01        546.20        18.21 o                         
   3   2  12       1908.00       1893.95        37.01 o                         
   4   2  12        397.34        371.98        16.53 o                         
   5   2  12         59.25         34.81         7.28 o                         
   6   2  12       2404.05       2442.33        48.24 o                         
   7   2  12        849.81        751.34        31.06 o                         
   8   2  12         98.44         97.24        16.69 o                         
   9   2  12        355.57        381.15        29.45 o                         
  10   2  12        490.52        476.33        33.41 o                         
  11   2  12        248.86        274.55        29.21 o                         
  12   2  12         80.69         72.17        19.48 o                         
 -17   3  12         19.76          9.32        25.59 o                         
 -16   3  12         58.08         72.79        15.89 o                         
 -15   3  12          0.02         -6.45        12.84 o                         
 -14   3  12          4.18         17.29        10.33 o                         
 -13   3  12         60.76         47.70        11.80 o                         
 -12   3  12        100.01         92.49        10.41 o                         
 -11   3  12        185.27        154.69        12.46 o                         
 -10   3  12         53.37         48.18         8.55 o                         
  -9   3  12        219.71        186.34        12.25 o                         
  -8   3  12        137.86        122.39         9.04 o                         
  -7   3  12        259.25        285.02        14.25 o                         
  -6   3  12         35.89         47.82         7.61 o                         
  -5   3  12          7.88          0.05         3.55 o                         
  -4   3  12        958.23       1009.31        30.95 o                         
  -3   3  12        355.79        370.49        17.05 o                         
  -2   3  12         34.24         30.56         8.13 o                         
  -1   3  12         39.61         53.13         5.79 o                         
   0   3  12        110.42        107.97         7.20 o                         
   1   3  12       1343.72       1303.66        21.44 o                         
   2   3  12        455.06        483.48        15.14 o                         
   3   3  12        305.08        294.67        15.08 o                         
   4   3  12          0.60         14.52         6.60 o                         
   5   3  12         15.68         26.12         7.07 o                         
   6   3  12         29.62         23.38         8.49 o                         
   7   3  12        120.08        126.12        13.56 o                         
   8   3  12         43.56         28.14         8.37 o                         
   9   3  12         34.12         23.68        12.38 o                         
  10   3  12         41.66         32.35        13.27 o                         
  11   3  12         21.10          4.49        19.76 o                         
  12   3  12         14.87         16.58        18.98 o                         
 -17   4  12          3.57        -16.56        23.67 o                         
 -16   4  12        134.87        143.28        20.30 o                         
 -15   4  12         90.23         83.78        14.07 o                         
 -14   4  12          1.16          5.18        11.41 o                         
 -13   4  12          7.92          7.16        11.23 o                         
 -12   4  12         37.96         29.70        11.14 o                         
 -11   4  12        246.51        259.70        17.70 o                         
 -10   4  12         11.21         -5.22         8.46 o                         
  -9   4  12         19.47         20.24         7.02 o                         
  -8   4  12        104.65         92.48        12.81 o                         
  -7   4  12        702.70        677.02        20.89 o                         
  -6   4  12        866.98        859.48        26.71 o                         
  -5   4  12         39.29         38.22         9.60 o                         
  -4   4  12        771.33        718.06        27.02 o                         
  -3   4  12        446.27        465.55        22.12 o                         
  -2   4  12          3.44          7.86         8.73 o                         
  -1   4  12         99.14        112.27        11.21 o                         
   0   4  12        386.79        347.30        13.13 o                         
   1   4  12         98.29         86.16         6.98 o                         
   2   4  12        119.68        111.71        10.84 o                         
   3   4  12         74.87         48.78        10.77 o                         
   4   4  12         82.23         70.68         8.55 o                         
   5   4  12        149.26        155.79        20.60 o                         
   6   4  12        526.26        494.48        26.29 o                         
   7   4  12        256.95        247.19        17.30 o                         
   8   4  12         39.48         35.25        12.56 o                         
   9   4  12        125.76        106.40        30.97 o                         
  10   4  12        111.30        145.30        28.59 o                         
  11   4  12          0.06        -12.70        17.53 o                         
  12   4  12         32.35         28.97        31.81 o                         
 -16   5  12         73.66        148.59        40.50 o                         
 -15   5  12          0.04          4.63        14.71 o                         
 -14   5  12         60.98         95.85        19.46 o                         
 -13   5  12          5.80         -1.57        15.25 o                         
 -12   5  12        130.70        121.58        17.79 o                         
 -11   5  12         18.24         10.71        12.78 o                         
 -10   5  12        395.47        341.31        30.91 o                         
  -9   5  12         44.13         60.09        12.28 o                         
  -8   5  12        102.69        108.65        16.33 o                         
  -7   5  12        159.36        183.54        21.09 o                         
  -6   5  12         12.31         10.05        15.15 o                         
  -5   5  12        548.52        592.49        23.14 o                         
  -4   5  12        770.28        825.86        29.98 o                         
  -3   5  12         27.64         15.17        14.83 o                         
  -2   5  12         87.33         83.21        14.54 o                         
  -1   5  12         38.87         26.84         6.88 o                         
   0   5  12        310.05        288.51        12.74 o                         
   1   5  12          7.72         16.87         9.09 o                         
   2   5  12         50.60         58.14         9.04 o                         
   3   5  12        529.65        459.43        19.01 o                         
   4   5  12        239.18        244.97        14.69 o                         
   5   5  12        356.41        322.41        19.41 o                         
   6   5  12         55.59         49.26        13.71 o                         
   7   5  12        227.01        205.93        29.19 o                         
   8   5  12         25.13          8.00        10.37 o                         
   9   5  12         53.39         59.19        19.00 o                         
  10   5  12          0.16         18.86        18.57 o                         
  11   5  12        213.08        206.84        40.71 o                         
 -16   6  12         28.29         86.61        32.84 o                         
 -15   6  12         86.13         87.04        19.14 o                         
 -14   6  12        423.48        409.91        33.87 o                         
 -13   6  12          9.25          8.74        13.91 o                         
 -12   6  12         57.78         77.78        18.34 o                         
 -11   6  12         66.95         61.41        17.13 o                         
 -10   6  12        413.34        395.33        24.69 o                         
  -9   6  12         56.03         57.32        11.97 o                         
  -8   6  12        576.01        511.13        26.80 o                         
  -7   6  12        163.32        183.01        19.55 o                         
  -6   6  12         72.00         71.93        12.65 o                         
  -5   6  12        290.49        278.01        19.99 o                         
  -4   6  12        302.06        245.89        21.37 o                         
  -3   6  12        451.28        474.64        34.17 o                         
  -2   6  12        255.46        246.70        20.64 o                         
  -1   6  12         99.20        105.52        15.16 o                         
   0   6  12         39.83         42.06        11.34 o                         
   1   6  12         17.58         22.94        13.21 o                         
   2   6  12        486.55        497.11        21.89 o                         
   3   6  12          6.80          8.00         7.89 o                         
   4   6  12        537.75        515.91        22.44 o                         
   5   6  12         14.67         20.96        11.54 o                         
   6   6  12         70.69         52.92        10.99 o                         
   7   6  12        680.19        689.07        31.90 o                         
   8   6  12        128.98        115.45        15.50 o                         
   9   6  12          6.09          7.74        10.47 o                         
  10   6  12          5.10          0.49        16.20 o                         
  11   6  12          0.51         40.13        36.33 o                         
 -15   7  12         10.22         42.62        19.72 o                         
 -14   7  12          0.10          3.67        17.15 o                         
 -13   7  12         43.84         46.02        17.97 o                         
 -12   7  12         52.85         69.25        18.31 o                         
 -11   7  12         18.25          1.17        18.43 o                         
 -10   7  12        120.49        107.99        15.70 o                         
  -9   7  12         16.98         17.02        10.90 o                         
  -8   7  12        131.92        130.77        15.99 o                         
  -7   7  12        173.60        135.08        15.90 o                         
  -6   7  12          0.44          1.90         9.90 o                         
  -5   7  12         75.40         45.17        16.09 o                         
  -4   7  12        680.75        685.74        90.10 o                         
  -3   7  12        371.88        445.91        34.38 o                         
  -2   7  12          5.18          2.70        23.94 o                         
  -1   7  12        119.65        113.55        20.06 o                         
   0   7  12         21.75         15.58        15.32 o                         
   1   7  12        142.74        130.11        25.18 o                         
   2   7  12         72.10         32.96        11.95 o                         
   3   7  12        211.99        197.04        14.86 o                         
   4   7  12          6.33         10.66        10.07 o                         
   5   7  12          6.61         -0.12         8.78 o                         
   6   7  12          0.12          2.17         7.76 o                         
   7   7  12         13.43         10.84         8.72 o                         
   8   7  12         64.10         56.95        16.02 o                         
   9   7  12          0.13         12.36        11.08 o                         
  10   7  12          4.40         11.17        19.30 o                         
  11   7  12         60.30        113.02        38.04 o                         
 -15   8  12        155.16        180.74        42.83 o                         
 -14   8  12        162.22        158.41        35.51 o                         
 -13   8  12         68.05         50.65        25.24 o                         
 -12   8  12         78.42         88.74        28.49 o                         
 -11   8  12        718.74        799.87        44.73 o                         
 -10   8  12         47.72         11.85        17.56 o                         
  -9   8  12         28.86         20.01        10.65 o                         
  -8   8  12         55.97         75.29        20.27 o                         
  -7   8  12        551.25        544.83        63.11 o                         
  -6   8  12        226.15        212.46        21.42 o                         
  -5   8  12         68.15         57.01        18.31 o                         
  -4   8  12        561.57        629.65        41.84 o                         
  -3   8  12          3.01          0.79        16.08 o                         
  -2   8  12        413.26        331.23        31.97 o                         
  -1   8  12          0.77         -1.11        13.81 o                         
   0   8  12         77.09         71.81        18.33 o                         
   1   8  12        416.41        433.73        33.83 o                         
   2   8  12         16.45         10.38         9.44 o                         
   3   8  12          5.72         13.74         9.30 o                         
   4   8  12        189.61        165.21        15.28 o                         
   5   8  12        145.60        130.72        13.21 o                         
   6   8  12        323.01        358.91        21.23 o                         
   7   8  12        403.50        390.35        23.78 o                         
   8   8  12        131.67        151.12        16.32 o                         
   9   8  12         85.90        124.26        19.46 o                         
  10   8  12        130.73        114.11        35.30 o                         
 -14   9  12          3.96        -12.31        18.74 o                         
 -13   9  12         25.42         32.08        34.21 o                         
 -12   9  12         11.07         33.54        15.68 o                         
 -11   9  12          5.55         -4.29        14.16 o                         
 -10   9  12          2.08         35.68        21.67 o                         
  -9   9  12          5.35         17.84        12.91 o                         
  -8   9  12         23.09         18.68        14.76 o                         
  -7   9  12         94.67         42.46        27.84 o                         
  -6   9  12          0.04          0.89        12.63 o                         
  -5   9  12          2.00         12.29        14.40 o                         
  -4   9  12        116.36         65.08        18.57 o                         
  -3   9  12          9.00          5.81        14.60 o                         
  -2   9  12        119.51        123.81        23.91 o                         
  -1   9  12        207.05        183.93        26.24 o                         
   0   9  12          7.40        -13.82        22.10 o                         
   1   9  12         24.60         38.18        11.77 o                         
   2   9  12         46.56         36.80        10.85 o                         
   3   9  12         14.44         27.63        18.25 o                         
   4   9  12         37.94         43.59        12.81 o                         
   5   9  12          2.79          3.32        10.78 o                         
   6   9  12         57.81         64.18        13.42 o                         
   7   9  12         10.82         15.11        17.30 o                         
   8   9  12        253.21        255.50        35.27 o                         
   9   9  12         63.17         58.75        18.75 o                         
  10   9  12         21.04         38.00        23.19 o                         
 -12  10  12          7.70         61.30        33.80 o                         
 -11  10  12         12.83         34.83        19.13 o                         
 -10  10  12          8.60         23.72        17.84 o                         
  -9  10  12          3.99         13.79        18.61 o                         
  -8  10  12         73.54         62.19        13.19 o                         
  -7  10  12         31.57         17.08        11.44 o                         
  -6  10  12         11.60         14.43        15.69 o                         
  -5  10  12         12.36         40.17        13.89 o                         
  -4  10  12         25.33         44.09        13.69 o                         
  -3  10  12        151.98        159.90        34.16 o                         
  -2  10  12          6.61          7.34        11.27 o                         
  -1  10  12        382.24        347.41        28.31 o                         
   0  10  12        339.00        339.10        28.30 o                         
   1  10  12          5.19         15.56        15.94 o                         
   2  10  12         44.26         50.30        12.26 o                         
   3  10  12         82.46         47.17        15.86 o                         
   4  10  12        236.48        279.95        23.86 o                         
   5  10  12         19.57         19.79        13.36 o                         
   6  10  12        139.51        127.68        21.78 o                         
   7  10  12          1.55          9.55        12.27 o                         
   8  10  12        107.76         64.33        16.25 o                         
 -10  11  12         16.11         -8.93        47.55 o                         
  -9  11  12          9.03         33.98        29.14 o                         
  -8  11  12          1.53          5.98        13.86 o                         
  -7  11  12          0.89         22.80        12.07 o                         
  -6  11  12         26.02         49.37        16.56 o                         
  -5  11  12         19.35         27.44        19.36 o                         
  -4  11  12         15.36         10.05        12.50 o                         
  -3  11  12         70.26         77.90        17.33 o                         
  -2  11  12        158.28        124.81        20.31 o                         
  -1  11  12        220.39        225.42        25.58 o                         
   0  11  12         12.80         10.95        13.20 o                         
   1  11  12         54.69         49.45        12.86 o                         
   2  11  12         61.55         55.00        16.97 o                         
   3  11  12         32.63         40.04        17.22 o                         
   4  11  12        134.97        133.48        20.65 o                         
   5  11  12        219.28        239.71        24.10 o                         
   6  11  12         61.31         57.65        14.51 o                         
  -9  12  12         81.76         63.76        30.10 o                         
  -8  12  12        152.35        160.70        35.92 o                         
  -7  12  12        174.48        130.56        19.94 o                         
  -6  12  12          8.04         20.49        13.57 o                         
  -5  12  12        350.32        346.22        42.00 o                         
  -4  12  12        159.93        171.14        23.04 o                         
  -3  12  12         70.53         80.11        18.66 o                         
  -2  12  12         81.66        102.91        20.76 o                         
  -1  12  12        102.88         97.10        23.65 o                         
   0  12  12        307.02        274.08        23.95 o                         
   1  12  12          1.57         13.37        14.25 o                         
   2  12  12        259.03        280.51        29.66 o                         
   3  12  12        148.99        152.24        23.30 o                         
   4  12  12         17.49         49.08        18.78 o                         
   5  12  12         92.91        114.19        26.19 o                         
  -6  13  12          0.41          1.87        12.70 o                         
  -5  13  12          4.83          4.46        13.85 o                         
  -4  13  12          7.41         10.23        17.00 o                         
  -3  13  12         29.93         45.26        14.70 o                         
  -2  13  12         20.22          5.74        14.90 o                         
  -1  13  12          6.86         13.15        10.31 o                         
   0  13  12          6.96         39.14        13.57 o                         
   1  13  12          0.37         36.96        18.40 o                         
   2  13  12          6.14         31.47        24.49 o                         
   3  13  12        141.77        165.97        41.32 o                         
   4  13  12         19.12         -8.89        22.71 o                         
  -2  14  12          3.43         47.20        26.27 o                         
  -1  14  12        205.46        246.15        47.07 o                         
 -17   1  13          0.92        -14.51        15.96 o                         
 -16   1  13          4.40          2.11        10.21 o                         
 -15   1  13          0.56          4.17         8.67 o                         
 -14   1  13        193.64        178.81        14.59 o                         
 -13   1  13        336.70        351.63        16.93 o                         
 -12   1  13          0.88         -6.83         6.83 o                         
 -11   1  13        190.19        166.32        11.60 o                         
 -10   1  13        375.06        350.45        15.21 o                         
  -9   1  13        349.40        325.94        13.63 o                         
  -8   1  13       1396.30       1421.28        26.63 o                         
  -7   1  13       1567.68       1546.19        26.97 o                         
  -6   1  13        240.60        231.33        12.01 o                         
  -5   1  13         56.23         44.60         5.02 o                         
  -4   1  13         66.21         69.73         7.99 o                         
  -3   1  13        651.86        676.51        18.64 o                         
  -2   1  13        218.58        203.91        11.23 o                         
  -1   1  13        185.56        193.72        11.26 o                         
   0   1  13       2368.15       2409.65        35.10 o                         
   1   1  13       1195.51       1176.53        25.05 o                         
   2   1  13        639.71        587.22        18.13 o                         
   3   1  13        306.72        264.66        16.61 o                         
   4   1  13        388.24        434.04        18.19 o                         
   5   1  13        386.34        378.71        18.97 o                         
   6   1  13         17.24         22.58        10.47 o                         
   7   1  13        173.45        171.41        20.66 o                         
   8   1  13        181.31        162.99        20.43 o                         
   9   1  13        136.15        144.32        17.65 o                         
  10   1  13         10.66         23.64        11.20 o                         
  11   1  13        270.25        213.81        32.33 o
[truncated: 200,476 more chars]
